# Supplementary material for: Comprehensive mutational analysis of the sequence–function relationship within a viral internal ribosome entry site
Source: Nucleic Acids Res. 2025 May 27;53(10):gkaf445. doi: 10.1093/nar/gkaf445 (PMC12107430; doi:10.1093/nar/gkaf445)
Supplement: gkaf445_Supplemental_Files [file gkaf445_supplemental_files.zip]

Archive with 3 entries (3 files):
- Supplemental_Information_Figures.pdf
- Supplemental_Information_SMARTI_Fits.xlsx
- Supplemental_Information_SMARTI_PC.xlsx
