# Supplementary material for: Comprehensive mutational analysis of the sequence–function relationship within a viral internal ribosome entry site
Source: Nucleic Acids Res. 2025 May 27;53(10):gkaf445. doi: 10.1093/nar/gkaf445 (PMC12107430; doi:10.1093/nar/gkaf445)
Supplement: gkaf445_Supplemental_Files [file gkaf445_supplemental_files.zip › Supplemental_Information_SMARTI_Fits.xlsx]

## Sheet: Single Mutant Library Rep1
	K	K_SD	Ymin	Ymin_SD	Ymax	Ymax_SD	Amp	Amp_SD
WT	0.0502851	0.0164009	0.282341	0.32981	24.3577	4.2219	24.0754	4.23476		Variant Position Number shown in this file is the CrPV Genome position number minus 6,005
C24A	0.0287988	0.0139499	0.49125	0.532556	34.1876	10.2516	33.6964	10.2655
C24G	0.0581406	0.0191831	0.562945	0.521175	23.5872	3.84057	23.0243	3.87577
C24T	0.0433611	0.0194073	0.0364441	0.183619	29.7756	7.57838	29.7391	7.5806
A25C	0.0551101	0.0209616	0.419939	0.495051	26.6184	5.25896	26.1985	5.28221		Example: C6166 is shown in this file as C161
A25G	0.0518398	0.0196341	0.372409	0.465528	27.0131	5.37535	26.6407	5.39547
A25T	0.0603785	0.0253232	0.167348	0.321347	23.0249	4.91271	22.8575	4.92321
A26C	0.0420976	0.0195797	0.215017	0.413919	28.6461	7.61973	28.4311	7.63096
A26G	0.037285	0.021819	0.25492	0.538786	24.8494	8.52919	24.5945	8.54619
A26T	0.0458099	0.0127139	0.401482	0.34765	25.3005	3.79861	24.899	3.81449
A27C	0.0444704	0.0182179	0.138407	0.282597	25.8455	5.91135	25.7071	5.9181
A27G	0.0337563	0.0093605	0.433194	0.359667	34.8077	5.70817	34.3745	5.71949
A27T	0.0567162	0.0196647	0.35534	0.397799	23.2399	4.10595	22.8845	4.12518
A28C	0.0408331	0.0108264	0.630364	0.342574	24.7863	3.63592	24.1559	3.65202
A28G	0.05318	0.0173293	0.232727	0.288181	21.0564	3.63372	20.8237	3.64513
A28T	0.057608	0.0145082	0.304651	0.296404	24.0071	3.07328	23.7024	3.08754
A29C	0.0427193	0.0168237	0.658651	0.58497	28.2028	6.09165	27.5442	6.11968
A29G	0.0492729	0.0129974	0.540437	0.355657	24.7333	3.42176	24.1928	3.44019
A29T	0.0531312	0.0191667	0.684686	0.726925	33.3107	6.00646	32.626	6.05029
T30A	0.0193252	0.0153603	0.107439	0.382825	35.6192	20.3078	35.5118	20.3114
T30C	0.0401197	0.0178667	0.574312	0.620631	29.0242	7.18463	28.4499	7.21139
T30G	0.0374313	0.0140559	0.260898	0.359328	23.8009	5.25535	23.54	5.26762
G31A	0.0511166	0.0141259	0.284172	0.33402	26.9858	3.9839	26.7016	3.99788
G31C	0.0417755	0.0158543	0.225122	0.395691	31.1827	6.73401	30.9575	6.74563
G31T	0.0465973	0.0151575	0.216391	0.297924	27.5226	4.91586	27.3062	4.92488
T32A	0.0564612	0.0229044	0.418718	0.511373	25.7018	5.31086	25.2831	5.33543
T32C	0.0169501	0.0148776	0.111788	0.259431	27.1569	17.9034	27.0451	17.9052
T32G	0.0242258	0.0144241	0.353139	0.483174	27.4015	10.7807	27.0484	10.7915
G33A	0.00633946	0.0102283	0.214	0.250342	46.4609	65.4765	46.2469	65.477
G33C	0.00411486	0.0234818	0.327853	0.300202	25.6056	132.128	25.2777	132.128
G33T	0.0108972	0.0161169	0.138421	0.249122	27.8025	33.7336	27.6641	33.7346
A34C	0.00838484	0.0146963	0.0819117	0.164458	21.323	31.9174	21.2411	31.9178
A34G	0.0260973	0.0139494	0.492367	0.57211	31.3499	10.6899	30.8575	10.7052
A34T	0.0256182	0.0117361	0.270334	0.317926	27.4613	8.37161	27.1909	8.37765
T35A	0.0305828	0.0143045	0.0801859	0.2003	26.0152	7.67525	25.935	7.67786
T35C	0.0392429	0.0177004	0.49773	0.477861	22.3723	5.76337	21.8746	5.78314
T35G	0.0288363	0.016732	0.37561	0.49235	27.152	9.9142	26.7763	9.92642
C36A	0.00622439	0.0173926	0.229809	0.358661	32.9632	80.2691	32.7334	80.2699
C36G	0.00224243	0.015914	0.200389	0.316267	89.7949	606.148	89.5945	606.148
C36T	0.017819	0.0143388	0.179378	0.249538	19.7473	11.7247	19.5679	11.7273
T37A	0.032849	0.0109422	0.228019	0.270564	27.0417	5.50834	26.8137	5.51498
T37C	0.0215943	0.0158335	0.390923	0.448888	27.3244	13.822	26.9334	13.8293
T37G	0.0364262	0.0200984	0.266066	0.454069	27.0642	8.73964	26.7981	8.75143
T38A	0.010952	0.0139285	0.148875	0.299748	33.0927	34.2354	32.9438	34.2368
T38C	0.0364662	0.0142802	0.245672	0.372562	29.0159	6.68811	28.7702	6.69848
T38G	0.0146922	0.0124855	0.257386	0.391377	34.6061	22.2618	34.3487	22.2652
G39A	0.0469348	0.0183327	0.147348	0.282731	21.7934	4.7343	21.6461	4.74273
G39C	0.0319311	0.0141406	0.413196	0.475812	25.2966	6.72276	24.8834	6.73957
G39T	0.0343742	0.0158593	0.166441	0.331346	25.9152	7.28765	25.7487	7.29518
C40A	0.0306801	0.0129442	0.216765	0.506927	38.4637	9.86622	38.2469	9.87924
C40G	0.0359902	0.0135652	0.554648	0.508557	31.8741	6.77957	31.3194	6.79862
C40T	0.0359763	0.00927302	0.46716	0.303185	26.9719	4.03232	26.5047	4.0437
T41A	0.042601	0.0203569	0.487892	0.612114	29.387	7.69965	28.8991	7.72395
T41C	0.0544128	0.0158879	0.235128	0.262644	22.568	3.40306	22.3328	3.41318
T41G	0.0605813	0.0198551	0.301834	0.405959	28.5958	4.62083	28.2939	4.63863
T42A	0.0507581	0.0165036	0.180941	0.285702	27.9694	4.81442	27.7885	4.82289
T42C	0.0404054	0.0158808	0.125127	0.255763	27.2512	6.17343	27.1261	6.17873
T42G	0.0380771	0.0180892	0.107195	0.299252	26.4293	7.35723	26.3221	7.36332
G43A	0.0381945	0.0092774	0.483138	0.301657	30.3778	4.18684	29.8947	4.1977
G43C	0.0370171	0.0200922	0.484097	0.547561	18.6458	5.80307	18.1617	5.82884
G43T	0.019395	0.0166404	0.20855	0.438339	30.3165	18.6286	30.1079	18.6337
T44A	0.0400034	0.0179451	0.59214	0.673876	29.574	7.32428	28.9818	7.35522
T44C	0.0408549	0.0169307	0.304654	0.454619	31.9459	7.30107	31.6413	7.31521
T44G	0.0620975	0.0116627	0.44779	0.285977	28.1265	2.55776	27.6787	2.5737
A45C	0.0382502	0.0126142	0.457231	0.535888	38.8315	7.26616	38.3743	7.28589
A45G	0.0480498	0.0169883	0.542605	0.530177	26.8645	4.96208	26.3219	4.99032
A45T	0.0480649	0.0149421	0.284938	0.363235	30.0878	5.05662	29.8028	5.06965
A46C	0.0410289	0.0160227	0.534815	0.571977	29.0412	6.29447	28.5064	6.32041
A46G	0.0582413	0.0172423	0.372197	0.486221	35.7397	5.15132	35.3675	5.17422
A46T	0.0436169	0.0211381	0.213264	0.440139	26.3702	7.16887	26.157	7.18237
A47C	0.0465551	0.0163346	0.330358	0.421026	29.1007	5.52633	28.7703	5.54234
A47G	0.0510373	0.0165325	0.241998	0.426945	34.824	5.90225	34.582	5.91767
A47T	0.061148	0.0261169	0.692377	0.652572	26.6384	5.5945	25.9461	5.63243
T48A	0.0492424	0.0187934	0.210923	0.373008	31.5634	6.638	31.3525	6.64847
T48C	0.0499128	0.0191369	0.216699	0.399282	34.3974	7.06617	34.1807	7.07745
T48G	0.0459164	0.0205273	0.276375	0.471308	34.3401	8.46469	34.0637	8.4778
A49C	0.0551273	0.0114003	0.409388	0.297207	29.9309	3.14592	29.5215	3.15993
A49G	0.048634	0.0219582	0.291308	0.466292	25.6892	6.29618	25.3979	6.31342
A49T	0.0510119	0.0193218	0.328081	0.409805	25.7655	5.21045	25.4375	5.22654
C50A	0.0567107	0.0182569	0.436188	0.461167	25.7982	4.21937	25.362	4.2445
C50G	0.0448608	0.0166506	0.49263	0.48213	28.969	5.85182	28.4764	5.87165
C50T	0.0453501	0.0197488	0.106232	0.257641	25.6029	6.20031	25.4967	6.20566
A51C	0.0416702	0.0108584	0.263852	0.233702	23.9008	3.51682	23.637	3.52457
A51G	0.0374354	0.0156163	0.387521	0.449756	29.3078	7.07979	28.9202	7.09407
A51T	0.0637165	0.0213283	0.0901641	0.221483	21.5624	3.70997	21.4723	3.71658
A52C	0.0559643	0.014635	0.238458	0.235711	22.5051	3.02197	22.2666	3.03115
A52G	0.0465035	0.0164181	0.447564	0.507405	30.5399	5.71916	30.0924	5.74162
A52T	0.0507326	0.0148985	0.287018	0.42034	39.0089	5.91551	38.7218	5.93042
T53A	0.0592749	0.0149467	0.329491	0.264914	21.7349	2.7623	21.4054	2.77497
T53C	0.0472173	0.0201788	0.273844	0.353539	19.8824	4.66238	19.6086	4.67576
T53G	0.0602925	0.0236581	0.33534	0.421733	21.1696	4.16008	20.8343	4.1814
T54A	0.0535509	0.0171757	0.431806	0.417478	21.8619	3.59122	21.4301	3.6154
T54C	0.0566891	0.0189724	0.646116	0.480411	21.6107	3.64354	20.9646	3.67508
T54G	0.0527957	0.0184848	0.346483	0.384544	23.2801	4.20116	22.9336	4.21872
T55A	0.0456134	0.0171666	0.232045	0.316383	23.5628	4.87667	23.3307	4.88693
T55C	0.0592501	0.020486	0.0714518	0.193018	23.1239	4.1135	23.0524	4.11803
T55G	0.04169	0.0193052	0.301585	0.471634	27.3109	7.04992	27.0093	7.06568
T56A	0.0507521	0.0126714	0.309031	0.265613	23.4685	3.0745	23.1595	3.08595
T56C	0.0427106	0.0163258	0.26334	0.324603	24.194	5.17549	23.9307	5.18566
T56G	0.0393867	0.0131114	0.431662	0.347079	23.3058	4.34836	22.8741	4.36219
G57A	0.0349496	0.0154722	0.598275	0.579418	24.5836	6.14195	23.9854	6.16922
G57C	0.0295909	0.016305	0.212397	0.372812	21.2713	7.26654	21.0589	7.2761
G57T	0.0496136	0.0204987	0.190416	0.338932	19.2196	4.24592	19.0292	4.25942
A58C	0.0364468	0.0146339	0.37178	0.386553	26.0782	6.09026	25.7064	6.10251
A58G	0.0646029	0.0212156	0.11943	0.216215	21.5984	3.53594	21.479	3.54254
A58T	0.0528868	0.0166032	0.677651	0.575248	29.781	4.62135	29.1034	4.65701
G59A	0.0392105	0.0165151	0.351039	0.464908	24.6971	5.94349	24.3461	5.96165
G59C	0.0316717	0.0143082	0.251725	0.319926	21.5464	5.97748	21.2947	5.98604
G59T	0.0396645	0.0103784	0.414873	0.261169	18.7826	2.74595	18.3677	2.75834
A60C	0.0514696	0.0164793	0.265713	0.327515	20.2556	3.38801	19.9898	3.4038
A60G	0.0348314	0.0146741	0.959227	0.526073	23.0642	5.38936	22.1049	5.41498
A60T	0.0455194	0.0166429	0.583136	0.456303	23.1689	4.50253	22.5858	4.52559
G61A	0.0618905	0.0187036	0.240293	0.296224	17.036	2.60802	16.7957	2.62479
G61C	0.043916	0.0125524	0.419817	0.336449	19.8127	3.06708	19.3929	3.08547
G61T	0.0435704	0.0154695	0.0372505	0.203056	32.6077	6.31067	32.5705	6.31393
G62A	0.0471491	0.013799	0.241301	0.254578	20.9588	3.32575	20.7175	3.33548
G62C	0.0464129	0.0136978	0.0328561	0.112103	23.5997	3.94687	23.5668	3.94846
G62T	0.0440735	0.0154252	0.353816	0.351142	23.1406	4.53004	22.7868	4.54363
T63A	0.0371201	0.0181592	0.404593	0.479396	24.0051	6.84524	23.6005	6.86201
T63C	0.0442197	0.0159422	0.374273	0.378361	23.4489	4.60255	23.0746	4.61808
T63G	0.052859	0.0181961	0.460326	0.37238	19.7272	3.45616	19.2669	3.47616
T64A	0.0664612	0.0180744	0.660043	0.725681	45.0581	5.43944	44.398	5.48763
T64C	0.0415444	0.0139013	0.274819	0.304963	24.6689	4.65608	24.3941	4.66606
T64G	0.0498152	0.0155102	0.924083	0.738094	36.9536	5.65246	36.0295	5.70045
A65C	0.043411	0.0130958	0.228129	0.240796	23.4809	3.98887	23.2527	3.99613
A65G	0.0493327	0.0131015	0.185523	0.221944	23.6245	3.39688	23.439	3.40412
A65T	0.043802	0.0216256	0.523332	0.601606	23.4282	6.28673	22.9048	6.31545
A66C	0.0572755	0.0137721	0.428767	0.32677	25.5299	3.0936	25.1011	3.11081
A66G	0.0532759	0.0139155	0.359746	0.26856	19.1704	2.60848	18.8106	2.62227
A66T	0.0542792	0.015757	0.52452	0.386447	23.6205	3.53411	23.096	3.55518
T67A	0.0504708	0.0196099	0.0778345	0.209784	25.4795	5.37003	25.4017	5.37413
T67C	0.0547314	0.0183657	0.464847	0.427327	22.9392	3.94689	22.4744	3.96995
T67G	0.043591	0.0196607	0.680462	0.643008	25.282	6.17981	24.6015	6.21317
A68C	0.0465568	0.0157345	0.546229	0.421527	26.2898	4.88131	25.7435	4.89948
A68G	0.050984	0.0169632	0.351615	0.434411	32.2922	5.81482	31.9406	5.83102
A68T	0.0506756	0.016142	0.283304	0.356509	29.7498	5.1364	29.4665	5.14875
A69C	0.0470684	0.0148222	0.202238	0.273727	29.3069	5.25675	29.1047	5.26387
A69G	0.0513581	0.0233019	0.260471	0.411603	25.0546	6.19934	24.7941	6.21299
A69T	0.0456031	0.013715	0.0289685	0.0919258	29.5662	5.0376	29.5373	5.03844
A70C	0.0633565	0.0141914	0.138124	0.194972	29.2813	3.2695	29.1432	3.27531
A70G	0.0499586	0.0130548	0.173552	0.218984	25.0722	3.51647	24.8986	3.52328
A70T	0.0559778	0.0180769	0.754963	0.50275	26.0529	4.18754	25.298	4.21761
T71A	0.0631699	0.017677	0.0901631	0.206798	29.4631	4.06028	29.373	4.06554
T71C	0.0729339	0.0248715	0.122339	0.273446	26.009	4.21169	25.8867	4.22056
T71G	0.0510526	0.0170547	0.563165	0.51189	27.9562	4.85227	27.393	4.87919
T72A	0.0622027	0.0156499	0.224651	0.258002	26.1469	3.289	25.9222	3.2991
T72C	0.0542562	0.0176247	0.136393	0.298589	28.4867	4.85711	28.3504	4.86628
T72G	0.0494153	0.0143565	0.355194	0.337506	25.9343	3.98781	25.5791	4.00207
A73C	0.0409513	0.0185561	0.130018	0.343713	32.3538	8.28671	32.2238	8.29383
A73G	0.0599969	0.023879	0.537883	0.638391	28.7931	5.53986	28.2552	5.57652
A73T	0.0517448	0.0143337	0.211678	0.349787	36.3824	5.16365	36.1708	5.17548
C74A	0.0434426	0.0141609	0.102088	0.212783	26.8434	5.03755	26.7413	5.04204
C74G	0.066643	0.0173052	0.247686	0.360199	33.4634	4.08717	33.2157	4.10301
C74T	0.0581025	0.0181867	0.215825	0.367024	30.3451	4.70386	30.1293	4.71816
A75C	0.0589897	0.0189538	0.586934	0.508059	26.5641	4.11283	25.9772	4.14409
A75G	0.041444	0.0166376	0.755211	0.852175	39.5364	8.40138	38.7812	8.44449
A75T	0.0453372	0.0180332	0.0302829	0.152242	28.2276	6.25592	28.1974	6.25777
A76C	0.050659	0.0192159	0.507231	0.551666	30.3786	5.95473	29.8714	5.98023
A76G	0.0486215	0.0145606	0.286292	0.352044	30.8392	4.88356	30.5529	4.89623
A76T	0.0485602	0.0155987	0.028648	0.110548	26.4086	4.68255	26.38	4.68386
G77A	0.0384089	0.00935576	0.157463	0.167876	26.3578	3.78875	26.2004	3.79246
G77C	0.0210772	0.0123086	0.263888	0.305701	29.2581	12.0009	28.9942	12.0048
G77T	0.0257657	0.00836353	0.23904	0.234909	33.2317	7.14268	32.9926	7.14654
T78A	0.0247783	0.017273	0.307278	0.425494	15.9279	7.13354	15.6206	7.14622
T78C	0.0396961	0.017573	0.0877017	0.237204	27.1689	6.98857	27.0812	6.99259
T78G	0.0241581	0.00791523	0.0885968	0.164975	33.1069	7.32095	33.0183	7.3228
A79C	0.0379297	0.0120881	0.137703	0.268627	29.86	5.5611	29.7223	5.56758
A79G	0.0231827	0.0148063	0.0215055	0.175553	38.3695	16.8703	38.348	16.8712
A79T	0.0321915	0.0159177	0.631597	0.61523	29.4382	8.67912	28.8066	8.7009
G80A	0.0470598	0.015935	0.560374	0.451696	25.0847	4.50762	24.5244	4.53019
G80C	0.0454282	0.0178238	0.183612	0.32702	24.9907	5.46652	24.8071	5.47629
G80T	0.0408739	0.0165611	0.140244	0.277304	26.8862	6.30209	26.7459	6.30819
T81A	0.0310244	0.014271	0.303147	0.39355	29.3324	8.32453	29.0292	8.33383
T81C	0.0239433	0.0151308	0.0729064	0.214476	23.0294	10.0947	22.9565	10.097
T81G	0.0103036	0.0165946	0.328115	0.372888	28.1816	36.8023	27.8535	36.8041
G82A	0.0122497	0.0142162	0.101038	0.19788	17.7428	16.4028	17.6418	16.404
G82C	0.000870229	0.0235685	0.310338	0.300684	100	2648.22	99.6897	2648.22
G82T	0.0152863	0.0208254	0.278993	0.216769	6.88543	6.61138	6.60644	6.61493
C83A	0.00195636	0.0177813	0.491854	0.45187	100	865.497	99.5081	865.497
C83G	0.00743026	0.0153273	0.459147	0.507826	52.4095	92.4163	51.9503	92.4177
C83T	0.0183639	0.0176788	0.303931	0.531284	30.2721	21.0342	29.9682	21.0409
T84A	0.0559133	0.0225266	0.202797	0.365257	23.6204	5.00384	23.4176	5.01716
T84C	0.0550699	0.0145152	0.322681	0.341454	28.6428	3.8779	28.3202	3.89291
T84G	0.0469744	0.0168293	0.474393	0.495309	29.6459	5.76043	29.1715	5.78169
A85C	0.0568702	0.0163121	0.389671	0.434487	30.6026	4.42618	30.2129	4.44746
A85G	0.0498334	0.0161341	0.38036	0.379589	25.9331	4.49988	25.5527	4.51587
A85T	0.0574622	0.0223378	0.0595715	0.222966	29.4152	5.85151	29.3557	5.85576
T86A	0.0502881	0.020326	0.232383	0.422385	27.1892	5.90304	26.9568	5.91813
T86C	0.0618628	0.0162687	0.235224	0.309788	28.0026	3.71335	27.7674	3.72625
T86G	0.0337731	0.0192107	0.264484	0.472915	31.1668	10.6473	30.9023	10.6578
T87A	0.0480888	0.0143442	0.70196	0.542071	29.888	4.71799	29.186	4.74903
T87C	0.0370349	0.0143826	0.550486	0.543143	29.8728	6.61034	29.3223	6.63262
T87G	0.0395226	0.0116484	0.409894	0.379721	31.3483	5.15766	30.9384	5.17161
T88A	0.0361509	0.0159253	0.300711	0.443374	33.2891	8.56197	32.9884	8.57344
T88C	0.0509944	0.0155842	0.154016	0.291506	31.7418	5.20775	31.5877	5.2159
T88G	0.0383201	0.0209511	0.200249	0.488752	31.0499	9.78008	30.8497	9.79229
T89A	0.0425234	0.0181786	0.375609	0.518262	30.2873	7.24068	29.9117	7.2592
T89C	0.0390853	0.0175836	0.355952	0.523582	33.3167	8.50074	32.9607	8.51685
T89G	0.0570634	0.0201924	0.541225	0.58931	24.7683	4.43135	24.2271	4.47037
T90A	0.0384795	0.0119982	0.609913	0.491866	35.079	6.11751	34.4691	6.13725
T90C	0.0476781	0.0172808	0.522091	0.54407	27.6717	5.31973	27.1496	5.34748
T90G	0.0524574	0.0169464	0.37264	0.567683	38.0128	6.21769	37.6401	6.24355
G91A	0.0376041	0.0124572	0.150083	0.236205	24.8993	4.89415	24.7492	4.89985
G91C	0.0544448	0.0224454	0.0393559	0.19627	25.4837	5.53098	25.4443	5.53446
G91T	0.036001	0.0144067	0.312282	0.436884	27.2909	6.4263	26.9786	6.44114
T92A	0.0512404	0.0186143	0.260381	0.378307	27.1434	5.20289	26.883	5.21662
T92C	0.0562467	0.0223812	0.313198	0.397315	21.4775	4.43811	21.1643	4.45586
T92G	0.0573354	0.0159576	0.317309	0.414157	35.708	4.88835	35.3907	4.90586
A93C	0.0472973	0.0158465	0.357092	0.345374	25.012	4.48594	24.6549	4.49922
A93G	0.0464556	0.0130805	0.234797	0.30829	31.3616	4.70861	31.1268	4.71869
A93T	0.059944	0.0125433	0.462283	0.256108	21.7651	2.2768	21.3028	2.29116
T94A	0.0405872	0.0141235	0.767099	0.517806	28.0188	5.2819	27.2517	5.30722
T94C	0.0449836	0.0163264	0.102741	0.215639	22.3299	4.53783	22.2271	4.54295
T94G	0.0492706	0.0229669	0.195324	0.378449	22.7988	5.70212	22.6035	5.71467
T95A	0.0421053	0.0207768	0.444954	0.60377	29.9869	8.13603	29.542	8.1584
T95C	0.0467654	0.0183597	0.0978385	0.259182	29.5633	6.29405	29.4655	6.29938
T95G	0.0485772	0.0206568	0.092288	0.248361	27.824	6.42795	27.7317	6.43274
T96A	0.0552575	0.0156161	0.490227	0.515172	37.2888	5.23478	36.7986	5.26007
T96C	0.0567705	0.0204399	0.320261	0.405035	27.4364	5.05912	27.1161	5.07531
T96G	0.0678155	0.0203251	0.445465	0.70567	45.9608	6.12385	45.5153	6.16438
A97C	0.0535621	0.0200439	0.15332	0.319402	30.0458	5.8866	29.8925	5.89526
A97G	0.040858	0.0204155	0.373421	0.571253	30.4283	8.35712	30.0549	8.37663
A97T	0.0619846	0.0162556	0.320266	0.34739	29.2326	3.78338	28.9123	3.79929
G98A	0.03422	0.0127664	0.416109	0.234337	15.9281	3.63463	15.512	3.64218
G98C	0.027327	0.015338	0.249045	0.198523	10.1755	3.67308	9.92646	3.67844
G98T	0.0335	0.0173294	0.479355	0.36956	13.9381	4.24724	13.4587	4.26328
G99A	0.0486136	0.0131757	0.281396	0.194007	13.0219	1.95151	12.7405	1.96113
G99C	0.0625614	0.0203376	0.211697	0.197142	12.3271	2.18218	12.1154	2.19106
G99T	0.0277321	0.0154158	0.620831	0.419872	18.7885	6.5331	18.1677	6.54658
T100A	0.0664583	0.0172482	0.373142	0.345027	29.0506	3.65827	28.6774	3.67451
T100C	0.0478811	0.0231179	0.791225	0.713776	23.3277	5.88313	22.5365	5.92627
T100G	0.0761427	0.0207776	0.427305	0.431359	32.8537	4.11104	32.4264	4.13361
T101A	0.0561918	0.0204705	0.328972	0.479197	33.1762	6.13254	32.8472	6.15124
T101C	0.0666947	0.0212867	0.216347	0.343727	31.1175	4.84572	30.9011	4.8579
T101G	0.0508302	0.0149852	0.162128	0.248917	29.6196	4.5603	29.4575	4.56708
A102C	0.0726785	0.0190158	0.105599	0.215183	30.8064	3.87829	30.7008	3.88425
A102G	0.0631604	0.0141607	0.41573	0.36941	29.6953	3.22617	29.2796	3.24725
A102T	0.0634236	0.0208505	0.355212	0.482829	31.4573	5.02334	31.1021	5.04649
G103A	0.0526943	0.0151345	0.582403	0.46497	28.2362	4.17434	27.6538	4.20016
G103C	0.0665361	0.0257713	0.115805	0.242946	21.866	4.2765	21.7502	4.2834
G103T	0.0469132	0.0194033	0.162741	0.362379	30.0181	6.89423	29.8553	6.90375
C104A	0.0521883	0.0190853	0.627271	0.527563	26.4438	5.08379	25.8165	5.11109
C104G	0.0754817	0.0179384	0.286712	0.282454	27.6436	3.13342	27.3569	3.14613
C104T	0.0499787	0.0136044	0.225194	0.272005	23.1726	3.35044	22.9474	3.36146
T105A	0.0646989	0.0161154	0.901536	0.565855	33.653	3.9847	32.7514	4.02468
T105C	0.0551751	0.016071	0.173462	0.292314	30.858	4.79213	30.6845	4.80104
T105G	0.0653728	0.0165802	0.219326	0.285937	33.3283	4.20191	33.109	4.21162
A106C	0.0525225	0.0180736	0.212873	0.316048	24.5129	4.45122	24.3	4.46243
A106G	0.0377128	0.0185318	0.509758	0.597695	26.3607	7.38397	25.851	7.40813
A106T	0.0436738	0.01419	0.286398	0.309436	25.1855	4.58801	24.8991	4.59843
T107A	0.0625785	0.0165777	0.244844	0.286909	26.0888	3.4344	25.8439	3.44637
T107C	0.0706307	0.0150783	0.513595	0.370934	27.9187	2.82704	27.4051	2.85127
T107G	0.0737472	0.0169668	0.293505	0.261511	22.9434	2.48412	22.6498	2.49785
T108A	0.063955	0.0206033	0.0263757	0.115262	25.999	4.27086	25.9726	4.27242
T108C	0.0592855	0.0146161	0.247931	0.24938	26.3197	3.31372	26.0717	3.32309
T108G	0.0752428	0.020351	0.258709	0.32455	27.2842	3.47868	27.0255	3.49378
T109A	0.0600702	0.0172093	0.463514	0.385154	25.5555	3.62959	25.092	3.64997
T109C	0.0554556	0.0170306	0.120227	0.209472	24.9415	4.00994	24.8212	4.01541
T109G	0.056788	0.0200431	0.0392375	0.139884	24.6253	4.52408	24.586	4.52624
A110C	0.0578173	0.0120795	0.685585	0.384776	33.6765	3.51429	32.9909	3.53529
A110G	0.0672978	0.0219487	0.348042	0.440827	28.8649	4.56191	28.5169	4.58316
A110T	0.078004	0.0155534	0.311622	0.249599	27.5983	2.54684	27.2867	2.55904
G111A	0.06048	0.0171956	0.235281	0.30613	27.2808	4.06712	27.0455	4.07862
G111C	0.0357411	0.0119774	0.165799	0.189534	21.7365	4.54664	21.5707	4.55058
G111T	0.0543902	0.0192768	0.146826	0.291326	27.7898	5.25949	27.6429	5.26755
C112A	0.0407626	0.0127165	0.344516	0.387576	32.4524	5.77761	32.1079	5.7906
C112G	0.0422447	0.0177373	0.125105	0.195261	12.4904	3.10511	12.3653	3.11124
C112T	0.0583481	0.0198907	0.375696	0.452295	26.712	4.55346	26.3363	4.57586
T113A	0.0574845	0.0161364	0.37015	0.431418	33.9023	4.92574	33.5322	4.9446
T113C	0.0466461	0.0156652	0.444353	0.425947	29.9595	5.47126	29.5151	5.48781
T113G	0.0685068	0.0147669	0.566152	0.417031	34.5235	3.52426	33.9574	3.54884
T114A	0.0662317	0.0235991	0.279966	0.42296	29.7235	5.12935	29.4435	5.14675
T114C	0.0787367	0.0218659	0.219072	0.331338	31.6952	4.05885	31.4762	4.07235
T114G	0.0534802	0.0133842	1.20734	0.581134	35.25	4.34309	34.0426	4.3818
T115A	0.058319	0.0157318	0.218474	0.312193	32.9439	4.58923	32.7254	4.59984
T115C	0.0450756	0.0160958	0.405727	0.478964	33.8764	6.68823	33.4707	6.70536
T115G	0.0575595	0.0217058	0.386781	0.535115	32.7578	6.32902	32.371	6.3516
A116C	0.0604197	0.0347326	0.228715	0.205982	3.32823	0.904924	3.09951	0.928071
A116G	0.041138	0.0205871	0.78808	0.392739	11.6381	3.1213	10.85	3.14591
A116T	0.0616619	0.0175433	0.598209	0.303291	14.4547	2.07393	13.8565	2.09599
C117A	0.0625056	0.0225106	0.242604	0.38285	25.5674	4.58622	25.3248	4.60217
C117G	0.0464438	0.0163129	0.110539	0.236429	29.3983	5.76187	29.2878	5.76672
C117T	0.0474178	0.0159577	0.510065	0.485503	26.8478	4.78084	26.3378	4.80543
G118A	0.0456567	0.0175807	0.18891	0.342306	28.386	5.98043	28.1971	5.99022
G118C	0.0534446	0.0218546	0.277256	0.488102	28.0436	5.97832	27.7664	5.99821
G118T	0.0502874	0.0156407	0.416241	0.420975	28.1529	4.59843	27.7367	4.61766
T119A	0.0372456	0.0175878	0.276528	0.408067	20.6049	5.62238	20.3283	5.63717
T119C	0.033509	0.0173686	0.389977	0.460164	22.4077	6.90226	22.0177	6.91758
T119G	0.0397651	0.0124549	0.0306115	0.100134	21.6281	3.92858	21.5974	3.92986
T120A	0.018829	0.014067	0.184241	0.327392	22.0955	11.6326	21.9112	11.6372
T120C	0.0311037	0.0150127	0.256063	0.381113	23.385	6.87178	23.129	6.88234
T120G	0.0211065	0.0157505	0.491424	0.522066	24.0786	11.9483	23.5872	11.9597
C121A	0.0375526	0.0127538	0.429181	0.399683	25.1663	4.91849	24.7371	4.9347
C121G	0.0471525	0.0154791	0.585339	0.455316	26.4174	4.6914	25.832	4.71344
C121T	0.0443726	0.0140205	0.344454	0.386302	28.228	4.89034	27.8835	4.90558
C122A	0.06881	0.0266049	0.0811179	0.136561	9.59062	1.95913	9.5095	1.96388
C122G	0.0314832	0.0240222	0.148857	0.209626	5.9797	2.78806	5.83084	2.79593
C122T	0.0642581	0.0135331	0.541239	0.353004	27.0876	2.81945	26.5464	2.84146
A123C	0.0418457	0.0176767	0.402011	0.442326	24.5446	5.98008	24.1426	5.99642
A123G	0.0393163	0.013134	0.153944	0.26883	27.1899	5.35136	27.036	5.35811
A123T	0.0548238	0.0151919	0.412921	0.201585	10.9115	1.60751	10.4986	1.6201
G124A	0.0637763	0.0176737	0.261248	0.324192	26.9633	3.72379	26.7021	3.73788
G124C	0.0770777	0.0329907	0.640101	0.537991	14.3704	2.89879	13.7303	2.94829
G124T	0.0521301	0.0185514	0.499815	0.388643	22.5784	4.3094	22.0786	4.32689
G125A	0.0586639	0.0209123	0.18401	0.311228	25.679	4.90338	25.495	4.91325
G125C	0.113546	0.0409616	0.704865	0.380431	8.69218	1.2354	7.98731	1.29265
G125T	0.0496575	0.0101676	0.501103	0.158291	11.5142	1.26583	11.0131	1.27569
A126C	0.215027	0.0588035	0.363487	0.0841515	2.12512	0.149885	1.76163	0.171892
A126G	0.0521093	0.0197241	0.409305	0.538136	27.7643	5.43473	27.355	5.46131
A126T	0.0280357	0.0195653	0.0312963	0.14845	20.6601	9.7345	20.6288	9.73564
T127A	0.0702674	0.0225746	0.697383	0.526936	28.4387	4.43952	27.7413	4.47068
T127C	0.0624426	0.0175963	0.328464	0.383499	31.0266	4.30408	30.6981	4.32113
T127G	0.0520111	0.0177374	0.867993	0.644197	30.6809	5.32414	29.8129	5.36297
G128A	0.0538794	0.0166226	0.232565	0.30554	30.3044	4.92264	30.0718	4.93211
G128C	0.0383334	0.016413	0.0920423	0.196124	24.2446	6.28167	24.1525	6.28473
G128T	0.0665627	0.0156239	0.387563	0.318541	28.9956	3.35184	28.6081	3.36694
C129A	0.0530183	0.0216152	0.207777	0.378448	27.3102	6.09752	27.1024	6.10925
C129G	0.0399294	0.0184498	0.0981445	0.198475	18.8912	5.27325	18.7931	5.27698
C129T	0.0364328	0.014813	0.427602	0.455492	23.4068	5.51422	22.9792	5.533
C130A	0.026102	0.0118476	0.258091	0.208477	18.3941	5.59651	18.1361	5.60039
C130G	0.0244686	0.0137844	0.273493	0.327415	22.9037	8.70984	22.6302	8.71599
C130T	0.0301414	0.015816	0.125773	0.305804	27.1009	9.05114	26.9751	9.0563
T131A	0.0513477	0.0151695	0.393548	0.418845	34.8913	5.37528	34.4977	5.39157
T131C	0.0454845	0.0156901	0.477686	0.518497	33.3164	6.25113	32.8387	6.2726
T131G	0.070232	0.0258486	0.256773	0.506936	29.7699	5.26289	29.5131	5.28725
A132C	0.0462759	0.018182	0.203101	0.366666	34.1129	7.34625	33.9098	7.35539
A132G	0.0469353	0.0161995	0.738588	0.593953	31.4762	5.75771	30.7376	5.78826
A132T	0.0720066	0.0194804	0.535286	0.498054	28.8259	3.7586	28.2906	3.79145
G133A	0.0640763	0.0197768	0.179188	0.320317	33.1738	5.03588	32.9946	5.04606
G133C	0.0597273	0.0154816	0.0925241	0.1941	34.1739	4.47846	34.0814	4.48267
G133T	0.0516413	0.0146479	0.796457	0.590479	35.2045	5.0081	34.408	5.04279
T134A	0.0612446	0.0142991	0.478686	0.391957	32.4084	3.74537	31.9297	3.76583
T134C	0.0659732	0.0207854	0.477558	0.504689	29.2103	4.32881	28.7328	4.35813
T134G	0.0564931	0.0139806	0.552012	0.313745	23.7062	3.11864	23.1542	3.13438
G135A	0.0492432	0.0139039	0.313146	0.320892	30.6922	4.69066	30.379	4.70163
G135C	0.0709585	0.0242785	0.274783	0.301692	19.9197	3.37899	19.6449	3.39243
G135T	0.063554	0.0207382	0.488361	0.473253	29.1326	4.69226	28.6442	4.71607
G136A	0.0730405	0.019089	0.284962	0.320899	30.1065	3.74925	29.8215	3.76296
G136C	0.0587295	0.0200739	0.823423	0.565754	26.9668	4.64225	26.1433	4.6766
G136T	0.0776252	0.0191843	0.3902	0.345382	27.7067	3.22062	27.3165	3.23909
C137A	0.0691425	0.0162635	0.504775	0.33691	26.8567	3.11375	26.3519	3.13192
C137G	0.061361	0.0140537	0.150666	0.184645	28.2262	3.33115	28.0756	3.33626
C137T	0.0562655	0.0149504	0.438821	0.360241	30.5174	4.21479	30.0786	4.23015
A138C	0.0729691	0.0174659	0.936112	0.499022	28.6175	3.16027	27.6814	3.19942
A138G	0.0697506	0.0190105	0.763	0.484095	28.1353	3.53169	27.3723	3.56472
A138T	0.0595402	0.0182727	0.688024	0.497522	28.3375	4.32285	27.6495	4.35139
G139A	0.0572879	0.0161481	0.449051	0.391062	28.6348	4.1496	28.1858	4.16798
G139C	0.0622109	0.016724	0.255319	0.31384	30.445	4.08768	30.1897	4.09971
G139T	0.0556814	0.0173642	0.502143	0.539418	36.5816	5.79865	36.0794	5.82369
C140A	0.0516106	0.0158408	0.235776	0.31008	30.098	4.89715	29.8623	4.90695
C140G	0.0534531	0.0181977	0.739825	0.540663	29.0737	5.08233	28.3339	5.11101
C140T	0.061504	0.014654	0.415308	0.32819	28.2801	3.37023	27.8648	3.38617
C141A	0.0590514	0.0182992	0.523722	0.452104	29.9509	4.67743	29.4272	4.69923
C141G	0.0506929	0.0179938	1.0461	0.499534	22.2594	4.08818	21.2133	4.11859
C141T	0.0662077	0.0201823	0.349113	0.386776	28.4771	4.31484	28.1279	4.33214
C142A	0.0689147	0.022929	0.591753	0.42722	20.8518	3.37565	20.26	3.40258
C142G	0.0544245	0.0183549	1.29307	0.623275	25.6384	4.26451	24.3454	4.30982
C142T	0.0516639	0.0134398	0.568592	0.424943	31.7654	4.27749	31.1968	4.29854
C143A	0.050995	0.0150462	0.757535	0.456034	28.4478	4.37517	27.6902	4.39887
C143G	0.0432808	0.0144899	0.350437	0.420284	32.3925	5.99191	32.042	6.00664
C143T	0.0556291	0.021467	0.43137	0.554828	29.0768	5.62698	28.6455	5.65426
A144C	0.0593308	0.0234621	0.409348	0.532862	28.8629	5.701	28.4536	5.72585
A144G	0.0522311	0.0152183	0.564339	0.455288	29.1143	4.31443	28.55	4.33838
A144T	0.0566727	0.0168814	0.233639	0.33558	30.3244	4.54481	30.0908	4.55718
C145A	0.0592579	0.0182955	0.681712	0.576719	31.4844	4.78521	30.8027	4.81984
C145G	0.0619922	0.0186495	0.237619	0.35477	32.0656	4.71924	31.828	4.73256
C145T	0.0477299	0.0164473	0.0628871	0.169271	27.8405	5.23342	27.7776	5.23616
A146C	0.0568431	0.020995	0.160341	0.344189	31.3964	5.94445	31.236	5.9544
A146G	0.0656057	0.0200434	0.419051	0.400455	25.3672	3.74076	24.9481	3.76213
A146T	0.0528206	0.0149454	0.358281	0.416358	36.7931	5.44594	36.4348	5.46183
A147C	0.041922	0.0187112	0.415105	0.523531	32.3644	8.1114	31.9493	8.12828
A147G	0.0455612	0.0188178	0.432864	0.483935	20.8923	4.83648	20.4595	4.86063
A147T	0.05083	0.0166991	0.291253	0.367651	28.1427	4.94261	27.8515	4.95626
T148A	0.0599256	0.0194276	0.235648	0.362509	34.3582	5.67215	34.1226	5.68372
T148C	0.0551619	0.0167948	0.118764	0.229269	27.8034	4.41628	27.6847	4.42222
T148G	0.0463883	0.0143309	0.41623	0.417748	32.278	5.34814	31.8618	5.36443
A149C	0.0428011	0.0152404	0.610433	0.42084	22.4457	4.44753	21.8352	4.4674
A149G	0.0630376	0.0145529	0.385371	0.366169	30.5725	3.44707	30.1872	3.46646
A149T	0.0706288	0.018302	0.311574	0.321375	29.2574	3.65408	28.9458	3.66819
T150A	0.0504231	0.0162317	0.744402	0.512291	28.2669	4.7717	27.5225	4.79912
T150C	0.0549365	0.0160175	0.342989	0.397534	30.6325	4.56685	30.2895	4.58412
T150G	0.0546374	0.0174498	0.652369	0.532463	29.9653	4.88099	29.3129	4.90995
C151A	0.0697093	0.0163894	0.310422	0.248535	18.5621	2.20807	18.2517	2.22201
C151G	0.0433022	0.0152562	0.324557	0.442283	25.7994	5.15166	25.4748	5.17061
C151T	0.072753	0.0248104	0.244758	0.377767	29.8059	4.82605	29.5611	4.84081
C152A	0.0490935	0.0164118	0.225674	0.29325	27.2566	5.1061	27.0309	5.11452
C152G	0.0606187	0.00709608	0.29134	0.142188	28.0045	1.7032	27.7131	1.70912
C152T	0.0636819	0.0191294	0.619023	0.683366	37.8548	5.40135	37.2358	5.44441
A153C	0.0447725	0.0113451	0.0408706	0.0869786	22.4571	3.33932	22.4162	3.34045
A153G	0.0739665	0.0144267	0.342144	0.324146	36.6757	3.2821	36.3336	3.29807
A153T	0.0504797	0.00585552	0.350843	0.105849	16.2833	1.0409	15.9325	1.04626
G154A	0.046396	0.0235954	0.511441	0.390279	10.2978	2.78889	9.78634	2.81607
G154C	0.039137	0.0197297	0.354907	0.233217	8.4112	2.42184	8.05629	2.43304
G154T	0.0425537	0.0127048	0.349972	0.201601	11.47	1.93243	11.12	1.94292
G155A	0.040478	0.0154719	0.39168	0.413218	24.8359	5.50893	24.4442	5.52441
G155C	0.0367425	0.0104334	0.0864316	0.102614	14.5936	2.59495	14.5072	2.59697
G155T	0.0411293	0.0180746	0.168476	0.319636	23.544	6.05598	23.3755	6.06441
A156C	0.0423391	0.0165919	0.464808	0.43815	21.8176	4.66734	21.3528	4.68786
A156G	0.0475312	0.0144045	0.318614	0.346965	26.7138	4.36252	26.3952	4.3763
A156T	0.062646	0.0190395	0.208016	0.25505	20.4385	3.09621	20.2304	3.1067
A157C	0.0613914	0.0184919	0.265099	0.390095	28.9938	4.31839	28.7287	4.33598
A157G	0.0459732	0.00999959	0.614537	0.288935	24.3688	2.83011	23.7542	2.84483
A157T	0.0468489	0.0166806	0.392509	0.44565	28.7599	5.52542	28.3674	5.54336
G158A	0.0471511	0.0155732	0.166171	0.272115	27.9363	5.02973	27.7702	5.03708
G158C	0.0489397	0.014843	0.37148	0.379889	26.3854	4.23675	26.0139	4.25375
G158T	0.0509235	0.0190386	0.410681	0.439444	23.1755	4.49141	22.7648	4.51285
C159A	0.0516119	0.0172685	0.9539	0.792362	33.5022	5.49001	32.5483	5.54689
C159G	0.0497546	0.0140029	0.594754	0.457661	28.9236	4.17532	28.3289	4.20032
C159T	0.0524741	0.0157332	0.327716	0.332786	24.6174	3.83739	24.2897	3.8518
C160A	0.0579888	0.0172628	0.468416	0.686246	43.7787	6.1845	43.3103	6.22246
C160G	0.0489279	0.0172495	0.491781	0.545395	28.705	5.23615	28.2133	5.26448
C160T	0.0426692	0.017311	0.349912	0.436908	25.8604	5.83027	25.5105	5.84662
C161A	0.0693505	0.0178689	0.570349	0.437427	23.5747	2.81074	23.0043	2.84457
C161G	0.0878018	0.0189726	0.675317	0.716836	45.7097	3.84837	45.0344	3.91456
C161T	0.0752628	0.0201086	0.595507	0.520424	28.2775	3.34864	27.682	3.38884
T162A	0.0489055	0.017933	0.706681	0.811659	38.755	7.13516	38.0484	7.18118
T162C	0.0629335	0.0199765	0.281594	0.336549	23.5394	3.65961	23.2578	3.67505
T162G	0.0636305	0.0170284	0.591528	0.681192	44.1361	5.28994	43.5446	5.33362
C163A	0.0686376	0.0165446	0.616704	0.720211	47.8615	4.9413	47.2448	4.99351
C163G	0.0471423	0.0182911	0.22767	0.53274	31.9753	6.46242	31.7476	6.48435
C163T	0.0495184	0.0158219	0.291019	0.55424	44.7958	7.29171	44.5048	7.31275
T164A	0.0487918	0.0159886	0.464617	0.465044	24.9752	4.24353	24.5106	4.26894
T164C	0.0562376	0.0132138	0.125659	0.211092	28.7053	3.49195	28.5796	3.49832
T164G	0.0672686	0.0204503	0.235497	0.341666	23.3217	3.36927	23.0862	3.38655
C165A	0.0410373	0.0168866	0.169866	0.343516	27.6845	6.48773	27.5146	6.49682
C165G	0.0515021	0.0212081	0.263546	0.440438	24.0581	5.13093	23.7946	5.1498
C165T	0.056965	0.0192773	0.496533	0.494003	24.1639	4.03697	23.6674	4.06708
T166A	0.0303841	0.0145839	0.234286	0.308187	20.7187	6.15827	20.4844	6.16597
T166C	0.0439472	0.0171039	0.847374	0.614196	24.2303	4.9268	23.3829	4.96494
T166G	0.0229164	0.0133444	0.481579	0.399547	20.398	7.65331	19.9164	7.66373
G167A	0.0416721	0.0171197	0.352958	0.408122	22.7666	5.24335	22.4136	5.25921
G167C	0.0267809	0.0174504	0.397518	0.498713	22.2341	9.20881	21.8366	9.22231
G167T	0.0491831	0.0162768	0.419764	0.437911	25.6892	4.48746	25.2694	4.50878
C168A	0.035486	0.0150846	0.0927797	0.268782	30.9373	7.69651	30.8445	7.7012
C168G	0.0412069	0.0183882	0.563843	0.871246	41.2147	9.83302	40.6509	9.87154
C168T	0.0367468	0.0137313	0.443348	0.495952	29.765	6.31726	29.3216	6.3367
G169A	0.0469965	0.0166286	0.324415	0.456897	30.9996	5.84022	30.6751	5.85806
G169C	0.047141	0.0160731	0.722184	0.605635	29.9632	5.30711	29.241	5.34156
G169T	0.0413909	0.0147605	0.446979	0.464453	30.3328	5.94873	29.8858	5.96684
G170A	0.0476863	0.0156065	0.51204	0.604642	37.5926	6.36125	37.0806	6.38992
G170C	0.0497771	0.0215945	0.740821	1.08432	39.3353	8.57819	38.5944	8.64645
G170T	0.0444911	0.0163849	0.791332	0.825553	34.5988	6.65329	33.8075	6.70432
T171A	0.0673243	0.0200787	0.420228	0.538511	34.6765	4.81855	34.2563	4.84854
T171C	0.0723547	0.01875	1.53012	1.35338	56.8544	5.71718	55.3242	5.87518
T171G	0.0724126	0.0198177	1.18018	1.28647	53.7105	5.85479	52.5304	5.99446
T172A	0.0280838	0.0174623	0.0837898	0.193921	16.0211	6.57822	15.9373	6.58107
T172C	0.0758817	0.0219619	0.519371	0.800739	49.4688	5.93941	48.9494	5.99314
T172G	0.0579584	0.0141749	0.159491	0.249296	28.9275	3.55087	28.768	3.55961
T173A	0.056644	0.0175766	0.313611	0.390628	27.1838	4.30702	26.8702	4.3247
T173C	0.0669648	0.0238619	0.453876	0.599739	31.0115	5.24178	30.5576	5.27598
T173G	0.0607312	0.0130604	1.25837	0.727616	38.6076	3.72309	37.3492	3.79352
T174A	0.0465971	0.0239068	0.234902	0.425025	23.1225	6.62208	22.8876	6.63571
T174C	0.102578	0.0214652	0.586517	0.797368	58.916	4.2122	58.3294	4.287
T174G	0.0820913	0.0193058	0.748606	0.851742	49.7847	4.62418	49.0361	4.70197
T175A	0.0682618	0.0198131	0.685418	0.697326	38.9741	5.11455	38.2887	5.16187
T175C	0.104913	0.0222069	1.91558	1.40845	61.1588	4.21388	59.2432	4.44303
T175G	0.104201	0.0194759	2.21953	1.30539	59.4347	3.55922	57.2152	3.79105
C176A	0.0620827	0.0192266	0.742216	0.605938	30.1861	4.42221	29.4439	4.46353
C176G	0.060208	0.012285	0.400177	0.335726	34.4281	3.40255	34.028	3.41907
C176T	0.0563668	0.0164397	0.299407	0.372435	33.1829	4.86972	32.8835	4.88394
A177C	0.0681653	0.0174967	0.607298	0.469501	30.4915	3.63794	29.8842	3.66811
A177G	0.0468835	0.00937182	1.13442	0.443854	32.5859	3.29794	31.4515	3.32767
A177T	0.0459152	0.0136808	0.160697	0.236404	24.0882	3.97135	23.9275	3.97838
G178A	0.0519591	0.0296982	0.151878	0.0979079	1.53417	0.381883	1.3823	0.394235
G178C	0.000163282	0.0259987	0.72283	0.110771	100	15735.8	99.2772	15735.8
G178T	0.0318387	0.0275818	0.234174	0.102465	1.53406	0.600743	1.29988	0.609419
A179C	0.0517151	0.0148497	1.00026	0.700644	36.0421	5.05201	35.0418	5.10037
A179G	0.0382278	0.015816	0.620285	0.718234	33.3813	7.45163	32.761	7.48616
A179T	0.0241358	0.0172727	0.132488	0.386329	35.4611	16.8551	35.3286	16.8595
T180A	0.0419945	0.0139231	0.313018	0.372033	28.4512	5.26183	28.1382	5.27497
T180C	0.0389255	0.01715	0.528632	0.578386	27.095	6.68377	26.5663	6.70875
T180G	0.0372695	0.016869	0.797181	1.07505	45.6506	10.9983	44.8535	11.0507
T181A	0.007409	0.0154654	0.437729	0.454766	38.062	66.8664	37.6243	66.8679
T181C	0.0162758	0.0164353	0.20424	0.248448	12.815	9.31381	12.6107	9.31712
T181G	0.0591154	0.0173421	1.63409	1.55226	54.4727	6.51509	52.8386	6.69746
A182C	0.205712	0.168876	0.0854356	0.0752436	0.53574	0.102469	0.450304	0.127128
A182G	0.0799562	0.021206	1.30496	1.24384	53.3996	5.39135	52.0947	5.53298
A182T	2.89175e-05	0.110487	0.273026	0.095311	100	380709	99.727	380709
G183A	0.603374	2.85072	0.620471	0.433332	0.966068	0.248314	0.345597	0.499436
G183C	0.245609	0.0440899	0.149553	0.0274682	1.00931	0.038669	0.859758	0.047432
G183T	0.0563376	0.0772045	0.275609	0.174748	0.909852	0.349553	0.634243	0.390799
G184A	0.0592289	0.0328896	0.23201	0.144474	1.94095	0.403537	1.70894	0.42862
G184C	0.000173769	0.0281749	0.0966639	0.0863077	100	16129.5	99.9033	16129.5
G184T	0.0582083	0.0428987	0.451775	0.157834	1.56964	0.329982	1.11787	0.365786
T185A	0.0263075	0.0211564	0.466754	0.698172	16.9514	8.01778	16.4846	8.04812
T185C	0.0188399	0.0149342	0.5428	0.615115	31.7352	17.1738	31.1924	17.1848
T185G	0.0174694	0.016718	0.297961	0.155222	5.07026	3.08709	4.7723	3.09099
A186C	0.0247206	0.0161855	0.457154	0.570844	26.5955	11.0716	26.1384	11.0863
A186G	0.0804216	0.020554	1.39716	1.22158	52.2095	5.12756	50.8123	5.27107
A186T	0.0230501	0.0142958	0.113964	0.206473	19.2621	8.09572	19.1481	8.09835
G187A	0.0517366	0.0192846	0.523321	0.477346	20.5713	3.91928	20.048	3.94824
G187C	0.0345328	0.0139635	0.456109	0.434607	22.0899	5.0096	21.6338	5.02842
G187T	0.0276117	0.0158824	1.01693	0.656282	23.8561	8.10159	22.8391	8.12813
T188A	0.0312913	0.0173153	0.939371	0.857333	29.2959	9.32312	28.3565	9.36245
T188C	0.0369568	0.0164718	0.700189	0.793266	36.0622	8.92511	35.362	8.96029
T188G	0.0200948	0.0117321	0.0381599	0.098595	17.7305	7.26811	17.6924	7.26878
C189A	0.000487338	0.0191269	0.197102	0.174983	100	3868.91	99.8029	3868.91
C189G	0.029619	0.028893	0.522935	0.231995	3.22586	1.45664	2.70292	1.475
C189T	0.0398735	0.0147568	0.289927	0.367507	25.2893	5.37291	24.9994	5.38546
G190A	0.0601952	0.0224132	0.362689	0.472695	26.6765	4.91147	26.3139	4.93416
G190C	0.0733724	0.0188473	1.28312	0.827726	41.2579	4.51371	39.9748	4.58897
G190T	0.0781948	0.0193218	0.879155	0.580528	33.4124	3.62184	32.5333	3.66807
A191C	0.059683	0.0196685	0.22985	0.420002	36.2087	5.83478	35.9788	5.84987
A191G	0.0513584	0.016081	0.408132	0.432934	30.9263	4.99392	30.5182	5.01265
A191T	0.0593704	0.0176434	0.330173	0.494834	36.943	5.28924	36.6128	5.31234
A192C	0.0577324	0.0210611	0.580591	0.66725	35.145	6.33568	34.5644	6.37072
A192G	0.0473829	0.0154224	0.208398	0.28573	24.2489	4.26853	24.0405	4.27808
A192T	0.0542293	0.0176487	0.326303	0.439002	31.0225	5.21744	30.6962	5.23588
A193C	0.0608656	0.0173339	0.474557	0.568699	39.2685	5.30975	38.7939	5.34012
A193G	0.0467651	0.0162141	0.433542	0.459061	27.9733	5.17654	27.5398	5.19686
A193T	0.0456932	0.0184655	0.358719	0.539368	34.8754	7.56247	34.5167	7.58168
A194C	0.0459329	0.0171645	0.526721	0.492639	25.5364	5.16209	25.0097	5.18554
A194G	0.04835	0.0183924	0.123006	0.282766	29.6085	6.09849	29.4855	6.10504
A194T	0.0541965	0.0149724	0.173094	0.211654	21.9597	3.19106	21.7866	3.19808
A195C	0.0572415	0.0198325	0.703995	0.61888	25.6177	4.32683	24.9137	4.37086
A195G	0.0637027	0.0195028	0.47897	0.46642	26.3451	3.91754	25.8662	3.94521
A195T	0.0476716	0.0146902	0.590389	0.51368	30.826	4.9412	30.2356	4.96783
C196A	0.0458538	0.0180976	0.221123	0.415483	29.7842	6.34063	29.5631	6.35423
C196G	0.058943	0.0172479	0.298428	0.537661	43.4618	5.9858	43.1634	6.0099
C196T	0.050472	0.0185742	0.262695	0.402417	28.6675	5.52574	28.4048	5.54037
C197A	0.0361814	0.0138617	0.195358	0.316166	29.016	6.48294	28.8206	6.49064
C197G	0.0626893	0.0180086	0.348972	0.531104	39.5481	5.31359	39.1991	5.34006
C197T	0.046215	0.0171945	0.438155	0.49069	28.1015	5.59853	27.6634	5.61999
T198A	0.0412572	0.0157204	0.325641	0.446392	32.3279	6.89687	32.0022	6.9113
T198C	0.054628	0.0207432	0.137377	0.313969	27.9587	5.45095	27.8214	5.45999
T198G	0.0586608	0.0258602	0.0947437	0.397581	28.7379	6.39358	28.6431	6.40593
A199C	0.0370587	0.0127773	0.313463	0.399548	28.191	5.5324	27.8776	5.54681
A199G	0.0352464	0.018615	0.826705	0.741706	25.8594	7.65525	25.0327	7.69109
A199T	0.0316198	0.0149979	0.266855	0.398685	20.9527	5.95863	20.6859	5.97196
A200C	0.0338574	0.0171152	0.165991	0.335971	23.5046	7.15223	23.3386	7.16012
A200G	0.038196	0.0153021	0.379248	0.483849	26.4669	5.97227	26.0877	5.99183
A200T	0.0308993	0.0177399	0.468363	0.484912	18.757	6.38572	18.2887	6.40411
G201A	0.0438905	0.0136468	0.420216	0.389566	26.2383	4.46453	25.8181	4.48149
G201C	0.0417166	0.0176511	0.519648	0.5176	20.2523	4.65369	19.7326	4.68238
G201T	0.0525367	0.0140054	0.159219	0.195174	18.2023	2.52638	18.0431	2.5339
A202C	0.0560793	0.0171033	0.321357	0.391403	27.6696	4.32587	27.3482	4.34354
A202G	0.0483175	0.0176217	0.600142	0.468553	21.8472	4.18724	21.2471	4.21337
A202T	0.0474411	0.0163732	0.299922	0.431212	32.389	5.95019	32.0891	5.9658
A203C	0.0548562	0.0169548	0.335792	0.39441	27.7687	4.37699	27.4329	4.39473
A203G	0.0533665	0.0196946	0.432899	0.702896	38.194	7.00001	37.7611	7.03521
A203T	0.0560542	0.0182447	0.465014	0.4754	27.1531	4.41727	26.6881	4.44278
A204C	0.0587858	0.0166564	0.0695074	0.165011	25.6909	3.73693	25.6214	3.74057
A204G	0.0685687	0.0195551	0.373949	0.527484	37.7664	4.89938	37.3924	4.9277
A204T	0.0545042	0.0185744	0.532916	0.498093	26.8718	4.63292	26.3389	4.65962
T205A	0.054466	0.0252604	0.537367	0.535572	20.1629	4.7779	19.6256	4.80783
T205C	0.0515502	0.015318	0.622583	0.483214	27.8916	4.23456	27.269	4.26204
T205G	0.0597551	0.0195409	0.72066	0.647389	29.726	4.7017	29.0054	4.74606
T206A	0.0469939	0.0168556	0.0432009	0.128865	20.6697	4.10824	20.6265	4.11027
T206C	0.0486549	0.0195976	0.681776	0.667656	27.1083	5.57476	26.4266	5.6146
T206G	0.0579089	0.0177963	0.568809	0.684206	37.7623	5.56723	37.1935	5.60912
T207A	0.0572294	0.0161832	1.12579	1.06727	51.0649	6.37682	49.9391	6.46551
T207C	0.0560558	0.0149175	0.668532	0.830956	50.845	6.13125	50.1765	6.18731
T207G	0.0718035	0.0179679	0.469037	0.550008	37.4688	4.15311	36.9997	4.18937
A208C	0.0404224	0.0187843	0.110855	0.26473	19.0576	5.02602	18.9467	5.03299
A208G	0.0712779	0.0163087	0.798598	0.576379	35.1676	3.53177	34.369	3.57849
A208T	0.0469225	0.0141884	0.0934131	0.233653	34.7516	5.5915	34.6582	5.59638
C209A	0.262311	0.278513	0.0499781	0.0540082	0.320386	0.0718186	0.270408	0.0898598
C209G	3.74009e-05	0.103607	0.0539052	0.105888	100	276590	99.9461	276590
C209T	0.0251532	0.014113	0.256064	0.224093	11.0114	3.88872	10.7553	3.89518
C210A	0.0231826	0.0374536	0.0403129	0.0756503	0.958365	0.931463	0.918052	0.93453
C210G	0.0358823	0.0864449	0.0947051	0.0896718	0.428762	0.396478	0.334057	0.406492
C210T	0.0199345	0.0305974	0.382729	0.249239	3.88404	3.50219	3.50131	3.51105
T211A	0.0844608	0.063723	0.396489	0.123803	1.11308	0.201513	0.716595	0.236505
T211C	0.100214	0.0679214	0.341973	0.125554	1.14527	0.194183	0.803295	0.231237
T211G	0.0188529	0.0234037	0.0835815	0.376022	14.8961	13.0336	14.8125	13.039

## Sheet: Single Mutant Library Rep 2
	K	K_SD	Ymin	Ymin_SD	Ymax	Ymax_SD	Amp	Amp_SD
WT	0.0855426	0.0149445	0.324564	0.184709	20.3511	1.52715	20.0266	1.53828		Variant Position Number shown in this file is the CrPV Genome position number minus 6,005
C24A	0.0543463	0.00918061	0.389166	0.213309	25.189	2.11877	24.7999	2.12948
C24G	0.0823709	0.00734748	0.0605291	0.0503763	23.8947	0.941422	23.8342	0.942769
C24T	0.0753519	0.0200924	0.317442	0.300396	24.2895	2.90031	23.9721	2.91582
A25C	0.069724	0.0270083	0.593317	0.499229	23.1922	4.08062	22.5989	4.11104		Example: C6166 is shown in this file as C161
A25G	0.0891392	0.0187187	0.220514	0.198957	21.4526	1.90414	21.232	1.9145
A25T	0.0882621	0.00924266	0.370636	0.140657	21.93	0.982471	21.5594	0.992489
A26C	0.0470052	0.0212101	0.48136	0.543601	25.2115	5.84482	24.7301	5.87004
A26G	0.116161	0.0219874	0.23961	0.168759	17.9186	1.29621	17.679	1.30715
A26T	0.0564134	0.00846703	0.157213	0.124013	24.6296	1.82	24.4724	1.82422
A27C	0.0829092	0.0179078	0.28896	0.230295	21.9323	2.08787	21.6434	2.10053
A27G	0.0863889	0.0267534	0.199486	0.274159	18.1156	2.51798	17.9161	2.53286
A27T	0.10697	0.00616926	0.140675	0.049346	21.6766	0.513842	21.5359	0.516206
A28C	0.0612747	0.0163421	0.640822	0.39523	23.6793	2.95517	23.0385	2.98148
A28G	0.0951422	0.0289766	0.320304	0.298813	18.4505	2.29879	18.1302	2.31813
A28T	0.0616543	0.00743344	0.222344	0.109595	23.8776	1.3927	23.6552	1.39701
A29C	0.0548345	0.0202767	0.1211	0.21289	23.9182	4.55829	23.7971	4.56326
A29G	0.0630711	0.0160643	0.0919316	0.139161	22.6907	2.79342	22.5988	2.79688
A29T	0.0771734	0.0167827	0.327947	0.295558	29.9602	2.86352	29.6323	2.87873
T30A	0.0401418	0.00525566	0.0990215	0.0790256	24.0077	1.80643	23.9087	1.80816
T30C	0.0899284	0.0151388	0.14368	0.14176	21.2413	1.56311	21.0976	1.56953
T30G	0.0405777	0.0096188	0.252022	0.174753	25.2817	3.41042	25.0297	3.4149
G31A	0.0783128	0.0119203	0.337606	0.178697	21.6396	1.49226	21.302	1.50292
G31C	0.051408	0.0128686	0.211289	0.208471	27.9385	3.56204	27.7272	3.56814
G31T	0.0751135	0.0124533	0.227103	0.154305	22.7811	1.71962	22.554	1.72653
T32A	0.0750755	0.0159214	0.196566	0.191416	23.4232	2.25996	23.2266	2.26805
T32C	0.0121201	0.00684142	0.386258	0.179521	36.1183	15.9604	35.7321	15.9614
T32G	0.0269631	0.00605857	0.0411144	0.0545593	25.6405	3.79529	25.5993	3.79568
G33A	0.0212623	0.00611706	0.146682	0.0909783	20.3725	4.14298	20.2258	4.14398
G33C	0.00624059	0.00908716	0.262697	0.107952	18.827	23.6648	18.5643	23.665
G33T	0.00271837	0.00522974	0.314673	0.117662	93.2116	168.861	92.8969	168.861
A34C	0.0015024	0.00792479	0.410949	0.137094	100	508.374	99.5891	508.374
A34G	0.0389561	0.00591311	0.262595	0.146736	26.9247	2.30824	26.6621	2.3129
A34T	0.0175387	0.00832768	0.382982	0.292027	37.5289	12.7859	37.1459	12.7892
T35A	0.0493311	0.0041807	0.251509	0.0749921	22.8509	1.02047	22.5994	1.02322
T35C	0.0674866	0.018158	0.145933	0.16242	17.5946	2.2378	17.4486	2.24369
T35G	0.0253568	0.00558074	0.156932	0.125808	31.8426	4.58415	31.6856	4.58588
C36A	0.00549377	0.0101796	0.134929	0.15429	35.3118	58.2766	35.1769	58.2768
C36G	0.0136691	0.0149373	0.24098	0.192939	16.8665	14.14	16.6255	14.1413
C36T	0.0258161	0.00485821	0.417855	0.0972009	15.8633	1.9139	15.4454	1.91636
T37A	0.056378	0.00984151	0.274775	0.177587	22.6026	1.99044	22.3278	1.99835
T37C	0.0421675	0.00299533	0.300622	0.0563823	18.8175	0.757523	18.5169	0.759619
T37G	0.0874804	0.0227124	0.0781168	0.132309	18.6537	2.10555	18.5756	2.1097
T38A	0.00722077	0.0106045	0.284249	0.273659	44.9394	56.6502	44.6551	56.6508
T38C	0.0535045	0.0104357	0.285877	0.173394	22.3135	2.20407	22.0277	2.21088
T38G	0.00903686	0.00368407	0.160779	0.0887069	54.5107	18.5425	54.3499	18.5427
G39A	0.0832456	0.013328	0.0900362	0.0887142	18.9747	1.36379	18.8846	1.36667
G39C	0.0457389	0.00513817	0.237011	0.0998046	21.992	1.34628	21.755	1.34997
G39T	0.0655351	0.0100529	0.185736	0.126108	18.1375	1.34236	17.9518	1.34827
C40A	0.0331569	0.00763236	0.201669	0.256897	35.2731	4.74853	35.0714	4.75547
C40G	0.0595449	0.0108694	0.393178	0.224073	24.2462	2.07974	23.853	2.09177
C40T	0.0603137	0.0146929	0.221325	0.21163	21.9168	2.53574	21.6955	2.54455
T41A	0.100359	0.0241895	0.140221	0.213457	23.2746	2.29564	23.1344	2.30554
T41C	0.100368	0.0233257	0.072751	0.121398	17.7938	1.73571	17.7211	1.73995
T41G	0.0768833	0.0132189	0.16097	0.160342	26.8354	2.08575	26.6745	2.0919
T42A	0.0877567	0.025393	0.111908	0.194534	22.9997	2.86859	22.8878	2.87518
T42C	0.084672	0.0223993	0.526341	0.324986	19.1554	2.11369	18.629	2.13853
T42G	0.0605518	0.00703389	0.225241	0.116948	23.4032	1.33539	23.178	1.34051
G43A	0.0536805	0.00307943	0.417869	0.0734393	25.9335	0.751868	25.5156	0.755446
G43C	0.046295	0.00521462	0.370211	0.0967882	16.9444	1.0432	16.5742	1.04768
G43T	0.0322649	0.0133604	0.0708406	0.245206	20.2991	5.20236	20.2282	5.20813
T44A	0.0887659	0.0128584	0.504538	0.206275	22.3202	1.36776	21.8156	1.38323
T44C	0.126843	0.0345946	0.187238	0.24755	20.0459	2.04958	19.8587	2.06447
T44G	0.0941521	0.0228774	0.436647	0.322535	23.1748	2.28343	22.7381	2.30609
A45C	0.0665136	0.0143882	0.3878	0.301951	29.7167	2.98108	29.3289	2.99633
A45G	0.101584	0.0144841	0.350671	0.172758	21.4697	1.2303	21.1191	1.24237
A45T	0.0914619	0.0183918	0.17314	0.166606	22.3724	1.91307	22.1993	1.92031
A46C	0.0822235	0.0239815	0.315401	0.306704	22.5114	2.85868	22.196	2.87509
A46G	0.0829519	0.0250436	0.0367864	0.142026	32.6045	4.1448	32.5677	4.14724
A46T	0.108591	0.0182506	0.343805	0.181131	19.2955	1.29046	18.9517	1.30311
A47C	0.0982011	0.0256566	0.442355	0.308308	20.83	2.22527	20.3876	2.24653
A47G	0.0643576	0.0230791	0.595537	0.580795	33.2293	5.50339	32.6337	5.53396
A47T	0.0926933	0.0256465	0.603831	0.399779	23.8146	2.6981	23.2108	2.72756
T48A	0.108763	0.0197714	0.266436	0.186011	22.62	1.70419	22.3536	1.71432
T48C	0.0793738	0.0109446	0.427806	0.202064	29.0192	1.77754	28.5914	1.78898
T48G	0.0864961	0.0295484	0.545678	0.486124	26.3479	3.80308	25.8022	3.83403
A49C	0.122309	0.0336471	0.428772	0.361974	21.2714	2.23404	20.8426	2.26318
A49G	0.0882117	0.0130199	0.184378	0.126091	21.4597	1.36216	21.2753	1.36798
A49T	0.0693421	0.0190666	0.31683	0.285665	23.2292	3.05055	22.9123	3.0639
C50A	0.092336	0.0279377	0.631425	0.420868	19.971	2.46141	19.3396	2.49714
C50G	0.101882	0.0236741	0.426228	0.316501	22.8723	2.1328	22.4461	2.15616
C50T	0.093502	0.0230815	0.30718	0.24482	18.9874	1.95795	18.6802	1.9732
A51C	0.0870407	0.010146	0.262675	0.103357	16.3758	0.832268	16.1131	0.838661
A51G	0.105558	0.0267605	0.231753	0.242874	20.7938	2.14877	20.5621	2.16245
A51T	0.11545	0.041443	0.313223	0.349136	17.6341	2.495	17.3208	2.51931
A52C	0.0844367	0.0127328	0.248818	0.147892	18.8087	1.24924	18.5599	1.25796
A52G	0.0932629	0.0184991	0.835946	0.346973	21.6249	1.6867	20.789	1.72202
A52T	0.068184	0.0138554	0.552985	0.367251	35.7638	3.12865	35.2108	3.15013
T53A	0.0636285	0.00859531	0.282805	0.138773	21.1554	1.38276	20.8726	1.38971
T53C	0.105219	0.020687	0.138968	0.129076	14.8679	1.21207	14.7289	1.21892
T53G	0.0851947	0.0262191	0.474919	0.363692	18.577	2.40589	18.1021	2.43323
T54A	0.0816367	0.00365826	0.274986	0.0464041	19.3061	0.385049	19.0311	0.387835
T54C	0.0898275	0.0166349	0.242979	0.179356	19.6578	1.5541	19.4148	1.56441
T54G	0.0933191	0.0289372	0.321889	0.346843	20.1247	2.55629	19.8029	2.57971
T55A	0.0827516	0.0206108	0.166091	0.182799	18.6448	2.07119	18.4787	2.07925
T55C	0.0743898	0.0211949	0.122864	0.184538	20.9121	2.70376	20.7892	2.71005
T55G	0.0888387	0.00779689	0.331321	0.0987404	19.6185	0.717963	19.2872	0.724721
T56A	0.135018	0.0274744	0.183338	0.164585	17.3416	1.29682	17.1583	1.30723
T56C	0.0705941	0.0111775	0.541742	0.207315	21.5173	1.53115	20.9756	1.54512
T56G	0.0935766	0.0206557	0.445823	0.281098	18.9015	1.7013	18.4557	1.72437
G57A	0.0426662	0.00519843	0.476098	0.150447	24.8756	1.61551	24.3995	1.6225
G57C	0.0443276	0.0120268	0.381255	0.290545	20.6594	2.92233	20.2781	2.93673
G57T	0.0535039	0.00606298	0.764229	0.175076	19.9223	1.07074	19.158	1.08496
A58C	0.0930424	0.0129876	0.483242	0.202271	20.5413	1.17534	20.058	1.19262
A58G	0.0544652	0.01414	0.275557	0.262434	23.2871	3.02681	23.0115	3.03817
A58T	0.0910902	0.00753343	0.467235	0.134044	24.3639	0.820888	23.8967	0.83176
G59A	0.0791401	0.016569	0.235674	0.195327	18.5814	1.77646	18.3457	1.78717
G59C	0.0580233	0.0124066	0.238801	0.227494	19.1384	2.04672	18.8996	2.05932
G59T	0.0590646	0.00762931	0.236519	0.126448	17.7278	1.14597	17.4913	1.15293
A60C	0.0703892	0.0127091	0.361855	0.203153	16.9448	1.39818	16.5829	1.41286
A60G	0.0966201	0.0266471	0.417383	0.287993	16.3332	1.83232	15.9158	1.85481
A60T	0.0805326	0.0170599	0.146471	0.163888	19.6135	1.85774	19.467	1.86495
G61A	0.0711697	0.00926626	0.424675	0.151687	16.869	1.01584	16.4443	1.0271
G61C	0.0662489	0.00906152	0.232875	0.116736	15.7773	1.04374	15.5444	1.05025
G61T	0.0601705	0.00943581	0.205402	0.241181	31.0676	2.3212	30.8622	2.3337
G62A	0.0646584	0.0143398	0.286623	0.200934	16.6963	1.78918	16.4097	1.80043
G62C	0.0851597	0.0150665	0.10247	0.116584	18.7264	1.50271	18.6239	1.50722
G62T	0.0957198	0.00481796	0.349502	0.0566487	17.1847	0.368055	16.8352	0.372389
T63A	0.0719287	0.0162808	0.381376	0.229621	18.5767	1.91054	18.1953	1.92429
T63C	0.0825338	0.0115658	0.149694	0.108362	20.9371	1.29589	20.7874	1.30042
T63G	0.112852	0.0146739	0.24608	0.122962	16.7781	0.861025	16.532	0.869761
T64A	0.121802	0.0246895	0.589819	0.52891	41.2559	2.8564	40.6661	2.90495
T64C	0.0774853	0.013048	0.48444	0.210374	19.4922	1.44304	19.0077	1.45829
T64G	0.0827995	0.0118366	0.475824	0.262232	32.5144	1.96097	32.0386	1.97842
A65C	0.0680943	0.0158027	0.338975	0.218611	19.6879	2.12755	19.3489	2.13876
A65G	0.104047	0.00881071	0.194934	0.0714111	16.827	0.595231	16.6321	0.599499
A65T	0.0790904	0.0217827	0.366999	0.293905	20.4421	2.49091	20.0751	2.50819
A66C	0.103502	0.0169771	0.100216	0.106913	20.5449	1.38056	20.4447	1.38469
A66G	0.111077	0.0168695	0.143892	0.105817	15.938	0.979287	15.7941	0.984988
A66T	0.0856096	0.00749988	0.219149	0.0785043	19.7167	0.751366	19.4975	0.755456
T67A	0.0841067	0.0185545	0.232557	0.218116	23.2527	2.2134	23.0202	2.22413
T67C	0.0744821	0.0186344	0.251801	0.223051	20.5801	2.35656	20.3283	2.36709
T67G	0.0827729	0.0187363	0.162266	0.165245	19.4553	1.93715	19.293	1.94418
A68C	0.0825225	0.01461	0.759633	0.260763	21.6891	1.70126	20.9294	1.72113
A68G	0.0459826	0.0137108	0.51906	0.34271	29.5306	4.6661	29.0115	4.67867
A68T	0.0564752	0.0165306	0.360523	0.292082	26.1772	3.89211	25.8167	3.90306
A69C	0.0891771	0.00784454	0.419562	0.116248	22.0574	0.844145	21.6378	0.852112
A69G	0.0966487	0.00857568	0.401772	0.106686	20.9066	0.80388	20.5048	0.810928
A69T	0.119844	0.0247483	0.361338	0.211776	19.1702	1.59325	18.8089	1.60726
A70C	0.098409	0.022789	0.374918	0.30227	25.516	2.39158	25.141	2.41061
A70G	0.0802913	0.0090939	0.643433	0.17303	20.7453	1.00522	20.1019	1.02001
A70T	0.121306	0.0348128	0.133876	0.186428	20.2506	2.24953	20.1167	2.25724
T71A	0.116563	0.0290308	0.45628	0.378714	25.0548	2.35202	24.5986	2.38232
T71C	0.0966598	0.00917285	0.207585	0.100961	23.3659	0.932955	23.1583	0.938402
T71G	0.0833147	0.00491331	0.377603	0.0830702	23.5465	0.602646	23.1688	0.608344
T72A	0.105421	0.0182473	0.364919	0.226845	22.7834	1.568	22.4185	1.58432
T72C	0.107169	0.0141022	0.259887	0.147585	22.5455	1.20589	22.2857	1.21489
T72G	0.109836	0.0239573	0.172726	0.196161	22.043	1.91101	21.8703	1.92105
A73C	0.0875306	0.0184408	0.458336	0.302723	23.016	2.00511	22.5577	2.02784
A73G	0.10735	0.0216355	0.342275	0.230563	21.7309	1.71602	21.3886	1.73144
A73T	0.0748272	0.0195595	0.261003	0.308445	30.3422	3.4443	30.0812	3.45809
C74A	0.0479602	0.0113785	0.5984	0.320643	26.4483	3.2522	25.8499	3.26796
C74G	0.0988623	0.0118071	0.773437	0.281582	29.1205	1.36837	28.347	1.39704
C74T	0.0789498	0.0166134	0.643042	0.368716	27.6171	2.46032	26.974	2.4878
A75C	0.131072	0.0296514	0.300349	0.295027	22.4035	1.81988	22.1031	1.84364
A75G	0.0842304	0.021788	0.295118	0.373114	33.7493	3.59341	33.4542	3.61273
A75T	0.113542	0.0168842	0.45242	0.205977	21.5992	1.24712	21.1468	1.26402
A76C	0.0778167	0.00859501	0.437359	0.180188	27.8391	1.37119	27.4017	1.38297
A76G	0.0629179	0.00994802	0.325196	0.189361	27.2227	2.01912	26.8975	2.02798
A76T	0.0874015	0.0102806	0.131888	0.0848487	20.4027	1.05275	20.2708	1.05616
G77A	0.0493139	0.0107272	0.196607	0.212893	22.7595	2.70494	22.5629	2.7133
G77C	0.027047	0.00783067	0.305902	0.168451	22.578	4.19159	22.2721	4.19497
G77T	0.0523545	0.0186531	0.214396	0.287183	21.681	4.10002	21.4666	4.11007
T78A	0.0131205	0.00944062	0.027103	0.062629	24.5533	14.0957	24.5262	14.0958
T78C	0.0708683	0.0169377	0.133488	0.161293	21.4911	2.40286	21.3576	2.40827
T78G	0.0393863	0.00747358	0.132273	0.12206	25.1014	2.74322	24.9691	2.74594
A79C	0.0387465	0.00283685	0.421397	0.0816596	29.1266	1.16208	28.7052	1.16495
A79G	0.0196126	0.00505719	0.181937	0.138264	44.4891	8.03266	44.3072	8.03385
A79T	0.0472786	0.0117606	0.0986427	0.129722	24.6112	3.3548	24.5126	3.35731
G80A	0.106869	0.00962348	0.137181	0.0694416	19.1601	0.718441	19.0229	0.721789
G80C	0.0808322	0.0137403	0.210015	0.147659	20.3573	1.54083	20.1473	1.54789
G80T	0.0777303	0.00727643	0.365465	0.113267	21.1671	0.877999	20.8016	0.885275
T81A	0.0431361	0.00316228	0.121293	0.0471092	25.3472	1.03409	25.2259	1.03516
T81C	0.014696	0.0115813	0.215881	0.292652	35.476	21.146	35.2601	21.1481
T81G	0.0118109	0.00695155	0.350302	0.132597	23.7146	10.9847	23.3643	10.9855
G82A	0.0205153	0.00852088	0.145142	0.0793328	10.2665	3.01732	10.1214	3.01836
G82C	0.00199653	0.012993	0.253009	0.15738	53.0149	328.96	52.7618	328.96
G82T	0.00820885	0.00960485	0.315978	0.0912202	11.2766	10.7793	10.9606	10.7797
C83A	0.0157623	0.0100076	0.388473	0.202652	18.7819	8.69556	18.3935	8.69793
C83G	0.0151189	0.00400331	0.424984	0.108636	33.5546	6.66323	33.1296	6.66412
C83T	0.0396095	0.00813733	0.197113	0.116856	16.6702	1.99783	16.473	2.00124
T84A	0.0812842	0.0182904	0.440355	0.284444	21.2166	2.11956	20.7762	2.13857
T84C	0.0604639	0.0159645	0.72795	0.448285	27.3177	3.30141	26.5898	3.33171
T84G	0.0987605	0.0196571	0.706145	0.327783	21.2851	1.68789	20.579	1.71943
A85C	0.0889326	0.0075077	0.413936	0.129828	25.9818	0.932717	25.5679	0.941709
A85G	0.0720806	0.0170968	0.479363	0.303668	23.9713	2.52675	23.4919	2.54493
A85T	0.0669166	0.00503922	0.251309	0.0960792	30.1266	1.07046	29.8753	1.07476
T86A	0.0623618	0.013292	0.147893	0.160355	24.5198	2.56327	24.3719	2.56828
T86C	0.0734813	0.0070401	0.390356	0.125263	24.0274	1.04192	23.637	1.04942
T86G	0.0757988	0.0110775	0.239592	0.145671	23.5265	1.56803	23.2869	1.57478
T87A	0.0685396	0.01393	0.428927	0.333853	27.049	2.59952	26.6201	2.62087
T87C	0.0807567	0.0147141	0.413541	0.254523	25.4334	2.03951	25.0198	2.05533
T87G	0.082754	0.00609951	0.0418115	0.0357829	25.1727	0.837676	25.1309	0.83844
T88A	0.0885503	0.0244852	0.413	0.370491	23.9202	2.74555	23.5072	2.77044
T88C	0.0858521	0.0125016	0.321416	0.213251	24.4922	1.58717	24.1708	1.60143
T88G	0.0777924	0.0228271	0.417969	0.354042	21.1675	2.71594	20.7496	2.73892
T89A	0.0639443	0.0153223	0.12725	0.171428	26.1803	3.04497	26.0531	3.04979
T89C	0.0782154	0.0195544	0.0404207	0.10749	26.2705	2.92918	26.2301	2.93115
T89G	0.0712624	0.0067124	0.326456	0.121915	27.1117	1.22065	26.7852	1.22673
T90A	0.0584271	0.00796512	0.133212	0.116903	29.4111	2.03208	29.2779	2.03544
T90C	0.0854965	0.0157272	0.119536	0.122669	20.6499	1.66095	20.5304	1.66547
T90G	0.0582385	0.00408799	0.348736	0.121696	37.7323	1.24872	37.3835	1.25463
G91A	0.0903435	0.0224863	0.0535658	0.10715	17.4225	1.9633	17.3689	1.96622
G91C	0.0812152	0.00989476	0.210189	0.115597	21.0405	1.13009	20.8303	1.13599
G91T	0.0771475	0.00772964	0.546387	0.126874	19.0708	0.847654	18.5245	0.857097
T92A	0.0848895	0.011296	0.31027	0.145767	21.8636	1.26633	21.5533	1.27469
T92C	0.080379	0.0105648	0.0273344	0.0398544	18.8891	1.13423	18.8618	1.13493
T92G	0.063261	0.0151127	0.427408	0.378548	35.0688	3.80664	34.6414	3.82542
A93C	0.0850482	0.0180177	0.158742	0.158416	21.6523	2.03005	21.4936	2.03623
A93G	0.056479	0.0128006	0.425081	0.289444	28.9149	3.11707	28.4898	3.13048
A93T	0.0656218	0.0101073	0.0777867	0.0828937	22.346	1.69272	22.2682	1.69475
T94A	0.146106	0.0181774	0.405805	0.166188	19.4532	0.85128	19.0474	0.86735
T94C	0.107165	0.0214258	0.0658672	0.0903269	15.7073	1.29855	15.6414	1.30169
T94G	0.097617	0.019028	0.121988	0.120936	18.26	1.49348	18.138	1.49837
T95A	0.0789516	0.0159103	0.14879	0.162445	24.6697	2.20594	24.5209	2.21192
T95C	0.102748	0.0255471	0.192194	0.212217	20.1306	2.03592	19.9384	2.04695
T95G	0.0508819	0.0109455	0.472411	0.270417	28.3249	3.00639	27.8525	3.01852
T96A	0.0873489	0.0206207	0.620149	0.430026	31.2953	2.98496	30.6752	3.01577
T96C	0.0786365	0.018649	0.412117	0.282796	24.7609	2.59732	24.3488	2.61267
T96G	0.0678562	0.0169059	1.03172	0.744057	47.567	4.89189	46.5353	4.94815
A97C	0.108558	0.0235253	0.372849	0.272362	23.3165	1.99921	22.9436	2.01767
A97G	0.0737409	0.0223417	0.258203	0.324739	27.165	3.63081	26.9068	3.6453
A97T	0.104498	0.0242291	0.311933	0.279467	24.9186	2.34993	24.6067	2.36648
G98A	0.0743329	0.0104876	0.11888	0.0612173	10.717	0.766099	10.5981	0.768541
G98C	0.0215726	0.0134399	0.541702	0.224202	12.9975	5.33484	12.4558	5.33955
G98T	0.0823319	0.0121733	0.259188	0.0896131	9.51849	0.666253	9.2593	0.672252
G99A	0.0649917	0.00811637	0.295642	0.0904949	12.7655	0.80342	12.4699	0.808501
G99C	0.0565236	0.0270742	0.127809	0.207654	13.6877	3.56489	13.5599	3.57093
G99T	0.0331448	0.00479465	0.152024	0.0646229	17.7742	1.57336	17.6222	1.57469
T100A	0.124534	0.0364833	0.452228	0.358589	22.2613	2.50832	21.8091	2.53382
T100C	0.088997	0.00972658	0.114295	0.0749686	21.2377	1.01046	21.1234	1.01324
T100G	0.0812773	0.0169394	0.32333	0.267954	31.8992	2.97178	31.5758	2.98384
T101A	0.0795548	0.0264157	0.0818766	0.209779	30.5592	4.42691	30.4773	4.43187
T101C	0.105082	0.0245996	0.632282	0.345577	22.9003	2.14566	22.2681	2.17331
T101G	0.0862667	0.0164081	0.589298	0.306176	24.3393	1.92463	23.75	1.94883
A102C	0.0838877	0.0269725	0.497591	0.447309	27.5858	3.77575	27.0882	3.80216
A102G	0.103976	0.0364775	0.275256	0.355825	22.3482	3.09282	22.073	3.11322
A102T	0.10423	0.0219932	0.465345	0.312102	25.8077	2.15388	25.3424	2.17637
G103A	0.0743336	0.0101704	0.366946	0.165496	24.797	1.58432	24.4301	1.59294
G103C	0.0939228	0.0208779	0.461649	0.267077	19.4035	1.91537	18.9419	1.9339
G103T	0.105911	0.0186538	0.465264	0.255617	21.4622	1.55816	20.9969	1.57899
C104A	0.12077	0.0208298	0.305136	0.180498	20.0018	1.41011	19.6966	1.42161
C104G	0.137235	0.0334502	0.614105	0.388362	24.1125	2.20053	23.4984	2.23454
C104T	0.098669	0.0153398	0.133684	0.128769	19.194	1.27816	19.0603	1.28463
T105A	0.125289	0.0315858	0.290287	0.296017	27.3728	2.63394	27.0825	2.65052
T105C	0.0933951	0.0262388	0.323366	0.324182	24.3536	2.92415	24.0303	2.94206
T105G	0.121309	0.0368135	0.162085	0.233477	23.6524	2.84388	23.4904	2.85345
A106C	0.0740265	0.0162198	0.238969	0.205596	22.406	2.23783	22.1671	2.24725
A106G	0.100301	0.0207009	0.249517	0.185529	17.9289	1.53225	17.6793	1.54344
A106T	0.0657555	0.0188402	0.390883	0.298619	21.0846	2.84114	20.6937	2.85679
T107A	0.147576	0.0443723	0.360768	0.324676	20.23	2.1482	19.8692	2.1726
T107C	0.108729	0.00930242	0.543705	0.137868	23.8357	0.799518	23.292	0.811318
T107G	0.108019	0.0290494	0.212776	0.224764	18.6953	2.0443	18.4825	2.05662
T108A	0.0859264	0.0231678	0.655105	0.391482	23.679	2.68365	23.0239	2.71206
T108C	0.132965	0.0386013	0.238285	0.269907	19.8122	2.14342	19.574	2.16035
T108G	0.14818	0.0375244	0.3801	0.298803	22.1063	1.97642	21.7262	1.99888
T109A	0.0834997	0.0152773	0.540104	0.267958	22.4163	1.74267	21.8762	1.76315
T109C	0.0903224	0.0122056	0.229853	0.122296	19.832	1.1697	19.6022	1.17608
T109G	0.104004	0.0116416	0.4328	0.156924	21.384	0.944906	20.9512	0.957848
A110C	0.0985746	0.0291084	0.449418	0.366838	24.1055	2.93491	23.6561	2.95774
A110G	0.0992849	0.024033	0.41372	0.324487	25.8792	2.59378	25.4655	2.614
A110T	0.12637	0.0375483	0.669656	0.455958	23.1748	2.5462	22.5051	2.58671
G111A	0.0796988	0.0117599	0.315723	0.173268	24.5415	1.64127	24.2258	1.65039
G111C	0.0704129	0.0310464	0.135078	0.204276	13.5588	3.0527	13.4238	3.05953
G111T	0.105202	0.0210072	0.147763	0.155471	20.9971	1.78138	20.8493	1.78815
C112A	0.0890499	0.00921687	0.303661	0.138614	24.2237	1.10636	23.92	1.11501
C112G	0.0552332	0.0134841	0.434493	0.188738	12.5362	1.56533	12.1017	1.57667
C112T	0.0987304	0.0191099	0.143903	0.154526	21.222	1.71257	21.0781	1.71953
T113A	0.0883098	0.0186887	0.270154	0.230811	25.807	2.4848	25.5369	2.4955
T113C	0.0713578	0.0164051	0.452439	0.311351	26.2564	2.74775	25.8039	2.76534
T113G	0.128047	0.0466616	0.565214	0.528791	23.5661	3.13328	23.0009	3.17759
T114A	0.0937792	0.0283312	0.444253	0.399563	25.9525	3.20247	25.5082	3.2273
T114C	0.127413	0.0251865	0.737145	0.359059	25.6558	1.89384	24.9186	1.92758
T114G	0.141526	0.0445271	0.0325345	0.113959	24.1831	2.75046	24.1506	2.75282
T115A	0.0831368	0.0178409	0.253904	0.231833	27.4708	2.6402	27.2169	2.65035
T115C	0.103477	0.0296101	0.259316	0.276314	22.2157	2.63147	21.9564	2.64594
T115G	0.123985	0.0329787	0.704795	0.398964	21.9583	2.20446	21.2535	2.24027
A116C	0.0217607	0.0185785	0.533363	0.186715	5.71393	2.93743	5.18056	2.94336
A116G	0.0860227	0.0283531	0.563387	0.270769	9.47839	1.35398	8.915	1.38079
A116T	0.0936066	0.0274563	0.179371	0.194206	11.9662	1.60114	11.7869	1.61287
C117A	0.101596	0.0239078	0.22444	0.243374	21.9664	2.12089	21.742	2.13481
C117G	0.0597387	0.0103828	0.232198	0.178386	28.7973	2.45519	28.5651	2.46166
C117T	0.102998	0.0113628	0.222473	0.113618	21.7678	0.999447	21.5453	1.00588
G118A	0.0780039	0.0117211	0.458792	0.202651	23.1756	1.53249	22.7168	1.54583
G118C	0.0478437	0.013915	0.453774	0.397204	34.551	5.07207	34.0972	5.0876
G118T	0.0856599	0.0138084	0.31848	0.193169	23.9678	1.66162	23.6493	1.67281
T119A	0.0604896	0.0103107	0.223414	0.146714	18.7724	1.56619	18.549	1.57305
T119C	0.077219	0.0149816	0.242356	0.171536	18.628	1.62035	18.3856	1.6294
T119G	0.0752296	0.0146294	0.322649	0.198021	16.9558	1.46442	16.6332	1.47775
T120A	0.0257716	0.0126455	0.0732174	0.171838	20.9454	6.73394	20.8722	6.73613
T120C	0.0607416	0.0163702	0.182152	0.20444	19.0238	2.46153	18.8417	2.47001
T120G	0.0779269	0.0190677	0.0417069	0.0947677	14.4438	1.61299	14.4021	1.61577
C121A	0.0530873	0.00236542	0.344101	0.0478007	22.4898	0.518332	22.1457	0.520531
C121G	0.043074	0.00774219	0.403298	0.216122	28.5959	2.86408	28.1927	2.87222
C121T	0.0697373	0.0156192	0.560806	0.307546	22.6759	2.31982	22.1151	2.34012
C122A	0.0802786	0.0160887	0.118206	0.0984328	9.69399	0.995771	9.57579	1.00062
C122G	0.137814	0.101618	0.172606	0.246321	2.70458	0.733072	2.53197	0.773349
C122T	0.0938868	0.0238194	0.684188	0.399128	23.0806	2.45311	22.3965	2.48537
A123C	0.0726865	0.00994491	0.339458	0.153103	19.7927	1.28676	19.4532	1.29584
A123G	0.046944	0.00812813	0.426496	0.212247	25.3309	2.33063	24.9044	2.34027
A123T	0.0747236	0.0172241	0.297731	0.136565	8.65502	0.953681	8.35729	0.963409
G124A	0.0980014	0.0155118	0.440439	0.218751	22.9404	1.5349	22.5	1.55041
G124C	0.155874	0.028717	0.201194	0.120158	10.0158	0.727871	9.81461	0.737722
G124T	0.172492	0.0361981	0.0679321	0.0870003	14.851	1.14231	14.783	1.14562
G125A	0.111051	0.0249867	0.130289	0.148132	18.847	1.8314	18.7167	1.83738
G125C	0.104055	0.0486135	0.185206	0.336619	8.8123	1.85269	8.62709	1.88302
G125T	0.0659965	0.00986031	0.387636	0.109104	11.2603	0.856696	10.8727	0.863615
A126C	0.064497	0.0191603	0.19045	0.0651324	2.5185	0.352092	2.32805	0.358065
A126G	0.0706792	0.0128653	0.63667	0.305834	27.3149	2.18071	26.6783	2.20205
A126T	0.0401714	0.0128543	0.486934	0.246982	15.1639	2.76153	14.677	2.77255
T127A	0.0915845	0.0188978	0.404794	0.24379	25.1263	2.25856	24.7215	2.27168
T127C	0.0914279	0.0183176	0.447591	0.28488	26.4048	2.22372	25.9572	2.2419
T127G	0.0799128	0.0195552	0.129096	0.180471	24.7127	2.808	24.5836	2.81379
G128A	0.0960766	0.0162751	0.230902	0.164901	23.2041	1.69275	22.9732	1.70077
G128C	0.111199	0.0338756	0.319588	0.272654	16.2663	2.0429	15.9467	2.06102
G128T	0.150241	0.0448347	0.216325	0.255942	21.0894	2.31533	20.8731	2.32944
C129A	0.0814686	0.00838759	0.523696	0.141212	22.4959	1.05805	21.9722	1.06743
C129G	0.0448527	0.00869041	0.077251	0.0811163	17.7088	1.99783	17.6315	1.99948
C129T	0.0592205	0.00890409	0.164473	0.125405	20.6562	1.54586	20.4917	1.55094
C130A	0.0354518	0.0159536	0.156207	0.178326	15.4424	4.29982	15.2862	4.30351
C130G	0.0511429	0.00889471	0.0386253	0.0443498	15.2315	1.50693	15.1928	1.50758
C130T	0.0715419	0.0121397	0.173355	0.133024	18.3088	1.49847	18.1354	1.50437
T131A	0.0962307	0.0174388	0.414573	0.255888	25.0547	1.86103	24.6401	1.87854
T131C	0.0641271	0.0108847	0.368086	0.222777	29.3987	2.36589	29.0306	2.37636
T131G	0.089163	0.01811	0.833731	0.370503	25.3615	2.10372	24.5278	2.13609
A132C	0.123681	0.035302	0.330995	0.324472	24.254	2.59144	23.923	2.61168
A132G	0.0996046	0.0269154	0.429805	0.351823	25.0823	2.71157	24.6525	2.7343
A132T	0.0983703	0.0107696	0.302719	0.143467	25.2659	1.18116	24.9632	1.18984
G133A	0.0832134	0.0185002	0.38669	0.279824	25.7477	2.52573	25.361	2.54118
G133C	0.109093	0.0172515	0.530169	0.249094	25.1193	1.57939	24.5891	1.59891
G133T	0.0878433	0.0190897	0.550305	0.341232	27.801	2.55662	27.2507	2.57929
T134A	0.102106	0.0301622	0.328233	0.35391	24.6807	2.96218	24.3525	2.98325
T134C	0.154977	0.031651	0.372846	0.25321	21.7395	1.53843	21.3666	1.55913
T134G	0.0851043	0.040223	0.434726	0.454425	18.4878	3.96109	18.0531	3.98708
G135A	0.07849	0.0168958	0.214051	0.196458	24.1251	2.3983	23.911	2.40633
G135C	0.140877	0.0609998	0.506897	0.445765	15.6273	2.45052	15.1204	2.49074
G135T	0.104215	0.0305668	0.545595	0.425984	24.7954	2.99705	24.2498	3.02717
G136A	0.0972068	0.0251058	0.690723	0.404357	25.1528	2.68143	24.462	2.71175
G136C	0.138673	0.0391086	0.502271	0.340944	18.4047	1.91556	17.9024	1.94567
G136T	0.0993273	0.0219043	0.404229	0.259463	22.8439	2.15325	22.4396	2.16882
C137A	0.178559	0.0485082	0.216448	0.204648	18.3008	1.77969	18.0844	1.79142
C137G	0.100093	0.0366629	0.495887	0.45238	22.2393	3.39295	21.7434	3.42297
C137T	0.085962	0.0276689	0.445405	0.365405	23.5149	3.35804	23.0695	3.37787
A138C	0.11417	0.0265785	0.826772	0.393658	23.9888	2.15917	23.1621	2.19477
A138G	0.118814	0.0215468	0.354052	0.214374	22.6533	1.58628	22.2993	1.6007
A138T	0.11916	0.0203327	0.414317	0.201172	20.9214	1.41505	20.5071	1.42928
G139A	0.10339	0.0224921	0.354351	0.238993	22.8232	2.05512	22.4688	2.06897
G139C	0.100521	0.0301072	0.523634	0.411089	24.4878	2.97634	23.9641	3.00459
G139T	0.0915888	0.0184322	0.342412	0.268723	29.0206	2.49485	28.6782	2.50929
C140A	0.094437	0.0117069	0.428412	0.162384	22.8073	1.19032	22.3789	1.20134
C140G	0.13209	0.0284718	0.177841	0.157635	19.4337	1.64699	19.2558	1.65452
C140T	0.115059	0.0181225	0.323144	0.192547	24.164	1.51045	23.8408	1.52267
C141A	0.130393	0.0315884	0.194979	0.198468	21.9773	2.04489	21.7823	2.0545
C141G	0.128759	0.0187414	0.452692	0.143199	15.1409	0.873418	14.6882	0.885079
C141T	0.0975523	0.0253739	0.495368	0.333202	24.1095	2.6528	23.6142	2.67364
C142A	0.114209	0.0442934	0.845603	0.454539	14.5045	2.17143	13.6589	2.21849
C142G	0.116205	0.0317707	0.44786	0.272131	16.4841	1.80284	16.0363	1.82326
C142T	0.0853333	0.0146199	0.351187	0.216802	26.0006	1.98482	25.6494	1.99663
C143A	0.13842	0.0239627	0.346294	0.189707	19.9095	1.3056	19.5632	1.31931
C143G	0.0946347	0.0222691	0.448104	0.317848	22.7384	2.20543	22.2903	2.22821
C143T	0.0752878	0.0183117	0.549384	0.381349	25.7404	2.73642	25.191	2.76286
A144C	0.104639	0.0174808	0.35528	0.219643	24.5787	1.62634	24.2234	1.6411
A144G	0.0684725	0.0143086	0.634098	0.334675	27.2271	2.53628	26.593	2.55826
A144T	0.0935103	0.0162204	0.270104	0.189972	23.7013	1.74305	23.4312	1.75338
C145A	0.0900336	0.0223668	0.261772	0.266947	26.1236	2.75496	25.8618	2.76786
C145G	0.0870014	0.0220883	0.581319	0.406216	27.2981	2.92526	26.7168	2.95333
C145T	0.0864749	0.0199325	0.263081	0.231236	22.8278	2.24835	22.5647	2.26021
A146C	0.0982004	0.01932	0.289578	0.235592	26.0774	2.08443	25.7878	2.0977
A146G	0.125458	0.0269145	0.13662	0.16519	21.999	1.79654	21.8624	1.80412
A146T	0.109931	0.0198474	0.0839947	0.121935	26.3595	1.94965	26.2755	1.95346
A147C	0.0720977	0.0132554	0.464385	0.240248	25.0971	2.06076	24.6328	2.07471
A147G	0.0707438	0.00773588	0.219756	0.0908996	17.0141	0.917983	16.7943	0.922473
A147T	0.0958076	0.0156344	0.487218	0.219267	20.858	1.43015	20.3708	1.44686
T148A	0.0766729	0.0231944	0.523601	0.432645	30.1422	4.05607	29.6186	4.07908
T148C	0.0917518	0.0169335	0.471752	0.26348	23.5779	1.79016	23.1061	1.80945
T148G	0.119173	0.0310349	0.0414132	0.120351	23.5049	2.41868	23.4635	2.42168
A149C	0.0702191	0.0240491	0.525196	0.325654	15.901	2.59791	15.3758	2.61824
A149G	0.0841736	0.0247563	0.310155	0.348888	27.6065	3.44993	27.2964	3.46753
A149T	0.14125	0.0270268	0.322728	0.208031	21.7845	1.57223	21.4618	1.58593
T150A	0.0934503	0.0224527	0.554533	0.325052	21.8876	2.25018	21.333	2.27353
T150C	0.0899109	0.0195601	0.209254	0.230657	27.107	2.50764	26.8977	2.51823
T150G	0.120572	0.0199581	0.567699	0.242994	22.7121	1.41609	22.1444	1.43679
C151A	0.0973556	0.0208853	0.372131	0.217493	16.4738	1.60673	16.1016	1.62139
C151G	0.0654356	0.0125435	0.165281	0.161355	21.6404	2.09714	21.4751	2.10333
C151T	0.0947577	0.0323084	0.525598	0.519574	27.9018	3.85003	27.3762	3.88493
C152A	0.0981012	0.0217161	0.393038	0.229476	18.2952	1.77243	17.9022	1.78723
C152G	0.139234	0.0360958	0.324546	0.265332	19.6136	1.93638	19.2891	1.95448
C152T	0.110697	0.0204714	0.689557	0.337338	27.8561	2.00067	27.1666	2.02891
A153C	0.0685556	0.0124361	0.406967	0.186173	17.1143	1.51844	16.7073	1.52981
A153G	0.110333	0.0127307	0.383753	0.163926	27.6597	1.25731	27.276	1.26795
A153T	0.069643	0.0152491	0.221386	0.146647	11.9312	1.32596	11.7099	1.33404
G154A	0.0938704	0.0220761	0.311216	0.138992	8.05424	0.840641	7.74303	0.852054
G154C	0.0646769	0.0353038	0.285034	0.289398	6.72309	1.84067	6.43805	1.86328
G154T	0.0933675	0.0242247	0.214442	0.131884	6.76543	0.802952	6.55099	0.81371
G155A	0.039672	0.00568918	0.646678	0.169671	26.7052	2.17383	26.0585	2.18044
G155C	0.0765029	0.0178234	0.215456	0.137905	9.70564	1.12018	9.49019	1.12864
G155T	0.0496321	0.00361184	0.417607	0.0834617	21.5634	0.827787	21.1458	0.831984
A156C	0.0738099	0.00737544	0.330939	0.117284	20.2451	0.929868	19.9142	0.937236
A156G	0.089661	0.0284985	0.468534	0.415062	24.0012	3.11984	23.5327	3.14733
A156T	0.0888709	0.0178146	0.58833	0.28441	20.633	1.75496	20.0446	1.77786
A157C	0.082488	0.0124238	0.175601	0.139937	25.7683	1.6812	25.5927	1.68701
A157G	0.0791291	0.0150817	0.0424206	0.0778251	22.3848	1.92621	22.3424	1.92778
A157T	0.0828208	0.0202671	0.436644	0.313976	23.1037	2.43146	22.6671	2.45165
G158A	0.0941347	0.0224616	0.246491	0.223503	19.9572	1.99953	19.7107	2.01198
G158C	0.0962768	0.0183732	0.190348	0.164479	21.764	1.73727	21.5736	1.74504
G158T	0.125372	0.00863945	0.189783	0.0618813	19.093	0.509285	18.9032	0.51303
C159A	0.101299	0.0243502	0.224939	0.251613	23.2277	2.25893	23.0028	2.2729
C159G	0.0601189	0.0124081	0.513059	0.281872	25.6881	2.46229	25.1751	2.47837
C159T	0.0847095	0.0130255	0.234546	0.15592	22.0742	1.48622	21.8396	1.49438
C160A	0.0855529	0.00689575	0.439877	0.180905	40.4939	1.28737	40.054	1.30002
C160G	0.0600613	0.0187022	0.276883	0.349201	30.0597	4.44568	29.7828	4.45938
C160T	0.0823534	0.0116048	0.209066	0.130428	21.737	1.35544	21.5279	1.3617
C161A	0.0849156	0.0162324	0.639432	0.312588	22.6169	1.7868	21.9775	1.81394
C161G	0.110471	0.0182748	0.776346	0.506234	41.0784	2.40289	40.302	2.45564
C161T	0.0975499	0.0194931	0.681807	0.382689	25.0335	1.96938	24.3517	2.00621
T162A	0.0935137	0.0213877	0.2353	0.288853	29.9166	2.73271	29.6813	2.74794
T162C	0.0910884	0.0217789	0.459988	0.332899	22.5395	2.19806	22.0796	2.22313
T162G	0.0933694	0.018886	0.536632	0.462134	39.7778	3.04227	39.2412	3.07717
C163A	0.0796551	0.0116743	0.837388	0.502011	47.8903	2.78901	47.053	2.83383
C163G	0.0549647	0.00762942	0.319441	0.21652	30.3735	1.98127	30.0541	1.99307
C163T	0.0668899	0.0170299	0.577659	0.566774	42.0759	4.63587	41.4983	4.67038
T164A	0.0678191	0.0134582	0.604928	0.338128	23.7724	2.08831	23.1675	2.11551
T164C	0.0609824	0.00611943	0.539949	0.151985	24.6443	1.16624	24.1043	1.1761
T164G	0.0829668	0.0241679	0.384183	0.375972	20.9402	2.59766	20.556	2.62473
C165A	0.115102	0.0255897	0.228197	0.216915	20.0055	1.71403	19.7773	1.7277
C165G	0.087279	0.0204073	0.183065	0.20553	20.8114	2.05742	20.6284	2.06766
C165T	0.0741944	0.013066	0.182128	0.152759	22.7929	1.81482	22.6107	1.82124
T166A	0.0525963	0.00351232	0.510686	0.0754969	16.937	0.549016	16.4263	0.554183
T166C	0.0976974	0.011524	0.271917	0.130744	19.3006	0.928758	19.0287	0.937915
T166G	0.0545204	0.00921375	0.450438	0.159885	14.4852	1.17772	14.0347	1.18852
G167A	0.0888849	0.0248017	0.0849715	0.156745	19.461	2.35112	19.376	2.35634
G167C	0.0668169	0.00954288	0.136894	0.106588	17.7735	1.20698	17.6366	1.21168
G167T	0.0590301	0.0120916	0.270548	0.229308	28.344	2.79492	28.0734	2.80431
C168A	0.0540861	0.00698039	0.344458	0.185148	26.9547	1.6919	26.6102	1.702
C168G	0.052756	0.00774137	0.552045	0.281118	38.3734	2.65849	37.8214	2.67331
C168T	0.0903696	0.00730392	0.436762	0.124325	22.2524	0.743385	21.8156	0.753709
G169A	0.0762858	0.0151886	0.15785	0.182585	28.5761	2.53099	28.4183	2.53757
G169C	0.0708459	0.0170862	0.701464	0.425487	28.6447	3.05098	27.9433	3.0805
G169T	0.0492871	0.0106587	0.319402	0.251518	33.6798	3.70388	33.3604	3.71241
G170A	0.0718979	0.0153949	0.903638	0.485981	33.3731	3.03756	32.4694	3.07619
G170C	0.0735438	0.0164887	1.14567	0.647548	37.5816	3.50101	36.436	3.56039
G170T	0.07428	0.0122513	0.20734	0.199461	31.5712	2.35324	31.3638	2.36168
T171A	0.102411	0.0187825	0.173614	0.223452	33.8434	2.46332	33.6698	2.47343
T171C	0.140045	0.029262	1.2724	0.947168	51.2066	3.19712	49.9342	3.33447
T171G	0.0977594	0.0160682	0.718532	0.605957	53.2203	3.00895	52.5017	3.06935
T172A	0.0427756	0.0204603	0.237396	0.209408	9.0229	2.33632	8.7855	2.34569
T172C	0.131999	0.0341698	0.631418	0.692385	46.0602	3.88567	45.4288	3.94687
T172G	0.0763235	0.0113465	0.453763	0.202912	23.2448	1.50522	22.7911	1.51884
T173A	0.0786057	0.0159103	0.536124	0.312971	27.1703	2.37218	26.6342	2.39273
T173C	0.107518	0.0125228	0.39234	0.170195	26.819	1.22637	26.4267	1.23812
T173G	0.104876	0.0179358	0.332016	0.302206	34.1477	2.20581	33.8157	2.22642
T174A	0.061025	0.0129297	0.175524	0.150745	22.8453	2.38305	22.6698	2.38781
T174C	0.166481	0.0284213	0.752139	0.639625	53.3034	2.49497	52.5513	2.57565
T174G	0.112372	0.0225278	0.774533	0.614433	45.8019	3.16378	45.0274	3.2229
T175A	0.0931408	0.026434	0.792382	0.687484	36.9994	4.00351	36.207	4.06211
T175C	0.189042	0.0373291	1.02108	0.872505	55.5974	2.83098	54.5763	2.96238
T175G	0.131221	0.0244642	1.78107	1.06729	56.4275	3.15403	54.6464	3.32972
C176A	0.108335	0.0241494	0.331411	0.280042	25.9994	2.27387	25.668	2.29104
C176G	0.0968859	0.0219918	0.602812	0.397649	28.3882	2.50046	27.7854	2.53188
C176T	0.0797254	0.0166658	0.696101	0.3666	27.7806	2.47383	27.0845	2.50084
A177C	0.102244	0.0215772	0.219888	0.220423	26.7528	2.30169	26.533	2.31222
A177G	0.0510968	0.00771218	0.514449	0.202651	26.271	1.95794	25.7565	1.9684
A177T	0.088844	0.0171879	0.101853	0.113216	17.246	1.44391	17.1442	1.44834
G178A	0.0235546	0.0224062	0.218892	0.12746	2.66913	1.3925	2.45024	1.39833
G178C	0.0349992	0.0369481	0.508255	0.212834	2.32444	0.922957	1.81619	0.947179
G178T	0.0278802	0.0208488	0.13881	0.0849405	1.90008	0.764255	1.76127	0.768961
A179C	0.0626492	0.00750222	0.317673	0.172041	33.8381	1.87601	33.5204	1.88388
A179G	0.0533502	0.0117646	0.583073	0.39623	27.8736	2.94328	27.2905	2.96983
A179T	0.0547447	0.00920284	0.286073	0.251375	27.4852	2.24389	27.1992	2.25793
T180A	0.0671722	0.00461496	0.441711	0.0960059	22.7315	0.719819	22.2898	0.726193
T180C	0.0478515	0.0111098	0.258206	0.260598	30.3778	3.56756	30.1196	3.57707
T180G	0.058064	0.00583817	0.839369	0.303799	42.8896	1.86416	42.0503	1.88875
T181A	0.0538386	0.00900939	0.134126	0.0946444	12.6256	1.04367	12.4915	1.04795
T181C	0.0274937	0.007841	0.351351	0.116861	9.94435	1.67779	9.593	1.68185
T181G	0.107795	0.00881769	1.34701	0.468259	51.1545	1.36445	49.8075	1.44256
A182C	0.0672978	0.0177335	0.0309732	0.0183608	0.978213	0.115838	0.94724	0.117285
A182G	0.15942	0.0235083	1.16526	0.730683	55.3601	2.23859	54.1948	2.35482
A182T	NA	NA	NA	NA	NA	NA	NA	NA
G183A	0.0167071	0.032546	0.431264	0.15969	2.61803	2.86676	2.18677	2.8712
G183C	0.0631386	0.0443789	0.346184	0.120889	1.36924	0.289528	1.02305	0.313752
G183T	0.0143478	0.0408646	0.308215	0.150255	2.15537	3.7295	1.84715	3.73252
G184A	0.0984731	0.0535472	0.227429	0.100289	1.14646	0.178714	0.919036	0.20493
G184C	NA	NA	NA	NA	NA	NA	NA	NA
G184T	0.057332	0.0431457	0.454758	0.164534	1.71437	0.380461	1.25961	0.414515
T185A	0.0473143	0.0162796	0.146218	0.266093	16.2801	2.86725	16.1339	2.87957
T185C	0.0448497	0.00938491	0.505793	0.331756	24.7186	2.56212	24.2128	2.5835
T185G	0.00895371	0.010233	0.297212	0.108684	10.9566	9.96991	10.6594	9.9705
A186C	0.0530485	0.00659147	0.352309	0.158736	21.7594	1.30405	21.4071	1.31368
A186G	0.127118	0.0162223	1.64178	0.693062	49.0214	2.00668	47.3797	2.12299
A186T	0.0488501	0.00961442	0.213609	0.149322	15.533	1.5672	15.3193	1.5743
G187A	0.0772391	0.00941513	0.129442	0.101271	22.0838	1.20376	21.9544	1.20801
G187C	0.0692683	0.0127685	0.430996	0.283277	21.6525	1.72602	21.2215	1.74911
G187T	0.0506985	0.00960459	0.610415	0.2512	21.9407	2.00901	21.3302	2.02465
T188A	0.0390162	0.00453211	0.465567	0.145886	28.0606	1.77162	27.595	1.77762
T188C	0.0853471	0.0151971	0.54577	0.299945	23.904	1.74906	23.3583	1.77459
T188G	0.0101156	0.00765711	0.497285	0.211185	30.9313	18.5536	30.434	18.5548
C189A	0.0193075	0.00756533	0.363733	0.0647343	4.59653	1.08669	4.23279	1.08861
C189G	0.0292162	0.0146265	0.187905	0.102287	4.35239	1.24363	4.16448	1.24783
C189T	0.0535086	0.0086495	0.614836	0.200298	21.7535	1.73375	21.1387	1.74528
G190A	0.080329	0.0238159	0.572003	0.415446	24.1295	3.04242	23.5575	3.07065
G190C	0.0868163	0.0254162	0.55457	0.59994	39.9701	4.57241	39.4155	4.6116
G190T	0.111029	0.0313877	0.696648	0.47805	26.2724	2.82058	25.5758	2.8608
A191C	0.0795595	0.0238829	0.457856	0.419971	29.1537	3.74753	28.6958	3.77099
A191G	0.0871775	0.0245562	0.424691	0.344916	22.511	2.69411	22.0863	2.7161
A191T	0.0983391	0.016284	0.502888	0.306748	30.2375	1.99301	29.7346	2.01648
A192C	0.0794583	0.0140116	0.725569	0.33305	30.1548	2.26504	29.4292	2.28939
A192G	0.0670177	0.0176038	0.162649	0.186298	20.9524	2.57936	20.7897	2.58608
A192T	0.100206	0.0117532	0.349964	0.149152	25.129	1.21804	24.7791	1.22714
A193C	0.0932527	0.025157	0.461961	0.450516	32.6844	3.49386	32.2224	3.52278
A193G	0.0971848	0.0221089	0.262015	0.220241	20.2647	1.91104	20.0027	1.92368
A193T	0.0751385	0.0227203	0.241072	0.312309	29.3691	3.93829	29.128	3.95065
A194C	0.0867141	0.0193354	0.254424	0.20138	19.5045	1.85073	19.2501	1.86166
A194G	0.0698145	0.0139071	0.258514	0.210567	26.9774	2.48488	26.7189	2.49379
A194T	0.0792451	0.0182367	0.191661	0.173008	19.4505	1.99944	19.2588	2.00691
A195C	0.0985251	0.0323028	0.498625	0.469833	24.0972	3.14819	23.5986	3.18305
A195G	0.112099	0.0256689	0.381116	0.259817	19.6924	1.75355	19.3113	1.77269
A195T	0.0775566	0.0252496	0.556826	0.503125	27.6249	3.87989	27.0681	3.91238
C196A	0.0597601	0.0133303	0.545625	0.372261	32.5146	3.38602	31.969	3.40642
C196G	0.0997987	0.0111985	0.485028	0.26963	39.2898	1.66695	38.8048	1.68862
C196T	0.0781349	0.0198291	0.477051	0.358433	24.9384	2.77546	24.4614	2.79851
C197A	0.077015	0.0148405	0.344403	0.228627	22.6784	1.92077	22.334	1.93433
C197G	0.10884	0.0199868	0.405263	0.353503	35.8635	2.46713	35.4582	2.49233
C197T	0.116139	0.0216348	0.170228	0.15362	21.2331	1.55013	21.0628	1.55772
T198A	0.100685	0.0197221	0.331182	0.235852	22.1081	1.76484	21.7769	1.78053
T198C	0.091825	0.0256404	0.341644	0.34307	24.6021	2.80774	24.2605	2.82862
T198G	0.0686647	0.0101566	1.23751	0.422131	32.1967	2.07522	30.9592	2.11772
A199C	0.0707867	0.0144879	0.188985	0.294139	27.4942	2.52438	27.3052	2.54146
A199G	0.0646408	0.00840998	0.280735	0.153865	24.4137	1.4894	24.133	1.49732
A199T	0.0644221	0.00915289	0.325522	0.153549	17.7286	1.16936	17.403	1.1794
A200C	0.0613199	0.00509637	0.32083	0.0953837	19.4943	0.76303	19.1735	0.768969
A200G	0.0615861	0.00691569	0.694553	0.187639	22.7418	1.16139	22.0473	1.17645
A200T	0.0474345	0.0146085	0.260842	0.256955	18.4823	2.90951	18.2214	2.92083
G201A	0.100685	0.0282913	0.393037	0.329682	19.8709	2.20254	19.4779	2.22707
G201C	0.0585096	0.00956961	0.36267	0.177275	20.6867	1.61403	20.324	1.62374
G201T	0.0627365	0.00741968	0.272253	0.12181	20.9191	1.18221	20.6468	1.18847
A202C	0.0893694	0.0190784	0.415925	0.262639	21.8352	1.95321	21.4193	1.97079
A202G	0.0770966	0.0114725	0.411576	0.164998	18.391	1.2102	17.9794	1.2214
A202T	0.0723674	0.0186363	0.495933	0.361967	26.7814	3.0651	26.2854	3.0864
A203C	0.0840023	0.0174845	0.432416	0.265285	22.9166	2.01889	22.4842	2.03625
A203G	0.0662212	0.0177703	0.413982	0.494459	40.1332	4.64578	39.7193	4.67202
A203T	0.089738	0.0223379	0.415572	0.331062	24.2983	2.50071	23.8828	2.52253
A204C	0.0968853	0.0191107	0.727546	0.298598	18.4434	1.42334	17.7158	1.45433
A204G	0.106294	0.0181185	0.508154	0.35576	35.0525	2.24472	34.5443	2.27274
A204T	0.09113	0.0156001	0.537382	0.253286	22.1891	1.54554	21.6517	1.56616
T205A	0.124439	0.0395169	0.0476375	0.125581	18.4159	2.24586	18.3683	2.24937
T205C	0.0868305	0.0165496	0.39178	0.226565	22.9481	1.86486	22.5563	1.87857
T205G	0.0727785	0.0194065	0.296162	0.331838	30.5532	3.62043	30.257	3.63561
T206A	0.0940022	0.0280472	0.495489	0.347143	15.2539	1.8526	14.7584	1.88485
T206C	0.0991567	0.00679728	0.160669	0.068595	25.2202	0.718582	25.0596	0.721849
T206G	0.109231	0.0302228	0.337798	0.423817	28.749	2.99282	28.4112	3.02268
T207A	0.0966573	0.02036	0.771891	0.778425	52.789	3.88492	52.0171	3.96214
T207C	0.156831	0.0333137	0.960166	0.868836	44.2593	2.82478	43.2992	2.95538
T207G	0.103338	0.021272	1.24099	0.779745	40.7125	2.96731	39.4715	3.06805
A208C	0.0563296	0.0237205	0.063855	0.233432	18.7147	3.98227	18.6508	3.98911
A208G	0.123841	0.0146465	1.01026	0.338536	32.8374	1.35217	31.8272	1.39391
A208T	0.0658184	0.0141968	0.535579	0.505715	34.2004	3.31659	33.6648	3.35492
C209A	0.0586395	0.114843	0.0920667	0.132538	0.515034	0.322276	0.422967	0.348465
C209G	0.0876987	0.305878	0.060442	0.122802	0.210305	0.194199	0.149863	0.229768
C209T	0.043537	0.0298614	0.0098036	0.477827	11.2114	4.01373	11.2016	4.04207
C210A	5.85568e-05	0.0533835	0.0697147	0.0717501	100	90955.7	99.9303	90955.7
C210G	0.00471693	0.0392553	0.0677872	0.0363709	1.29891	9.12621	1.23112	9.12628
C210T	0.0465363	0.013929	0.335591	0.0989784	4.06698	0.563332	3.73139	0.571962
T211A	9.2591	6.65255e+07	0.873617	0.363108	0.599452	0.13292	-0.274165	0.386672
T211C	0.0459396	0.104751	0.475642	0.228096	1.03004	0.512504	0.554402	0.560971
T211G	0.0107102	0.0113334	0.357964	0.276047	26.6521	22.0038	26.2942	22.0055

## Sheet: PKI Library Replicate 1
	K	K_SD	Ymin	Ymin_SD	Ymax	Ymax_SD	Amp	Amp_SD
WT	0.168467	0.0245774	0.396313	0.182356	18.7559	0.92405	18.3596	0.941872		Variant Position Number shown in this file is the CrPV Genome position number minus 6,005
C24A	0.105397	0.0160955	0.199034	0.167332	20.1628	1.28333	19.9638	1.29419
C24G	0.123605	0.0113175	0.199095	0.102376	20.108	0.705319	19.9089	0.71271
C24T	0.16037	0.0314914	0.31181	0.255449	20.0959	1.36731	19.7841	1.39097
A25C	0.14679	0.0216456	0.374935	0.19911	21.4753	1.13576	21.1004	1.15308		Example: C6166 is shown in this file as C161
A25G	0.157736	0.0205815	0.501669	0.180908	19.733	0.888341	19.2313	0.906575
A25T	0.110899	0.012008	0.527567	0.173539	21.6487	0.935891	21.1211	0.951845
A26C	0.0905622	0.010831	0.50801	0.205277	23.6981	1.20718	23.1901	1.22451
A26G	0.164302	0.0323443	0.365075	0.255924	19.0058	1.29675	18.6407	1.32176
A26T	0.150367	0.0251766	0.365992	0.222846	20.622	1.22431	20.256	1.24442
A27C	0.149362	0.0279658	0.410261	0.274083	20.6248	1.38269	20.2145	1.4096
A27G	0.137855	0.00623414	0.544341	0.0785325	21.6382	0.351975	21.0938	0.36063
A27T	0.153033	0.00651776	0.386878	0.0561817	20.5856	0.306426	20.1987	0.311534
A28C	0.134272	0.0214973	0.484973	0.252543	21.1652	1.25761	20.6803	1.28272
A28G	0.173357	0.028602	0.295239	0.18045	19.6123	1.0868	19.3171	1.10168
A28T	0.153836	0.024252	0.2921	0.187382	20.6678	1.16734	20.3757	1.18228
A29C	0.144055	0.0213998	0.45893	0.232439	21.2925	1.13487	20.8336	1.15843
A29G	0.15619	0.0260733	0.398719	0.234907	19.7568	1.15556	19.3581	1.1792
A29T	0.163014	0.0256762	0.523676	0.312408	26.3578	1.41135	25.8342	1.44552
T30A	0.0711895	0.0142766	0.342786	0.237862	18.4452	1.77031	18.1024	1.78622
T30C	0.123161	0.021233	0.384845	0.24691	20.5115	1.38371	20.1266	1.40557
T30G	0.0672235	0.00874085	0.263179	0.13197	18.7718	1.20826	18.5086	1.21544
G31A	0.125714	0.0180194	0.440015	0.200385	21.1083	1.15675	20.6683	1.17397
G31C	0.127354	0.0240469	0.411721	0.280189	21.836	1.60112	21.4243	1.62545
G31T	0.125814	0.0227022	0.376484	0.242567	21.1616	1.49118	20.7851	1.51078
T38A	0.0264852	0.00718385	0.312844	0.142718	16.9613	2.96628	16.6484	2.96971
T38C	0.102719	0.0131883	0.316454	0.152162	19.7657	1.07029	19.4492	1.08105
T38G	0.0483493	0.00974761	0.274197	0.163403	16.0414	1.7549	15.7672	1.76249
G39A	0.127391	0.0165095	0.349011	0.145921	17.6057	0.870401	17.2567	0.882548
G39C	0.0824582	0.0182542	0.250139	0.232051	17.1945	1.75949	16.9444	1.77473
G39T	0.0891283	0.0152443	0.28345	0.192358	17.9538	1.36463	17.6704	1.37812
C40A	0.0435218	0.011658	0.250718	0.424044	28.5431	4.13803	28.2924	4.1597
C40G	0.12715	0.0112354	0.339865	0.131857	22.3404	0.749044	22.0005	0.760561
C40T	0.114479	0.0138997	0.386716	0.175766	19.8856	0.952166	19.4989	0.968253
T41A	0.151302	0.0228241	0.456804	0.252902	24.2893	1.28121	23.8325	1.30593
T41C	0.161711	0.0327501	0.404082	0.256866	18.2941	1.26771	17.89	1.29347
T41G	0.152104	0.0165587	0.349334	0.165589	25.4252	0.96356	25.0759	0.977685
T42A	0.164419	0.0177386	0.458335	0.175875	22.6719	0.821338	22.2135	0.839958
T42C	0.158781	0.0258602	0.42632	0.225934	19.6357	1.10094	19.2094	1.12389
T42G	0.101878	0.0180566	0.318033	0.260811	20.9845	1.56363	20.6665	1.58523
G43A	0.0922161	0.00885344	0.363785	0.138728	20.4066	0.853122	20.0428	0.864327
G43C	0.0673284	0.015759	0.203397	0.194444	13.0177	1.50684	12.8143	1.51934
G43T	0.0469535	0.00948671	0.187913	0.1587	15.5096	1.73291	15.3217	1.74016
T44A	0.126597	0.0186022	0.422401	0.237888	22.0057	1.23154	21.5833	1.2543
T44C	0.155644	0.0268383	0.449216	0.270871	21.5566	1.27532	21.1074	1.30376
T44G	0.16956	0.0157678	0.437134	0.142768	23.2958	0.719604	22.8586	0.73363
A45C	0.160415	0.0222506	0.380322	0.201232	24.1626	1.15338	23.7823	1.17081
A45G	0.174455	0.0280985	0.409333	0.233023	21.0823	1.11925	20.6729	1.14325
A45T	0.149957	0.0115212	0.372346	0.0989594	21.5927	0.585501	21.2204	0.593805
A46C	0.15572	0.0255749	0.396164	0.220889	20.9625	1.19373	20.5664	1.214
A46G	0.184555	0.0255619	0.539708	0.274702	28.0505	1.23921	27.5107	1.26929
A46T	0.154977	0.0233002	0.479278	0.208177	19.1545	1.00135	18.6753	1.02276
A47C	0.183665	0.0401098	0.42747	0.262284	18.7111	1.32033	18.2836	1.34613
A47G	0.193729	0.040624	0.381771	0.277234	23.2524	1.55423	22.8706	1.57876
A47T	0.189857	0.032407	0.401867	0.200923	20.1968	1.08158	19.7949	1.10009
T48A	0.162082	0.027791	0.50039	0.230194	19.3761	1.16799	18.8757	1.19045
T48C	0.164241	0.0256092	0.483485	0.247748	23.6592	1.2723	23.1757	1.2962
T48G	0.154896	0.0201988	0.438233	0.184112	21.5274	1.00168	21.0892	1.01846
G57A	0.104215	0.00847481	0.448957	0.127503	18.5503	0.592881	18.1014	0.606436
G57C	0.09758	0.0155873	0.315673	0.205692	16.9899	1.11545	16.6742	1.13426
G57T	0.096408	0.0156791	0.459999	0.244931	18.225	1.2035	17.765	1.22817
A58C	0.119042	0.0124698	0.402525	0.155977	21.7376	0.877126	21.3351	0.890887
A58G	0.136551	0.0119537	0.358866	0.111874	18.8571	0.607485	18.4982	0.6177
A58T	0.153461	0.0228419	0.584125	0.275498	22.697	1.15687	22.1129	1.18922
G59A	0.0887349	0.00661529	0.347576	0.0929412	18.8264	0.610631	18.4788	0.617663
G59C	0.0733162	0.00541064	0.314035	0.0837454	17.818	0.607478	17.504	0.613224
G59T	0.0784273	0.0115304	0.432492	0.195981	16.5693	1.08698	16.1368	1.1045
A60C	0.0979364	0.011022	0.344397	0.133327	17.854	0.833027	17.5096	0.843629
A60G	0.152412	0.016168	0.417918	0.130694	17.3871	0.637006	16.9692	0.650275
A60T	0.112126	0.0115094	0.417078	0.142034	19.2093	0.77482	18.7922	0.787731
G61A	0.0895834	0.00783499	0.365683	0.0913526	14.1827	0.53224	13.817	0.540023
G61C	0.0793867	0.00614756	0.409058	0.0883937	14.9851	0.520738	14.5761	0.528187
G61T	0.0640518	0.00568499	0.550935	0.207793	30.6615	1.22585	30.1106	1.24334
G62A	0.102902	0.00891809	0.279616	0.0898285	17.891	0.644527	17.6114	0.650757
G62C	0.104499	0.0145567	0.476434	0.20533	18.9035	1.06092	18.4271	1.0806
G62T	0.120146	0.00985718	0.351008	0.100228	18.4149	0.58551	18.0639	0.594026
A69C	0.151212	0.0191485	0.506326	0.160866	18.2492	0.825262	17.7429	0.840795
A69G	0.145816	0.0180324	0.377857	0.143163	18.5758	0.854633	18.198	0.866541
A69T	0.146778	0.0228129	0.349738	0.161262	17.1048	0.983283	16.755	0.996419
A70C	0.170642	0.0236167	0.373483	0.183303	22.7672	1.06119	22.3937	1.0769
A70G	0.152554	0.00710239	0.406199	0.0606268	20.1544	0.328192	19.7482	0.333744
A70T	0.181424	0.0289288	0.41563	0.18656	19.5698	0.99897	19.1542	1.01624
T71A	0.135302	0.0114421	0.492473	0.144389	26.2132	0.794465	25.7207	0.807479
T71C	0.142931	0.00920224	0.516581	0.104777	23.546	0.543165	23.0294	0.553178
T71G	0.102541	0.00944982	0.604047	0.170372	25.935	0.970304	25.331	0.985148
T72A	0.125897	0.0106173	0.375661	0.125056	25.4303	0.814212	25.0547	0.823759
T72C	0.146097	0.0206035	0.382476	0.199892	21.6509	1.09815	21.2684	1.1162
T72G	0.118761	0.0168518	0.436907	0.227931	24.6367	1.36502	24.1998	1.38392
A73C	0.149096	0.0235957	0.515293	0.271822	24.3675	1.32938	23.8522	1.35689
A73G	0.156281	0.024244	0.481934	0.231555	21.0808	1.11242	20.5988	1.13626
A73T	0.195597	0.0371761	0.504993	0.344647	26.6993	1.56206	26.1943	1.59963
C74A	0.0733208	0.0147539	0.424168	0.330281	22.4282	2.13699	22.004	2.16236
C74G	0.123928	0.0188662	0.603173	0.359277	30.706	1.71891	30.1028	1.75606
C74T	0.143538	0.018593	0.500403	0.246301	26.799	1.22134	26.2986	1.24593
A75C	0.147322	0.0141536	0.46636	0.164237	25.3346	0.84768	24.8682	0.863444
A75G	0.191586	0.0337652	0.562009	0.363665	29.1775	1.60448	28.6155	1.64517
A75T	0.149289	0.0169904	0.341065	0.156009	23.065	0.922931	22.724	0.936024
A76C	0.124443	0.0113477	0.772932	0.214689	27.0298	0.923048	26.2569	0.947686
A76G	0.179567	0.026451	0.436409	0.216532	21.818	1.06191	21.3816	1.08376
A76T	0.152567	0.0178453	0.437881	0.175396	20.925	0.864399	20.4872	0.882014
G77A	0.061664	0.0120219	0.518057	0.289324	18.6475	1.79162	18.1295	1.81483
G77C	0.0423003	0.0077127	0.281021	0.167521	19.079	1.95664	18.7979	1.9638
G77T	0.0699489	0.0106834	0.334564	0.201155	20.4427	1.51934	20.1081	1.5326
T78A	0.0190403	0.00581744	0.281579	0.123832	19.3365	4.15267	19.0549	4.15452
T78C	0.124542	0.027271	0.455435	0.266135	16.6456	1.37982	16.1902	1.40525
T78G	0.0490456	0.00771119	0.389266	0.202117	23.2951	1.94256	22.9058	1.95305
A79C	0.0992044	0.0187649	0.345787	0.26617	20.758	1.68517	20.4122	1.70606
A79G	0.0663971	0.0147846	0.394169	0.294986	20.2014	2.19104	19.8072	2.21081
A79T	0.0731117	0.0122003	0.306823	0.201137	19.8062	1.57406	19.4994	1.58686
T84A	0.142149	0.0199996	0.402729	0.179345	19.5489	1.00315	19.1462	1.01906
T84C	0.114925	0.0211926	0.471157	0.269148	20.4316	1.49193	19.9604	1.51601
T84G	0.119446	0.0254359	0.395087	0.301189	21.9159	1.84959	21.5208	1.87396
A85C	0.113229	0.00685818	0.442111	0.102202	25.8693	0.61331	25.4271	0.621767
A85G	0.155818	0.0315226	0.3109	0.240841	20.0451	1.4388	19.7342	1.45882
A85T	0.118779	0.0177702	0.316891	0.218211	23.8458	1.41866	23.529	1.43535
T86A	0.101718	0.0168447	0.423281	0.266534	22.5534	1.55084	22.1302	1.57358
T86C	0.125913	0.010501	0.496653	0.147354	23.7757	0.751455	23.279	0.765766
T86G	0.139771	0.0217162	0.387256	0.235097	21.333	1.2262	20.9457	1.24853
T87A	0.0816037	0.0161335	0.378608	0.407964	29.4533	2.61135	29.0747	2.64303
T87C	0.140925	0.0196121	0.422861	0.221097	22.6568	1.15022	22.2339	1.17128
T87G	0.118685	0.0181335	0.513574	0.278026	23.3124	1.37334	22.7988	1.4012
T88A	0.141878	0.0202251	0.428985	0.236255	22.7623	1.17289	22.3333	1.19645
T88C	0.0934498	0.00873663	0.423344	0.182571	28.999	1.1574	28.5756	1.17172
T88G	0.150407	0.0281255	0.575778	0.340971	22.3492	1.461	21.7734	1.50026
T89A	0.141775	0.0241234	0.406461	0.266465	23.0107	1.42638	22.6042	1.45106
T89C	0.185337	0.0374283	0.441758	0.321785	23.1262	1.51429	22.6844	1.5481
T89G	0.105722	0.0142219	0.515812	0.260437	24.9907	1.35716	24.4749	1.38193
T90A	0.0945967	0.0169475	0.488373	0.327832	24.3868	1.87118	23.8984	1.89968
T90C	0.135497	0.0276466	0.360057	0.296482	21.2752	1.61898	20.9152	1.6459
T90G	0.158281	0.0315921	0.558791	0.449695	28.0851	1.93325	27.5263	1.98486
G91A	0.0832922	0.0160934	0.355916	0.279888	20.6301	1.77243	20.2742	1.79439
G91C	0.138047	0.0193895	0.392525	0.197208	20.457	1.0585	20.0645	1.07672
G91T	0.0950967	0.00968427	0.253217	0.120893	21.202	0.929266	20.9488	0.937097
C160A	0.166625	0.0185381	0.814142	0.340998	36.1605	1.26216	35.3464	1.30741
C160G	0.160098	0.0279632	0.500952	0.325575	24.6565	1.45279	24.1556	1.48883
C160T	0.148825	0.0223495	0.457817	0.225545	20.268	1.0717	19.8102	1.09518
C161A	0.174755	0.0384213	0.564209	0.351454	19.2616	1.34794	18.6974	1.393
C161G	0.265933	0.0628792	1.09232	0.592739	25.5897	1.48763	24.4974	1.60137
C161T	0.202419	0.0394931	0.654598	0.321248	18.7806	1.09013	18.126	1.13648
T162A	0.170031	0.0301515	0.658324	0.378475	25.6394	1.47214	24.9811	1.52001
T162C	0.145986	0.0177765	0.508805	0.211047	22.1578	0.951262	21.649	0.974392
T162G	0.202927	0.0383231	0.866884	0.431007	25.1995	1.39255	24.3326	1.45772
C163A	0.165007	0.0212359	1.20362	0.501359	37.2956	1.48923	36.092	1.57136
C163G	0.0939531	0.0189749	0.404466	0.358654	21.1548	1.75444	20.7504	1.79072
C163T	0.166556	0.0519899	0.717835	0.895508	33.256	3.43027	32.5381	3.54524
T164A	0.16111	0.0226705	0.494429	0.227839	20.6536	0.959616	20.1591	0.986293
T164C	0.126478	0.0138354	0.490232	0.179182	22.6598	0.929146	22.1696	0.946265
T164G	0.145167	0.0127627	0.468948	0.143117	21.4145	0.650883	20.9456	0.666432
C165A	0.156704	0.0170833	0.469027	0.16156	20.1093	0.74833	19.6403	0.765571
C165G	0.141539	0.0161077	0.505921	0.194423	22.3223	0.879878	21.8164	0.901102
C165T	0.167475	0.0231478	0.488917	0.210084	19.833	0.90899	19.3441	0.932951
T166A	0.107959	0.0129387	0.409919	0.141444	14.3853	0.668364	13.9754	0.683167
T166C	0.161229	0.02037	0.429195	0.168582	18.7342	0.798232	18.3051	0.81584
T166G	0.144042	0.03303	0.341919	0.272953	14.5292	1.17069	14.1873	1.20209
G167A	0.160029	0.0241324	0.400673	0.204478	19.5095	1.00535	19.1088	1.02593
G167C	0.12654	0.015099	0.399023	0.149854	17.2977	0.771586	16.8987	0.786004
G167T	0.158583	0.0307492	0.462361	0.324117	22.6949	1.49025	22.2325	1.52508
C168A	0.118111	0.0154355	0.439578	0.244253	24.5061	1.21822	24.0665	1.24247
C168G	0.173782	0.0303818	0.640624	0.362492	26.488	1.49562	25.8473	1.53892
C168T	0.141031	0.0189034	0.530715	0.240927	21.7214	1.01358	21.1907	1.04182
G169A	0.20497	0.0453833	0.524277	0.360973	21.9629	1.49213	21.4386	1.53517
G169C	0.184162	0.0378782	0.456986	0.344516	24.5039	1.62107	24.0469	1.65728
G169T	0.180615	0.0477403	0.464828	0.449776	23.5995	2.04376	23.1346	2.09267
G170A	0.21996	0.0361041	0.692559	0.344313	26.4422	1.24455	25.7496	1.2913
G170C	0.225414	0.053458	0.823254	0.611095	30.3951	2.00174	29.5718	2.09294
G170T	0.196937	0.0226963	0.536588	0.21851	26.8847	0.932463	26.3481	0.957723
T171A	0.211605	0.0290395	0.641407	0.271648	27.5978	1.09999	26.9564	1.13304
T171C	0.331232	0.0692202	1.29682	0.750294	41.3968	1.87568	40.1	2.02017
T171G	0.256964	0.0154303	1.36602	0.262003	45.4873	0.646909	44.1213	0.697952
T172A	0.0999614	0.0174749	0.111824	0.081359	8.59528	0.659928	8.48346	0.664924
T172C	0.305216	0.0706751	0.927156	0.551181	30.7328	1.69761	29.8057	1.78484
T172G	0.167834	0.0168354	0.635922	0.166038	20.3106	0.663257	19.6746	0.683724
T173A	0.168126	0.0154276	0.361178	0.130625	24.086	0.733044	23.7248	0.744592
T173C	0.182965	0.0204102	0.340935	0.141183	22.2376	0.803197	21.8966	0.815511
T173G	0.155108	0.0217784	0.912769	0.343636	27.3251	1.24888	26.4123	1.2953
T174A	0.160393	0.0194605	0.27572	0.112442	15.4897	0.659728	15.214	0.669242
T174C	0.307227	0.0372748	1.53892	0.538088	46.567	1.228	45.0281	1.34072
T174G	0.277326	0.0511066	0.962806	0.494849	33.9744	1.54757	33.0116	1.62476
T175A	0.180739	0.0249792	1.02144	0.333637	26.2655	1.11133	25.2441	1.16033
T175C	0.386649	0.0894017	1.67681	0.904044	41.8219	1.95141	40.1451	2.15065
T175G	0.260613	0.0265623	2.09563	0.523377	46.8465	1.10787	44.7509	1.22527
C176A	0.19885	0.0277579	0.485157	0.207859	21.9781	0.944915	21.4929	0.967507
C176G	0.22335	0.0282005	0.54967	0.205452	23.1146	0.841627	22.5649	0.866341
C176T	0.184399	0.0280829	0.492661	0.215828	20.9534	1.01878	20.4607	1.04139
A177C	0.192216	0.0273383	0.424235	0.190651	21.8364	0.991413	21.4122	1.00958
A177G	0.150532	0.0292964	0.658159	0.291563	18.6092	1.24557	17.951	1.27924
A177T	0.183556	0.0270864	0.386363	0.16834	15.9028	0.756919	15.5164	0.775413
G178A	0.0636773	0.0148577	0.18027	0.0838663	3.28115	0.325377	3.10088	0.336011
G178C	0.0566448	0.016375	0.493544	0.11954	3.34266	0.359303	2.84911	0.378667
G178T	0.0620743	0.0233344	0.238647	0.126502	2.73507	0.404412	2.49642	0.423735
A179C	0.133855	0.0208744	1.10758	0.427778	28.5358	1.54713	27.4283	1.60518
A179G	0.145778	0.0205342	0.538975	0.211506	19.0163	0.925869	18.4773	0.949721
A179T	0.0969175	0.0157738	0.584658	0.391015	30.0344	1.96324	29.4498	2.0018
T180A	0.157421	0.0176999	0.512174	0.163681	18.827	0.72782	18.3148	0.745998
T180C	0.152532	0.0221727	0.470767	0.247079	23.1281	1.15365	22.6573	1.17982
T180G	0.19878	0.046567	0.933247	0.525941	22.7866	1.5593	21.8533	1.64561
T181A	0.0851985	0.011109	0.398856	0.167326	15.7346	0.864142	15.3358	0.880192
T181C	0.096353	0.0214409	0.260153	0.175234	9.50663	0.873646	9.24648	0.891047
T181G	0.188317	0.0161652	2.58134	0.679296	55.2197	1.14106	52.6383	1.32796
A182C	0.120266	0.0344657	0.232427	0.044827	0.981953	0.072645	0.749526	0.0853625
A182G	0.490559	0.197576	1.44766	1.09464	31.412	2.32593	29.9643	2.57064
A182T	0.256443	0.370753	0.162292	0.0709543	0.324784	0.0535285	0.162492	0.0888809
G183A	0.11312	0.0215767	0.336901	0.0487701	1.65301	0.0861552	1.31611	0.0990012
G183C	0.0432306	0.0102444	0.457612	0.0441663	1.89311	0.160375	1.4355	0.166345
G183T	0.0393001	0.00805733	0.414634	0.0350285	1.81121	0.138311	1.39658	0.142677
G184A	0.0359911	0.00939528	0.441501	0.0594904	2.65155	0.292538	2.21004	0.298526
G184C	0.064499	0.0184179	0.473834	0.0697918	1.80009	0.153096	1.32626	0.168253
G184T	0.0466934	0.012861	0.432006	0.0764788	2.54168	0.26767	2.10967	0.278381
T185A	0.0772424	0.00618608	0.834293	0.173481	22.0198	0.730015	21.1855	0.750345
T185C	0.0814702	0.00416262	0.68616	0.124214	29.6234	0.632433	28.9372	0.644516
T185G	0.0948599	0.0228609	0.429193	0.132192	4.2815	0.363318	3.85231	0.38662
A186C	0.0985763	0.0099846	0.530346	0.214743	27.034	1.06985	26.5037	1.09119
A186G	0.24698	0.0266812	1.40343	0.47113	46.4702	1.17957	45.0668	1.27018
A186T	0.120455	0.0204514	0.364789	0.239845	18.5527	1.20044	18.1879	1.22416
G187A	0.157878	0.0259221	0.499199	0.248186	19.8383	1.09745	19.3391	1.12517
G187C	0.0939498	0.00772698	0.800286	0.2532	33.5986	1.05326	32.7983	1.08327
G187T	0.118753	0.0146054	0.491836	0.197858	20.3679	0.947189	19.8761	0.967634
T188A	0.10446	0.0207868	0.501881	0.311764	19.2915	1.53106	18.7896	1.56248
T188C	0.157537	0.0232735	0.686884	0.273121	21.7477	1.06728	21.0608	1.10168
T188G	0.0803579	0.0119462	0.43544	0.152477	10.8216	0.673262	10.3862	0.690312
C189A	0.0602066	0.0122958	0.166752	0.100797	5.88365	0.553143	5.71689	0.562252
C189G	0.0692796	0.0111939	0.236399	0.07026	3.81782	0.254657	3.58142	0.264171
C189T	0.138287	0.0332085	0.351629	0.281377	16.8556	1.48724	16.504	1.51362
G190A	0.18404	0.029404	0.488593	0.215607	19.2461	0.998072	18.7575	1.02109
G190C	0.239906	0.0535594	0.94399	0.523892	28.4741	1.73461	27.5301	1.812
G190T	0.197847	0.0267187	0.639025	0.216466	22.0236	0.921307	21.3845	0.946396
A191C	0.201007	0.0310358	0.494523	0.220604	21.5021	1.0216	21.0076	1.04515
A191G	0.184559	0.0253224	0.416574	0.173928	19.8679	0.879074	19.4514	0.896115
A191T	0.183461	0.0127342	0.656579	0.130317	25.9364	0.549685	25.2798	0.564921
A192C	0.200105	0.0385711	0.568218	0.294015	21.6715	1.29436	21.1033	1.32734
A192G	0.169488	0.0377037	0.351223	0.266222	18.4467	1.37555	18.0955	1.40108
A192T	0.162712	0.021521	0.510848	0.19703	21.8263	0.970665	21.3154	0.99046
A193C	0.218084	0.0286288	0.567627	0.212629	23.217	0.904256	22.6494	0.928919
A193G	0.187675	0.0329444	0.443771	0.240818	18.9551	1.06916	18.5114	1.09595
A193T	0.179401	0.0247153	0.423684	0.182397	20.6721	0.935325	20.2484	0.952943
A194C	0.188779	0.0299284	0.429079	0.190742	17.0639	0.87258	16.6348	0.893185
A194G	0.179151	0.0254939	0.483668	0.199467	19.769	0.90847	19.2853	0.93011
A194T	0.193332	0.031228	0.237859	0.142081	16.1959	0.856855	15.9581	0.868555
A195C	0.175265	0.0218835	0.393459	0.173589	22.319	0.91206	21.9256	0.928433
A195G	0.178094	0.017295	0.398442	0.126788	20.5545	0.657944	20.1561	0.670049
A195T	0.200665	0.0305802	0.429926	0.21046	21.1412	0.994644	20.7113	1.01667
C196A	0.173499	0.0204055	0.559315	0.232921	26.2535	0.992233	25.6942	1.0192
C196G	0.167761	0.0166346	0.939391	0.339896	41.0516	1.23221	40.1122	1.27823
C196T	0.178149	0.0222019	0.442122	0.170937	20.5323	0.841101	20.0902	0.858295
C197A	0.172303	0.0227575	0.549395	0.213929	20.6814	0.890106	20.1321	0.915453
C197G	0.141263	0.0382452	1.08045	1.14299	47.4439	4.03064	46.3634	4.18957
C197T	0.182122	0.0331252	0.527863	0.251629	18.7312	1.09615	18.2033	1.12466
T198A	0.160093	0.0399842	0.318277	0.315547	21.3018	1.86624	20.9835	1.89272
T198C	0.177552	0.0368059	0.592396	0.356931	22.6094	1.50493	22.017	1.54668
T198G	0.113962	0.016433	0.694714	0.354735	29.8705	1.5829	29.1758	1.62216
A199C	0.0919684	0.00878508	1.09803	0.317199	32.5399	1.19686	31.4419	1.23818
A199G	0.135678	0.0241251	0.577961	0.33838	22.5401	1.42802	21.9622	1.46756
A199T	0.0974425	0.0107715	0.587516	0.200735	20.2004	0.891228	19.6129	0.913554
A200C	0.129637	0.0160731	0.509369	0.200041	19.378	0.873019	18.8686	0.895645
A200G	0.147657	0.0216361	0.384788	0.208187	20.0978	1.02532	19.713	1.04624
A200T	0.107853	0.0162817	0.366866	0.205631	18.2185	1.08668	17.8516	1.10597
G201A	0.142614	0.0219915	0.426761	0.215967	20.2924	1.10903	19.8657	1.12986
G201C	0.129075	0.0137908	0.378114	0.144132	19.6662	0.773725	19.2881	0.787036
G201T	0.127183	0.0148132	0.367609	0.158777	18.8889	0.825577	18.5213	0.840707
A202C	0.170337	0.0161168	0.411852	0.127034	21.4564	0.67584	21.0445	0.687675
A202G	0.14629	0.0126121	0.354221	0.0937428	16.9304	0.524307	16.5762	0.532622
A202T	0.190926	0.022524	0.409796	0.159243	21.3947	0.808338	20.9849	0.823874
A203C	0.199593	0.0301244	0.453557	0.191988	18.3784	0.862017	17.9249	0.883138
A203G	0.229763	0.0877439	0.763193	0.99222	30.302	3.28226	29.5388	3.42896
A203T	0.196052	0.03856	0.466806	0.285714	21.4994	1.32801	21.0326	1.35839
A204C	0.189758	0.0176002	0.327432	0.0987371	17.0572	0.50598	16.7297	0.515524
A204G	0.221167	0.0373938	0.855285	0.440078	31.3006	1.48043	30.4453	1.54445
A204T	0.195071	0.023904	0.477967	0.169035	18.9722	0.725995	18.4942	0.745414
T205A	0.174449	0.0353507	0.410945	0.269046	19.2005	1.30112	18.7896	1.32865
T205C	0.182846	0.0171265	0.362424	0.11617	20.5435	0.623117	20.181	0.633853
T205G	0.223032	0.0555907	0.370351	0.367155	24.3573	1.8123	23.9869	1.84912
T206A	0.164851	0.0381565	0.482891	0.283	14.1642	1.08413	13.6813	1.12046
T206C	0.157953	0.0127677	0.622885	0.141127	23.3807	0.633068	22.7578	0.648608
T206G	0.188464	0.0229272	0.573251	0.256984	27.7314	1.01586	27.1582	1.04786
T207A	0.240894	0.0354018	1.81632	0.848467	51.2005	1.79719	49.3842	1.98741
T207C	0.178184	0.025273	1.90639	0.795216	50.3851	1.90704	48.4787	2.06619
T207G	0.18966	0.0176647	0.977591	0.315172	39.8806	1.07274	38.903	1.11808
A208C	0.060891	0.0098439	0.455562	0.280565	28.2242	2.15645	27.7686	2.17463
A208G	0.186566	0.0197494	0.891536	0.308537	35.9498	1.108	35.0583	1.15015
A208T	0.136383	0.0132907	0.568081	0.23223	34.8151	1.16938	34.247	1.19222
C209A	0.050938	0.029893	0.118535	0.0395256	0.584757	0.12283	0.466222	0.129033
C209G	0.0484255	0.0211518	0.15205	0.055609	1.13787	0.195516	0.985817	0.20327
C209T	0.0886163	0.00903757	0.33147	0.0998816	12.681	0.546586	12.3496	0.555638
C210A	4.609e-05	0.048701	0.190537	0.0544978	91.1965	96031.7	91.006	96031.7
C210G	0.0579173	0.0595759	0.156904	0.0715571	0.527642	0.147787	0.370738	0.1642
C210T	0.0504341	0.00833012	0.178443	0.0719106	6.09849	0.501754	5.92004	0.506881
T211A	0.0144369	0.116606	0.421359	0.0774691	0.652476	1.24514	0.231117	1.24754
T211C	0.0795781	0.0409252	0.170459	0.0818311	1.21817	0.218848	1.04771	0.233647
T211G	0.0733889	0.0148463	0.136317	0.180567	17.7232	1.67857	17.5869	1.68825
C24A;A25C	0.0448619	0.0100203	0.118818	0.180937	31.0248	3.84423	30.906	3.84848
C24A;A25G	0.00335727	0.0272209	1.9604	1.21341	100	735.575	98.0396	735.576
C24A;A25T	0.045438	0.0378171	0.553927	0.932077	19.7849	8.05109	19.2309	8.10486
C24A;A26C	0.0024403	0.0695662	0.12774	2.25406	100	2681.73	99.8723	2681.73
C24A;A26G	0.00919215	0.0427482	1.00056	2.07365	59.5446	222.776	58.544	222.786
C24A;A26T	0.0345426	0.0521884	0.546229	1.704	28.7263	25.4735	28.1801	25.5305
C24A;A27C	0.1077	0.15211	1.50397	1.3038	7.02743	2.94964	5.52346	3.22495
C24A;A27G	0.0257928	0.0666362	0.239004	2.41925	22.6333	35.3366	22.3943	35.4193
C24A;A27T	0.146237	0.79994	0.810633	4.37912	3.00899	3.28263	2.19835	5.47287
C24A;A28C	0.0146823	0.0184465	0.489908	0.32592	11.1924	9.60732	10.7025	9.61285
C24A;A28G	0.0554662	0.042194	0.326538	1.03961	21.2317	8.21627	20.9051	8.28178
C24A;A28T	0.0312266	0.0762831	0.33767	1.17185	9.98843	14.9952	9.65076	15.0409
C24A;A29C	0.000419717	0.0227487	0.373239	0.174765	100	5342.53	99.6268	5342.53
C24A;A29G	0.0503075	0.0434339	0.482631	1.28297	19.1156	8.39866	18.6329	8.49608
C24A;A29T	0.0118519	0.0258465	0.217393	0.578454	19.8432	33.408	19.6258	33.413
C24A;T30A	0.00318314	0.0366783	0.283252	1.09089	100	1075.45	99.7167	1075.45
C24A;T30C	0.00132451	0.0681524	0.124862	1.30292	100	5017.78	99.8751	5017.78
C24A;T30G	NA	NA	NA	NA	NA	NA	NA	NA
C24A;G31A	0.0822291	0.0711529	0	1.38878	17.6833	7.26623	17.6833	7.39775
C24A;G31C	0.011551	0.0336353	0	1.27037	45.8111	104.205	45.8111	104.213
C24A;G31T	0.0355557	0.0336046	0.511455	0.84555	24.9157	14.7431	24.4043	14.7673
C24A;T38A	0.0305387	0.0579112	0.501816	0.735733	5.7514	5.78743	5.24959	5.83401
C24A;T38C	0.00438189	0.0259747	0	0.752339	64.4333	350.745	64.4333	350.746
C24A;T38G	0.00185303	0.0207873	0.401144	0.653279	100	1064.67	99.5989	1064.67
C24A;G39A	0.0683561	0.0631184	0	1.08884	14.9151	6.87928	14.9151	6.96491
C24A;G39C	10.6974	5.71209e+08	2.71739	2.44416	1.1549	0.739624	-1.56249	2.55362
C24A;G39T	1.1144	6.84095	0.448957	1.40822	3.54538	2.07186	3.09643	2.50513
C24A;C40A	0.807693	5.34421	0.530246	0.768771	1.05627	0.426176	0.526024	0.878997
C24A;C40G	0.15546	0.343302	1.10745	0.488121	0.530895	0.355957	-0.576558	0.604126
C24A;C40T	0.389879	0.212091	1.94909	0.457282	0.427446	0.113742	-1.52165	0.471215
C24A;T41A	0.000411954	0.105218	0.504599	0.854666	100	25142.3	99.4954	25142.3
C24A;T41C	0.00144894	0.0428594	1.36704	1.04865	100	2807.46	98.633	2807.46
C24A;T41G	0.00109622	0.051655	0.343122	0.848167	100	4589.32	99.6569	4589.32
C24A;T42A	0.372751	1.26643	0.659047	1.25531	2.06849	0.946076	1.40945	1.5719
C24A;T42C	0.277815	0.593261	0.441782	0.728998	1.78459	0.766534	1.34281	1.05783
C24A;T42G	0.307028	0.290531	0.762746	0.106073	0.492307	0.0446194	-0.270439	0.115075
C24A;G43A	0.21723	1.05496	0.916271	0.270837	0.761251	0.175485	-0.15502	0.322719
C24A;G43C	0.227093	0.561127	0.557987	0.49979	1.25815	0.495931	0.700166	0.704086
C24A;G43T	0.000875253	0.074797	0.665858	0.114022	8.17253	625.205	7.50667	625.205
C24A;T44A	NA	NA	NA	NA	NA	NA	NA	NA
C24A;T44C	0.395875	0.427929	0.547115	0.796612	4.13533	0.942398	3.58822	1.23398
C24A;T44G	0.0497008	0.0692453	0	1.14887	8.90712	6.48808	8.90712	6.58901
C24A;A45C	0.00188027	0.0189522	0.208953	0.520296	100	962.459	99.791	962.459
C24A;A45G	0.177419	0.144243	0.555846	0.935011	10.5146	2.74033	9.95871	2.89545
C24A;A45T	0.416315	0.298744	2.20292	1.49445	15.2427	2.03884	13.0398	2.52789
C24A;A46C	0.00380166	0.041998	0.171895	1.27951	100	1024.84	99.8281	1024.84
C24A;A46G	0.00169689	0.0357558	0.573329	0.929716	99.9982	2011.36	99.4249	2011.36
C24A;A46T	0.0374115	0.0508332	0.459343	2.01159	34.3967	26.453	33.9374	26.5294
C24A;A47C	0.0493095	0.064426	0	1.87702	20.1257	14.7013	20.1257	14.8206
C24A;A47G	0.169933	0.160604	0.279617	1.62692	13.927	4.82291	13.6474	5.08992
C24A;A47T	0.375356	0.728531	0.35998	1.12277	5.74815	2.78528	5.38817	3.00306
C24A;T48A	0.0416263	0.0647961	0.694234	1.72279	17.8238	15.6158	17.1296	15.7105
C24A;T48C	0.092676	0.0673751	0.214842	0.778781	10.6725	3.30024	10.4576	3.39088
C24A;T48G	0.21351	0.391379	0.598612	1.78914	8.9114	4.48979	8.31278	4.83314
C24A;G57A	0.0285048	0.0366692	0.927891	0.934064	15.5123	11.8407	14.5844	11.8775
C24A;G57C	0.000768217	0.0917508	0.402963	1.24905	100	11677.3	99.597	11677.3
C24A;G57T	0.302176	1.40497	2.95847	2.59223	4.60117	1.72572	1.64271	3.11413
C24A;A58C	0.060899	0.0341037	0.228227	0.40639	8.18888	2.26	7.96065	2.29625
C24A;A58G	0.114912	0.0775706	0.504873	0.883567	18.8176	4.89669	18.3127	4.97577
C24A;A58T	0.0749429	0.0605066	0.409389	0.900616	12.9354	4.71427	12.526	4.79953
C24A;G59A	0.0286059	0.0538626	0.244069	0.410637	4.11855	4.5788	3.87448	4.59718
C24A;G59C	0.131746	0.130269	0	0.695266	4.99072	2.00387	4.99072	2.12106
C24A;G59T	NA	NA	NA	NA	NA	NA	NA	NA
C24A;A60C	0.0728513	0.131976	0.250351	0.948586	4.14005	3.10068	3.8897	3.24253
C24A;A60G	0.0351531	0.0574849	0.384763	1.41653	21.1208	19.0657	20.736	19.1183
C24A;A60T	0.0431433	0.0240211	2.41011	0.71443	14.1869	3.19573	11.7768	3.27461
C24A;G61A	0.307673	1.16741	0.19678	0.763117	1.24582	1.14697	1.04904	1.37764
C24A;G61C	0.0323117	0.0302141	0.197242	0.295008	5.86131	3.12311	5.66407	3.13701
C24A;G61T	0.00105776	0.0384311	0.0863334	0.779664	100	3531.51	99.9137	3531.51
C24A;G62A	0.00375132	0.0225612	0	0.731303	100	554.801	100	554.802
C24A;G62C	NA	NA	NA	NA	NA	NA	NA	NA
C24A;G62T	0.0143878	0.00888246	0.236742	0.273329	35.6682	16.5184	35.4315	16.5206
C24A;A69C	0.0019426	0.0423612	0.196576	0.94211	100	2089.62	99.8034	2089.62
C24A;A69G	NA	NA	NA	NA	NA	NA	NA	NA
C24A;A69T	0.00148638	0.0838297	0.208764	1.65927	100	5480.88	99.7912	5480.88
C24A;A70C	0.00949759	0.0140353	0.142646	0.580302	66.2167	81.1439	66.0741	81.146
C24A;A70G	0.131408	0.1749	0.915906	3.3272	16.639	7.85238	15.7231	8.52819
C24A;A70T	0.129478	0.061135	0.271882	0.675019	17.2785	3.27144	17.0066	3.34035
C24A;T71A	0.00220522	0.0650133	0.117729	1.84698	100	2816.87	99.8823	2816.87
C24A;T71C	0.00145783	0.0800539	0.440909	1.21097	100	5296.91	99.5591	5296.91
C24A;T71G	0.0132266	0.0230177	0.0230658	0.394091	14.3714	18.7226	14.3483	18.7268
C24A;T72A	0.00458545	0.020271	0.17462	0.598328	100	404.137	99.8254	404.138
C24A;T72C	NA	NA	NA	NA	NA	NA	NA	NA
C24A;T72G	10.1597	6.93115e+08	0.458716	1.47105	5.16404	2.56857	4.70533	2.95999
C24A;A73C	NA	NA	NA	NA	NA	NA	NA	NA
C24A;A73G	0.0319255	0.0431316	0	1.16587	27.0939	22.2556	27.0939	22.2861
C24A;A73T	0.0490494	0.0546321	0.523852	1.0827	18.1048	11.2981	17.5809	11.3499
C24A;C74A	0.502235	3.01556	1.66834	1.42384	0.945131	0.639979	-0.723204	1.56106
C24A;C74G	0.0510428	0.417557	0.664471	1.66491	1.5805	3.18634	0.916026	3.59509
C24A;C74T	0.0660003	0.0462373	0.252472	0.766685	11.299	3.80631	11.0465	3.88276
C24A;A75C	0.386873	1.36012	0.4405	1.67247	2.65072	1.99053	2.21022	2.59988
C24A;A75G	0.0372812	0.0255989	0.0530648	1.06827	39.0622	15.1922	39.0092	15.2297
C24A;A75T	0.0277459	0.0209762	0.172261	0.56806	15.6422	7.33091	15.4699	7.35288
C24A;A76C	0.111388	0.513831	0.457898	0.714315	1.04944	0.903774	0.591545	1.15198
C24A;A76G	0.03299	0.0377346	0.513342	1.14886	24.7712	16.3752	24.2579	16.4155
C24A;A76T	0.142787	0.197127	0.283083	1.18335	4.8799	2.54683	4.59682	2.80832
C24A;G77A	NA	NA	NA	NA	NA	NA	NA	NA
C24A;G77C	0.0547579	0.348525	0.407674	0.307053	0.616415	0.526656	0.208741	0.609629
C24A;G77T	0.339567	3.24869	0.495552	1.16123	0.833553	0.680901	0.338001	1.34614
C24A;T78A	0.0424625	0.102039	0.291683	0.528722	2.1375	2.20523	1.84582	2.26772
C24A;T78C	0.196213	0.253893	0.314237	1.09835	10.804	4.9092	10.4898	5.03057
C24A;T78G	0.202028	0.52044	0.428022	2.15587	4.58263	3.51356	4.1546	4.12224
C24A;A79C	0.000396887	0.122408	0.870357	0.932027	99.9844	30264.8	99.114	30264.8
C24A;A79G	0.0306435	0.0285577	0.327015	0.575059	15.2946	8.17337	14.9676	8.19358
C24A;A79T	0.142035	0.159438	0.00170883	1.28118	5.93253	2.6367	5.93082	2.93148
C24A;T84A	0.0607592	0.0627565	0.632508	1.45844	18.0053	9.61395	17.3728	9.72394
C24A;T84C	0.13093	0.0628197	0.364665	0.623896	12.8281	2.33911	12.4634	2.42089
C24A;T84G	0.0137324	0.0378063	0	2.24024	57.0827	120.336	57.0827	120.357
C24A;A85C	0.623743	5.33288	0.601703	2.83641	2.65	3.09034	2.0483	4.19469
C24A;A85G	0.00791106	0.0179607	1.11725	1.43667	100	184.728	98.8827	184.734
C24A;A85T	0.0358713	0.0295873	0.269833	0.429762	8.4097	3.91538	8.13986	3.9389
C24A;T86A	0.0519316	0.0857658	0.424261	1.07496	7.67688	6.45058	7.25262	6.53953
C24A;T86C	0.00554846	0.0306094	0	2.24714	100	492.486	100	492.491
C24A;T86G	0.0934939	0.102275	0.348728	1.63454	9.75504	4.21231	9.40631	4.51833
C24A;T87A	0.000630503	0.0665754	0.308207	0.722832	100	10388.8	99.6918	10388.8
C24A;T87C	0.0219369	0.0498464	0.43091	0.663948	11.1246	17.5856	10.6937	17.5981
C24A;T87G	8.98841	5.28227e+07	1.92308	2.41269	0.848758	0.698792	-1.07432	2.51185
C24A;T88A	0.367048	1.33141	0.38038	1.23236	2.1415	1.68215	1.76112	2.08527
C24A;T88C	9.36481	7.76543e+07	2.57353	1.97321	1.22966	0.755289	-1.34387	2.11282
C24A;T88G	0.13904	0.14251	0.00149973	1.69496	10.8337	4.0478	10.8322	4.38835
C24A;T89A	0.0291003	0.038418	0	0.954012	21.95	18.2204	21.95	18.2454
C24A;T89C	0.0239828	0.0338275	0.123884	0.705595	21.9165	21.1989	21.7926	21.2106
C24A;T89G	0.00911885	0.0326578	0.942367	1.30738	37.6111	104.729	36.6687	104.737
C24A;T90A	0.140717	0.0714165	0.152911	0.364699	12.1624	2.35957	12.0095	2.38759
C24A;T90C	0.0369575	0.0349498	0.593104	0.871937	15.7026	8.54606	15.1095	8.59043
C24A;T90G	0.111978	0.0888507	0.162272	0.849112	18.1286	6.20116	17.9663	6.25902
C24A;G91A	0.0351335	0.0330029	0.100347	0.903774	23.043	12.2451	22.9426	12.2784
C24A;G91C	0.0233174	0.0127117	0.290036	0.420804	39.9339	14.1625	39.6438	14.1688
C24A;G91T	0.185765	0.0863987	0.167856	0.487144	23.6181	3.78924	23.4503	3.82043
C24A;C160A	0.177256	0.154971	0.176459	0.559333	10.1358	3.02614	9.9593	3.0774
C24A;C160G	0.0652516	0.0458651	0.543439	1.13982	15.4772	5.08338	14.9337	5.2096
C24A;C160T	0.0107407	0.0187729	0.269165	0.553759	62.8714	88.953	62.6022	88.9547
C24A;C161A	0.0401312	0.0332036	0.0441594	0.535476	20.5778	9.84994	20.5336	9.86448
C24A;C161G	0.0457953	0.0163734	0.267992	0.262414	17.7486	3.45515	17.4806	3.4651
C24A;C161T	0.0573599	0.0272322	0.988321	0.712447	16.2963	3.39492	15.308	3.46887
C24A;T162A	0.050704	0.0382559	0.394132	1.77911	23.6672	8.17253	23.2731	8.36394
C24A;T162C	0.00295075	0.0267348	0.193111	0.776841	100	849.412	99.8069	849.413
C24A;T162G	0.00197119	0.0704865	1.35704	2.16516	100	3363.72	98.643	3363.72
C24A;C163A	0.187277	0.377694	0	1.35855	2.52727	1.56522	2.52727	2.07258
C24A;C163G	0.0857171	0.0766896	0.138329	0.35235	2.6077	0.989525	2.46937	1.05039
C24A;C163T	0.0728961	0.0725376	0	1.6223	16.2906	7.07428	16.2906	7.25791
C24A;T164A	0.369484	0.351081	0.210883	0.538095	6.96252	1.59437	6.75164	1.68272
C24A;T164C	0.0153002	0.0288724	0.068461	0.854968	27.1695	37.4583	27.101	37.468
C24A;T164G	0.0603826	0.0730695	0.440728	0.876798	7.93263	4.71963	7.4919	4.80038
C24A;C165A	0.0679554	0.0544014	0.214624	0.60969	11.4385	4.62665	11.2239	4.66665
C24A;C165G	0.0904286	0.031764	1.07852	0.630751	11.9509	1.62844	10.8724	1.74633
C24A;C165T	0.0506228	0.0192337	0.212566	0.377565	19.3296	3.85894	19.117	3.87737
C24A;T166A	0.128899	0.140208	0.251754	0.410658	2.22331	0.719519	1.97155	0.828461
C24A;T166C	0.00519815	0.0148866	0.627936	0.735128	100	253.337	99.3721	253.338
C24A;T166G	0.00123362	0.073	0.120298	1.67904	100	5753.61	99.8797	5753.61
C24A;G167A	0.0424193	0.0367809	0.540509	1.35614	21.2987	9.38335	20.7582	9.48084
C24A;G167C	0.0181355	0.0264711	0	0.718587	31.3016	33.0508	31.3016	33.0586
C24A;G167T	0.131098	0.0414002	0.664318	0.576405	15.4829	1.82257	14.8186	1.91154
C24A;C168A	0.00154442	0.0583825	0.287762	0.674328	100	3660.92	99.7122	3660.92
C24A;C168G	0.15284	0.0816955	0.263102	0.448317	14.444	2.60691	14.1809	2.64518
C24A;C168T	0.073455	0.0173936	0.18348	0.338704	19.9236	2.16803	19.7402	2.19433
C24A;G169A	0.0454643	0.0348985	0.781903	1.33931	17.7104	6.7411	16.9285	6.87285
C24A;G169C	0.106872	0.122793	0.156891	0.859909	7.94971	3.93489	7.79281	4.02775
C24A;G169T	0.148849	0.0511622	0.171762	0.301933	18.1293	2.31947	17.9576	2.33904
C24A;G170A	0.0869564	0.130739	0.246754	0.812391	5.06746	3.20225	4.8207	3.3037
C24A;G170C	0.0342175	0.0798769	2.12665	0.459001	0.760707	1.47595	-1.36595	1.54568
C24A;G170T	0.057844	0.123554	0.357161	0.54539	1.94409	1.45026	1.58693	1.54942
C24A;T171A	0.0381224	0.0330589	0.717563	0.855837	17.2206	8.21595	16.503	8.26041
C24A;T171C	0.167534	0.0902272	0.243326	0.919505	25.1958	4.79356	24.9524	4.88095
C24A;T171G	0.111741	0.0631712	0.52184	1.43649	34.4863	6.79004	33.9645	6.94033
C24A;T172A	0.000314447	0.12445	0.545034	0.656197	92.7746	36189.6	92.2296	36189.6
C24A;T172C	0.0839506	0.0485832	0.0464592	0.921326	26.9578	7.26324	26.9113	7.32144
C24A;T172G	0.179112	0.176697	0.367785	1.23309	15.8623	5.66516	15.4945	5.79781
C24A;T173A	0.0308253	0.0359858	0	1.02857	36.0909	26.3976	36.0909	26.4176
C24A;T173C	0.0594111	0.0495561	0.627255	1.14166	28.8796	11.6021	28.2523	11.6581
C24A;T173G	0.100152	0.0330875	0.483852	0.532529	26.6344	3.82935	26.1505	3.8662
C24A;T174A	0.138381	0.107744	0.242331	1.00741	16.4689	4.85154	16.2266	4.95503
C24A;T174C	0.190401	0.1013	5.4832	4.18444	42.5593	5.74872	37.0761	7.11037
C24A;T174G	0.389394	0.337382	1.54468	1.89449	20.0795	3.32985	18.5348	3.83106
C24A;T175A	0.322002	0.186077	3.49497	2.41749	24.1445	3.05934	20.6496	3.8992
C24A;T175C	0.0847265	0.0256281	4.04372	2.09745	51.169	5.29343	47.1253	5.69383
C24A;T175G	0.121894	0.064151	1.52542	2.19265	29.4198	5.62331	27.8944	6.03567
C24A;C176A	0.0762756	0.024635	0.448146	0.889402	30.9778	4.52976	30.5296	4.61625
C24A;C176G	0.0670406	0.0586839	0	1.90329	26.8029	11.8561	26.8029	12.0079
C24A;C176T	0.0740802	0.0323509	0.0104914	0.630266	20.1731	4.11506	20.1626	4.16305
C24A;A177C	0.138141	0.0700139	0.301924	0.564793	17.627	3.18295	17.3251	3.23268
C24A;A177G	0.00466449	0.0437407	0.761972	2.64715	100	835.161	99.238	835.166
C24A;A177T	0.0350815	0.0227436	0.281508	0.751142	28.6697	10.1403	28.3882	10.1681
C24A;G178A	0.0564439	0.0857826	0.309621	1.47332	6.53245	3.73199	6.22283	4.01228
C24A;G178C	NA	NA	NA	NA	NA	NA	NA	NA
C24A;G178T	0.0320562	0.164099	0.464681	0.64361	1.54783	2.80186	1.08315	2.87483
C24A;A179C	0.0319359	0.0346129	0	2.54784	48.1725	29.0318	48.1725	29.1434
C24A;A179G	0.0166508	0.0350729	0.520915	1.84843	39.8593	58.8462	39.3384	58.8752
C24A;A179T	0.0242073	0.01936	0.296271	0.880175	43.6891	21.8336	43.3928	21.8514
C24A;T180A	0.242964	0.143565	0.511654	1.17251	21.5162	3.48133	21.0045	3.67348
C24A;T180C	0.0613985	0.149884	0	7.17978	15.7069	14.9024	15.7069	16.5418
C24A;T180G	9.1412	6.00348e+07	0.757576	2.37643	7.76413	3.12862	7.00655	3.92882
C24A;T181A	0.0447388	0.040583	0	1.65332	21.1389	9.70459	21.1389	9.84442
C24A;T181C	0.0333222	0.0468738	0.546784	0.845379	8.88561	6.3977	8.33883	6.45331
C24A;T181G	0.163437	0.0253777	1.98734	1.09024	54.8597	2.23528	52.8723	2.48698
C24A;A182C	NA	NA	NA	NA	NA	NA	NA	NA
C24A;A182G	0.204377	0.10637	0.381271	0.941749	24.8159	3.80243	24.4347	3.91731
C24A;A182T	NA	NA	NA	NA	NA	NA	NA	NA
C24A;G183A	0.193877	0.370322	0.544271	0.738761	1.93243	0.723625	1.38816	1.03412
C24A;G183C	NA	NA	NA	NA	NA	NA	NA	NA
C24A;G183T	0.000221182	0.102555	0.234449	0.399969	100	46053.9	99.7656	46053.9
C24A;G184A	0.000308121	0.0381677	0.27745	0.237672	100	12263.4	99.7226	12263.4
C24A;G184C	0.0557231	0.0712808	0.187772	0.490749	3.00416	1.66066	2.81639	1.73166
C24A;G184T	0.0050122	0.0445195	0	0.853353	24.0246	192.054	24.0246	192.056
C24A;T185A	1.74233	110.241	1.04134	3.0185	1.79461	1.23119	0.753263	3.25993
C24A;T185C	0.00885007	0.0320653	0.369427	3.75343	100	292.857	99.6306	292.881
C24A;T185G	0.0378906	0.0430429	0.753088	1.15961	12.1389	6.46407	11.3858	6.56726
C24A;A186C	1.00323	8.66094	0.730982	3.638	4.57803	3.85055	3.84705	5.29734
C24A;A186G	0.136505	0.0347581	0.645172	1.53752	51.5305	4.30443	50.8854	4.57078
C24A;A186T	0.0126321	0.0311409	0.986876	1.81308	56.0429	103.925	55.056	103.94
C24A;G187A	0.0952291	0.0794659	0.0414889	1.05999	10.8373	3.80276	10.7958	3.94773
C24A;G187C	0.0687323	0.0261638	0.27703	0.839857	37.8811	5.94051	37.6041	5.99959
C24A;G187T	0.184842	0.0667258	0.333021	0.353078	13.4646	1.46824	13.1316	1.5101
C24A;T188A	0.148127	0.238129	0.213475	1.62974	6.92188	3.7963	6.7084	4.13133
C24A;T188C	0.0430267	0.0208465	0	0.778931	32.4368	8.38554	32.4368	8.42164
C24A;T188G	0.0561474	0.076321	0.188796	1.58575	9.47634	6.19946	9.28754	6.39905
C24A;C189A	0.00486078	0.0399188	0.415733	0.819762	34.4493	250.321	34.0336	250.322
C24A;C189G	NA	NA	NA	NA	NA	NA	NA	NA
C24A;C189T	0.0436955	0.0808715	0.206309	1.23313	6.81723	6.00921	6.61092	6.13442
C24A;G190A	0.0963757	0.0569071	0.242692	0.6769	18.1741	4.50135	17.9314	4.55196
C24A;G190C	0.160358	0.0402955	0.318694	0.46274	25.9679	2.36604	25.6493	2.41087
C24A;G190T	0.0703758	0.0356232	0.174492	1.03352	35.4032	8.4088	35.2287	8.47207
C24A;A191C	0.0319446	0.0417334	0	1.08072	23.6044	19.121	23.6044	19.1515
C24A;A191G	0.0227465	0.0340881	0	1.4184	36.7812	35.5923	36.7812	35.6205
C24A;A191T	0.0142916	0.0344245	0.0922973	0.51359	16.4204	29.8998	16.3281	29.9042
C24A;A192C	0.0124531	0.0365418	0	1.51135	42.3921	95.8001	42.3921	95.812
C24A;A192G	0.076684	0.0839916	0.259875	1.63379	18.2716	9.78089	18.0118	9.91641
C24A;A192T	0.0501395	0.0325744	0	0.474348	11.8033	4.19699	11.8033	4.22371
C24A;A193C	0.0977472	0.0482037	0.391296	0.690369	21.4197	4.55808	21.0284	4.61006
C24A;A193G	0.0304043	0.0304017	0.937169	1.20348	30.4837	17.6471	29.5465	17.6881
C24A;A193T	0.174616	0.0513808	0.355934	0.37599	20.484	2.13702	20.1281	2.16985
C24A;A194C	10.1612	2.82137e+08	0.434783	1.16073	8.25569	2.37991	7.82091	2.64788
C24A;A194G	10.1502	3.30681e+08	0.819672	2.7789	13.989	4.62271	13.1694	5.39368
C24A;A194T	0.0323367	0.0521246	0.164804	1.19682	12.8186	11.3878	12.6537	11.4505
C24A;A195C	0.420511	2.30586	0.54344	1.60565	1.89896	1.64486	1.35552	2.29862
C24A;A195G	0.0324452	0.0290593	3.88344	2.42023	36.7866	16.4798	32.9032	16.6565
C24A;A195T	0.0980666	0.0321864	0.24252	0.405216	20.2684	2.85535	20.0259	2.88396
C24A;C196A	0.170071	0.046755	0.53859	0.548975	24.6611	2.12743	24.1225	2.19712
C24A;C196G	0.219169	0.0491672	0.314125	0.398235	35.1959	2.3675	34.8817	2.40076
C24A;C196T	0.183808	0.0534985	0.659779	0.434134	16.8576	1.54312	16.1978	1.60302
C24A;C197A	0.00553399	0.02457	1.3693	1.40039	100	384.584	98.6307	384.586
C24A;C197G	0.0454023	0.0343933	3.74109	5.16695	64.5416	21.2773	60.8005	21.8957
C24A;C197T	0.0424271	0.0542081	1.1569	2.6596	27.0831	17.836	25.9263	18.0332
C24A;T198A	0.0975227	0.0512393	0.416245	1.05607	23.7023	5.44494	23.286	5.54641
C24A;T198C	0.0349703	0.0199623	0	0.94932	35.4766	10.7969	35.4766	10.8386
C24A;T198G	0.0885481	0.127071	1.3233	3.06482	11.2449	4.56238	9.92157	5.49622
C24A;A199C	0.00377964	0.105097	0.786703	2.3712	31.1379	764.384	30.3512	764.388
C24A;A199G	0.00932143	0.018545	0.255566	2.10395	100	159.778	99.7444	159.792
C24A;A199T	0.13174	0.135031	0.00211319	1.14398	10.1647	4.15925	10.1626	4.3137
C24A;A200C	0.0330577	0.0543197	0	1.18745	10.0396	8.78212	10.0396	8.86203
C24A;A200G	0.041123	0.0479841	0.981745	1.86266	15.4186	8.03567	14.4368	8.24873
C24A;A200T	0.0329302	0.038801	0.0304549	0.670761	12.7681	9.14228	12.7377	9.16686
C24A;G201A	0.00929487	0.014447	1.17645	1.13742	100	126.82	98.8235	126.825
C24A;G201C	0.0982369	0.0270664	0.795405	0.454404	13.3976	1.44806	12.6022	1.51768
C24A;G201T	0.027429	0.0550547	0.196303	0.918986	9.03163	10.9025	8.83533	10.9411
C24A;A202C	0.0293908	0.027817	0.531391	0.764937	30.2596	17.4824	29.7283	17.4991
C24A;A202G	NA	NA	NA	NA	NA	NA	NA	NA
C24A;A202T	0.0446286	0.0246355	0.0930629	0.809696	31.7826	9.51689	31.6895	9.55127
C24A;A203C	0.0487125	0.0341988	1.2586	1.24976	24.5685	8.3502	23.3099	8.44321
C24A;A203G	0.463503	0.547561	3.49207	4.16298	27.1906	4.48598	23.6986	6.12
C24A;A203T	0.0779147	0.0503807	0.101429	1.11963	27.3473	8.51381	27.2459	8.58711
C24A;A204C	0.00497074	0.0191222	2.16332	1.1074	86.8106	288.215	84.6473	288.217
C24A;A204G	0.131992	0.0994859	0.145878	2.92896	31.7033	9.02647	31.5575	9.48978
C24A;A204T	0.0543544	0.0471647	0.0210916	1.2454	21.3881	8.81448	21.367	8.90203
C24A;T205A	0.0294578	0.0395364	0.397125	1.6534	25.9673	19.3183	25.5702	19.3889
C24A;T205C	0.0796042	0.0115479	0.974831	0.41796	29.5087	1.70949	28.5338	1.75984
C24A;T205G	0.147002	0.091417	0.680329	1.3987	28.166	6.18698	27.4857	6.34312
C24A;T206A	0.139265	0.175697	0.27734	1.66392	10.5509	4.82381	10.2736	5.10272
C24A;T206C	0.09232	0.0529896	0.555846	1.77361	29.8283	7.72584	29.2724	7.92681
C24A;T206G	0.114092	0.103407	0	2.61106	15.6946	5.04519	15.6946	5.68081
C24A;T207A	0.186869	0.0458191	0.593655	0.850027	51.4831	3.53645	50.8895	3.63718
C24A;T207C	0.0197331	0.0303653	6.70278	6.43224	94.0218	85.5649	87.319	85.8064
C24A;T207G	0.394219	0.175556	0.925825	1.2432	38.553	3.30957	37.6272	3.53536
C24A;A208C	0.00817269	0.0294009	0	3.71619	100	292.938	100	292.962
C24A;A208G	0.0953444	0.0309254	1.13477	1.33167	33.2257	3.85339	32.0909	4.077
C24A;A208T	0.0359328	0.0532391	0.544806	6.01307	41.9145	30.459	41.3697	31.0469
C24A;C209A	0.915599	0.166331	5.3435	0.432114	0.886484	0.059816	-4.45701	0.436234
C24A;C209G	0.00039286	0.071743	0.610471	0.752287	100	17969.9	99.3895	17969.9
C24A;C209T	10.4809	5.8757e+08	3.33333	3.86885	1.7422	1.60709	-1.59114	4.18936
C24A;C210A	0.0410764	0.260272	0.971373	0.215565	0.782662	0.483624	-0.188711	0.52949
C24A;C210G	0.752689	4.14237	1.45283	0.53405	1.14704	0.220657	-0.305785	0.577839
C24A;C210T	0.368948	3.03283	1.46728	1.36614	1.97772	0.768162	0.510441	1.5673
C24A;T211A	1.59718	0.525173	4.63018	0.420221	0.613239	0.0582783	-4.01694	0.424243
C24A;T211C	0.006094	0.192848	1.24773	0.389524	0	32.7226	-1.24773	32.7249
C24A;T211G	0.110137	0.116365	0.281432	2.15833	13.7184	5.13081	13.4369	5.56629
C24G;A25C	0.0741718	0.0239329	0.201122	0.369363	23.8567	3.63534	23.6555	3.65406
C24G;A25G	0.0264119	0.0503184	0.504461	1.27085	13.7992	15.5241	13.2948	15.5761
C24G;A25T	0.00465686	0.0131197	0.419614	0.579255	100	254.572	99.5804	254.573
C24G;A26C	0.0059474	0.0179032	0.57182	0.979061	100	261.856	99.4282	261.857
C24G;A26G	0.0102508	0.0227313	0.500328	2.34599	100	173.386	99.4997	173.402
C24G;A26T	0.140207	0.279299	0.548778	1.79399	5.78798	4.01153	5.2392	4.3944
C24G;A27C	0.0464171	0.0775835	0.429921	2.60276	16.113	14.5506	15.683	14.7815
C24G;A27G	11.2062	2.91449e+09	1.85185	5.11228	5.292	3.20595	3.44015	6.03436
C24G;A27T	0.00253075	0.0645698	0.581485	3.10922	100	2381.38	99.4185	2381.38
C24G;A28C	0.0466037	0.0343491	0	1.876	30.5492	12.0809	30.5492	12.2257
C24G;A28G	0.0755247	0.161606	0	6.71123	21.7023	18.1347	21.7023	19.3367
C24G;A28T	0.0115939	0.0205252	1.70222	0.793645	27.8514	36.0378	26.1492	36.0465
C24G;A29C	0.0247379	0.046633	1.03037	1.01763	11.0768	12.0084	10.0464	12.0515
C24G;A29G	0.0700797	0.072303	0.799123	2.51056	18.7105	8.22634	17.9114	8.60091
C24G;A29T	0.138925	0.161924	0.653406	1.2059	6.23809	2.17742	5.58469	2.48905
C24G;T30A	0.0261612	0.0291039	0.814959	0.95944	17.5413	11.1626	16.7264	11.2038
C24G;T30C	0.0142639	0.0263084	0.8832	0.926008	26.5234	36.3063	25.6402	36.3181
C24G;T30G	0.00152749	0.0678862	0.961601	2.22267	100	4241.32	99.0384	4241.32
C24G;G31A	0.354693	0.407525	0.710171	1.49982	10.0037	2.69461	9.29353	3.08389
C24G;G31C	0.00739673	0.0165875	0	1.08984	100	190.394	100	190.397
C24G;G31T	0.0260569	0.0479314	0.0834115	1.59303	24.9921	29.3801	24.9087	29.4233
C24G;T38A	0.292079	0.766085	0.6268	1.49593	3.16356	1.80096	2.53676	2.34122
C24G;T38C	0.0678309	0.0489601	0	1.26195	20.4436	7.52801	20.4436	7.63305
C24G;T38G	0.617251	4.78773	0.944767	2.54437	2.23324	1.64777	1.28847	3.03133
C24G;G39A	0.00388352	0.0285242	0.38244	0.838741	100	674.058	99.6176	674.058
C24G;G39C	0.108843	0.254402	0.532643	1.33408	3.53555	2.74666	3.0029	3.05351
C24G;G39T	0.0627063	0.0947035	0.37774	1.78431	12.5037	8.82518	12.126	9.00375
C24G;C40A	0.0835094	0.542815	1.49283	1.61574	0.710931	1.15808	-0.781904	1.9879
C24G;C40G	NA	NA	NA	NA	NA	NA	NA	NA
C24G;C40T	0.00052993	0.0403278	0.444592	0.460989	100	7472.81	99.5554	7472.81
C24G;T41A	0.0311547	0.101027	0.452597	0.928139	3.67391	6.01499	3.22132	6.08618
C24G;T41C	0.00193817	0.033584	0.17916	0.789552	100	1667.54	99.8208	1667.54
C24G;T41G	0.0635546	0.0396134	0.504286	0.369928	4.72518	1.07803	4.2209	1.13973
C24G;T42A	0.0627005	0.109401	0.226635	1.56464	7.54925	6.22463	7.32262	6.41826
C24G;T42C	0.00351415	0.02151	0.700062	0.966428	92.4779	517.749	91.7779	517.75
C24G;T42G	0.17783	0.429152	0.703266	0.915762	1.69249	0.594255	0.989227	1.09168
C24G;G43A	0.000780933	0.0296687	0.856018	0.436117	100	3694.61	99.144	3694.61
C24G;G43C	0.558194	1.96305	0.863047	0.68285	1.59661	0.50338	0.733563	0.848337
C24G;G43T	0.47221	3.66574	1.56615	1.96945	0.896293	0.826804	-0.669855	2.13597
C24G;T44A	0.291561	0.709368	0.395845	0.965616	2.028	1.12282	1.63216	1.48093
C24G;T44C	0.165378	0.426322	0.573723	1.80378	4.20225	3.35713	3.62853	3.81103
C24G;T44G	0.299302	0.549656	0.720463	1.58224	5.405	2.21206	4.68454	2.71969
C24G;A45C	0.00228481	0.0404598	0.484628	1.22807	100	1682.93	99.5154	1682.93
C24G;A45G	0.112145	0.0859337	0.34626	1.36189	18.8293	5.72743	18.483	5.88712
C24G;A45T	0.598568	0.652298	0.660017	1.46014	17.1568	3.49681	16.4968	3.78942
C24G;A46C	0.0226405	0.037161	1.24794	1.70952	38.6595	41.173	37.4115	41.2085
C24G;A46G	0.0207533	0.0781637	1.09285	2.46647	17.8741	39.7899	16.7813	39.8663
C24G;A46T	0.068334	0.11024	0.250777	2.27998	14.2994	10.3173	14.0486	10.5663
C24G;A47C	0.077335	0.072045	0.0809501	1.09462	13.428	5.95726	13.347	6.05699
C24G;A47G	0.0953215	0.0870118	0.32065	1.04878	12.9729	4.99619	12.6523	5.10508
C24G;A47T	0.00776847	0.035077	0	2.09079	100	389.811	100	389.816
C24G;T48A	0.222498	0.139596	2.32739	1.44414	11.8088	1.78173	9.48144	2.2935
C24G;T48C	0.52022	1.25641	0.673834	2.02638	9.00684	4.12887	8.33301	4.59932
C24G;T48G	0.00130436	0.058257	0.523447	1.27154	100	4319.86	99.4766	4319.86
C24G;G57A	0.066683	0.0356673	0.303526	0.412666	6.49194	1.56501	6.18842	1.6185
C24G;G57C	0.00608173	0.0282727	0.200854	0.718361	54.5626	223.295	54.3617	223.296
C24G;G57T	0.156092	0.214535	0.468005	0.973217	5.60369	2.43099	5.13568	2.61856
C24G;A58C	0.00485709	0.0371758	0.432866	1.48643	74.4793	509.542	74.0465	509.544
C24G;A58G	0.0145965	0.0280653	0.624868	1.47669	46.2009	65.5048	45.576	65.5214
C24G;A58T	0.0465707	0.0237583	1.63581	1.2945	33.6827	8.69501	32.0469	8.79084
C24G;G59A	0.00150643	0.0672177	0.965064	1.255	100	4283.62	99.0349	4283.62
C24G;G59C	0.21492	0.457486	0.617432	1.98178	3.10257	1.13583	2.48514	2.2842
C24G;G59T	0.132684	0.20932	2.22123	1.7959	6.93803	2.3684	4.71679	2.9723
C24G;A60C	0.0019299	0.0419308	0.571078	1.04008	100	2078.03	99.4289	2078.03
C24G;A60G	0.0770248	0.0870547	2.3222	2.7619	16.4021	6.20242	14.0799	6.78956
C24G;A60T	0.00984261	0.0273244	0.432737	1.08785	42.7258	96.0036	42.293	96.0098
C24G;G61A	0.00721587	0.0551508	0.26941	0.924435	14.3279	89.1209	14.0585	89.1257
C24G;G61C	0.000734612	0.0690482	0.537639	0.891204	100	9177.73	99.4624	9177.73
C24G;G61T	0.084643	0.0535218	0.177584	0.682884	6.75203	1.76763	6.57444	1.89495
C24G;G62A	0.00186237	0.0282173	2.8181	0.865166	100	1403.51	97.1819	1403.51
C24G;G62C	0.027569	0.0176611	0.071575	0.642762	21.7886	8.85124	21.717	8.87455
C24G;G62T	0.0467305	0.0316749	0	1.3154	27.6994	10.2568	27.6994	10.3408
C24G;A69C	0.10695	0.239194	0.260198	2.02185	4.91414	4.70476	4.65394	5.1208
C24G;A69G	0.00287532	0.0694446	0.376631	2.03447	100	2270.21	99.6234	2270.21
C24G;A69T	0.0107799	0.0658297	1.12071	1.25796	19.0644	88.6618	17.9437	88.6707
C24G;A70C	0.02337	0.0525934	4.07734	2.61657	25.2258	27.4679	21.1485	27.5922
C24G;A70G	0.348672	3.43942	1.28036	5.27097	3.19672	3.84745	1.91636	6.52579
C24G;A70T	0.0124977	0.0539562	7.0357	2.7005	36.289	96.6721	29.2533	96.7098
C24G;T71A	0.0328662	0.0450978	0.855988	1.5911	22.0368	16.4204	21.1808	16.4973
C24G;T71C	0.0866564	0.0749057	0	1.73546	20.1899	8.23129	20.1899	8.41225
C24G;T71G	NA	NA	NA	NA	NA	NA	NA	NA
C24G;T72A	0.0236078	0.0264698	0	1.15086	37.5826	27.4622	37.5826	27.4863
C24G;T72C	0.646253	1.26317	0.646019	1.52961	6.49173	2.4465	5.84571	2.88532
C24G;T72G	0.46775	1.52671	0.63009	2.03531	4.17525	2.66267	3.54516	3.35146
C24G;A73C	0.00231752	0.0332239	0.244543	1.07024	100	1355.21	99.7555	1355.21
C24G;A73G	0.0297044	0.0259206	0	1.08961	38.2235	20.4584	38.2235	20.4874
C24G;A73T	0.004263	0.029078	1.01791	1.34618	100	616.085	98.9821	616.087
C24G;C74A	0.269724	2.98745	0.633528	0.57628	0.774102	0.355932	0.140574	0.677338
C24G;C74G	0.0572361	0.0889312	0	2.31922	8.27659	5.68518	8.27659	6.14004
C24G;C74T	0.170555	0.144226	1.12266	2.10071	12.2365	2.9313	11.1138	3.60631
C24G;A75C	0.0577694	0.0458281	0	0.655405	9.42954	4.03369	9.42954	4.08659
C24G;A75G	0.158071	0.11249	0.437007	1.74181	23.5863	5.88375	23.1493	6.13616
C24G;A75T	0.0411108	0.0184969	0.0939214	0.463456	14.7236	3.68737	14.6297	3.71638
C24G;A76C	0.0663816	0.167667	1.12918	2.78939	7.33611	6.2554	6.20694	6.84914
C24G;A76G	0.012426	0.0358275	0.311231	2.6268	58.8592	128.299	58.548	128.326
C24G;A76T	0.0090298	0.0318931	0.453372	1.1073	33.4849	94.5178	33.0315	94.5243
C24G;G77A	0.11664	0.536327	0.54776	0.77041	1.08052	0.712517	0.532759	1.04939
C24G;G77C	0.156275	0.544592	0.560604	0.67592	1.30898	0.819288	0.748381	1.06212
C24G;G77T	0.000519635	0.0248169	0.344001	0.248539	100	4696.07	99.656	4696.07
C24G;T78A	0.0548385	0.111957	0.381571	0.604694	2.31109	1.77929	1.92952	1.87923
C24G;T78C	0.143112	0.155463	0.341683	1.50372	10.107	3.73009	9.76534	4.02179
C24G;T78G	0.00136665	0.0608761	0.406485	1.54374	100	4306.7	99.5935	4306.7
C24G;A79C	0.106956	0.109831	0.943833	1.51806	11.3823	4.52333	10.4385	4.77127
C24G;A79G	0.00995858	0.0107155	0.381166	0.260133	25.3299	21.7106	24.9487	21.7122
C24G;A79T	0.00243237	0.0380568	0.134837	1.47234	100	1477.21	99.8652	1477.21
C24G;T84A	0.00415579	0.0405458	0.421438	2.03407	100	886.342	99.5786	886.344
C24G;T84C	0.00510416	0.0365721	0.570407	2.00766	100	640.212	99.4296	640.215
C24G;T84G	0.120569	0.144838	0.706165	2.71412	15.1333	6.22788	14.4271	6.79359
C24G;A85C	NA	NA	NA	NA	NA	NA	NA	NA
C24G;A85G	0.0306146	0.0435826	4.79039	2.25571	25.2596	16.5537	20.4692	16.7067
C24G;A85T	0.61442	16.838	2.0889	3.83136	1.4702	2.23093	-0.618701	4.43355
C24G;T86A	0.0289938	0.0644074	0.159481	1.20326	8.83673	11.4626	8.67725	11.5256
C24G;T86C	0.000815263	0.216823	0.493806	1.82379	100	26079.3	99.5062	26079.3
C24G;T86G	0.00358562	0.0309077	0.912932	1.34397	100	791.338	99.0871	791.339
C24G;T87A	0.000564839	0.0770262	0.119821	0.720817	100	13462.1	99.8802	13462.1
C24G;T87C	10.3518	4.95492e+08	2.05479	2.36338	9.5052	2.22055	7.45041	3.2429
C24G;T87G	0.00217717	0.0547056	0.426816	1.20069	100	2408.53	99.5732	2408.53
C24G;T88A	0.0151034	0.0786111	0.629386	1.7401	11.6371	39.907	11.0077	39.9449
C24G;T88C	0.00617108	0.0655445	0.329011	0.74045	11.5281	102.464	11.1991	102.467
C24G;T88G	0.509424	1.45779	0.637618	2.04978	5.06511	2.53591	4.42749	3.26074
C24G;T89A	0.0655247	0.0617353	0	1.58028	18.7529	9.04754	18.7529	9.18451
C24G;T89C	0.0035502	0.0234021	0.0719202	0.627989	100	612.442	99.9281	612.443
C24G;T89G	0.0392318	0.0497156	0.0846791	1.2497	16.9488	12.4132	16.8641	12.4759
C24G;T90A	0.138274	0.101111	0.334278	0.985512	12.2546	3.25513	11.9203	3.40104
C24G;T90C	0.145025	0.0900662	0.342284	0.956544	15.9194	3.76529	15.5771	3.8849
C24G;T90G	0.00836806	0.00982793	0.206111	0.499201	100	97.707	99.7939	97.7083
C24G;G91A	0.00134613	0.0835533	0.923276	1.982	100	5974.87	99.0767	5974.87
C24G;G91C	0.0503046	0.0717536	0.420709	1.45362	18.1866	14.0812	17.7658	14.156
C24G;G91T	0.0568716	0.0293981	2.02235	1.3886	23.2641	5.20306	21.2418	5.38517
C24G;C160A	0.286572	0.112397	0.258297	0.461706	21.2023	2.19896	20.944	2.24691
C24G;C160G	0.0371664	0.0413444	2.62084	1.40615	18.0323	8.84296	15.4115	8.95406
C24G;C160T	0.0394925	0.0346029	0	1.18484	24.5897	11.8735	24.5897	11.9325
C24G;C161A	0.0717665	0.0186453	0.199705	0.342512	19.3465	2.35529	19.1468	2.38006
C24G;C161G	0.0741951	0.0686891	2.23146	3.97072	24.9447	8.19861	22.7132	9.10955
C24G;C161T	0.0583995	0.0294505	0.974548	0.773111	17.8116	3.90142	16.837	3.97728
C24G;T162A	0.0674228	0.0276237	0.881683	0.907465	21.9944	4.07971	21.1127	4.17942
C24G;T162C	0.0161371	0.0236428	0.445736	0.712933	26.3197	27.4255	25.8739	27.4348
C24G;T162G	0.400171	0.357835	0.430306	1.1161	14.0328	3.06008	13.6025	3.25726
C24G;C163A	0.0651572	0.0428503	0	0.511796	10.3753	3.51309	10.3753	3.55017
C24G;C163G	0.0274816	0.0328044	0.1377	0.636165	9.18058	6.20234	9.04288	6.23488
C24G;C163T	0.182847	0.0964772	1.32033	1.44433	21.8093	3.39549	20.489	3.68991
C24G;T164A	0.00798932	0.024803	0.686938	0.891023	43.2942	112.121	42.6073	112.125
C24G;T164C	0.0219954	0.0460705	0	2.45703	39.3693	53.2535	39.3693	53.3102
C24G;T164G	0.0915106	0.051645	0.214237	1.48328	17.9281	3.88954	17.7139	4.16277
C24G;C165A	0.215985	0.214093	0.299442	0.803831	7.45321	2.27695	7.15377	2.41467
C24G;C165G	0.0967162	0.0885366	0.489865	1.35805	14.5418	5.50694	14.0519	5.67192
C24G;C165T	0.15938	0.0611304	1.20429	1.1997	20.3178	2.52083	19.1135	2.79175
C24G;T166A	0.301095	0.578787	0.484831	2.09642	7.58743	3.38906	7.1026	3.98506
C24G;T166C	0.0236767	0.0204564	0	1.03628	48.0127	25.8718	48.0127	25.8925
C24G;T166G	0.116303	0.104127	0	0.985923	8.62648	3.35037	8.62648	3.49242
C24G;G167A	0.0376864	0.0115933	0.286529	0.312246	26.9805	4.70307	26.694	4.71343
C24G;G167C	0.16524	0.0648139	1.07546	0.630947	13.408	1.62726	12.3326	1.7453
C24G;G167T	0.0584155	0.037577	0.312546	0.880088	20.4559	6.71448	20.1434	6.77192
C24G;C168A	0.0821706	0.026543	0.302675	0.353857	19.6779	2.98908	19.3752	3.00995
C24G;C168G	0.10105	0.0366717	0.354999	0.614836	20.9778	2.99838	20.6228	3.06077
C24G;C168T	0.090648	0.0512414	0.401042	0.751266	18.174	4.43667	17.773	4.49983
C24G;G169A	0.055703	0.0757383	0	2.20131	18.1161	10.8497	18.1161	11.0707
C24G;G169C	0.0479448	0.0416424	0	0.65802	15.6811	7.44399	15.6811	7.47301
C24G;G169T	0.0775312	0.0651451	0.292431	0.967713	18.6174	7.19647	18.325	7.26124
C24G;G170A	0.0376987	0.0797537	0	0.970673	7.78072	9.86309	7.78072	9.91074
C24G;G170C	0.279269	0.398889	0.449632	0.738519	3.43721	1.19276	2.98757	1.40289
C24G;G170T	0.0646273	0.112712	0.196314	0.497921	1.80864	1.29141	1.61233	1.38408
C24G;T171A	0.0316329	0.0125523	2.15742	0.904058	36.0554	7.55028	33.8979	7.60422
C24G;T171C	0.0772551	0.0503983	0	3.09625	40.8971	11.7779	40.8971	12.178
C24G;T171G	0.257201	0.08501	2.21243	1.19365	26.5797	2.25363	24.3673	2.55023
C24G;T172A	0.0386278	0.0905272	0.640789	0.987641	4.92091	5.0595	4.28012	5.15499
C24G;T172C	0.110778	0.0914328	0	2.34237	26.3835	9.50312	26.3835	9.78755
C24G;T172G	0.0474131	0.0490081	0	2.07345	32.8331	16.1006	32.8331	16.2335
C24G;T173A	0.12708	0.109121	0.431722	1.15766	17.1136	5.66812	16.6818	5.78513
C24G;T173C	0.18506	0.133638	0.353841	1.82078	19.2936	4.57923	18.9397	4.92794
C24G;T173G	0.0822571	0.0290399	0.224445	1.4314	38.9664	5.59055	38.742	5.77089
C24G;T174A	10.0383	2.93185e+08	0.641026	1.3887	4.17447	1.3906	3.53345	1.96526
C24G;T174C	0.15931	0.0499978	0.530485	0.689935	39.6945	3.90033	39.164	3.96088
C24G;T174G	0.135269	0.113224	0	6.97077	33.3139	8.34668	33.3139	10.8747
C24G;T175A	0.101512	0.0585545	0.325861	1.12093	27.4348	6.64556	27.1089	6.73943
C24G;T175C	0.0296318	0.0395947	0.515937	1.16932	21.0573	17.7566	20.5413	17.795
C24G;T175G	0.141867	0.0615835	0.403547	1.05395	34.3766	5.11957	33.973	5.22693
C24G;C176A	0.0267211	0.0211969	0	1.28822	42.4715	19.5147	42.4715	19.5572
C24G;C176G	0.0880483	0.0500782	0.231857	1.22727	27.5745	6.72462	27.3427	6.83569
C24G;C176T	0.0810889	0.112623	0.437389	4.72939	24.4974	15.0488	24.06	15.7744
C24G;A177C	0.00237478	0.0556534	0.990889	2.04004	100	2204.13	99.0091	2204.13
C24G;A177G	0.0402026	0.042922	0.61964	1.13516	16.14	8.68752	15.5204	8.76137
C24G;A177T	0.00425791	0.0273415	0	1.31639	100	582.063	100	582.064
C24G;G178A	0.458867	5.62259	0.505368	0.744773	0.689238	0.406218	0.18387	0.848351
C24G;G178C	0.000947313	0.0583267	0.0883137	1.18493	100	6023.98	99.9117	6023.98
C24G;G178T	0.000663506	0.0525359	0.322436	0.731065	100	7766.81	99.6776	7766.81
C24G;A179C	0.100324	0.0460014	0.961822	1.40691	33.3855	6.31239	32.4237	6.46728
C24G;A179G	0.196627	0.224355	0.720458	2.64041	15.0219	5.06509	14.3014	5.712
C24G;A179T	0.0363028	0.0595704	5.75636	6.01889	32.5339	21.4094	26.7775	22.2394
C24G;T180A	0.0215854	0.0501552	0.451453	2.03212	33.0712	52.7926	32.6197	52.8317
C24G;T180C	0.07769	0.0965893	0.191832	2.37416	14.0893	7.93723	13.8975	8.2847
C24G;T180G	0.171305	0.254934	0.682324	2.74894	21.2411	12.274	20.5588	12.578
C24G;T181A	0.347025	0.324788	0.752212	1.62317	13.7363	2.82173	12.984	3.25528
C24G;T181C	1.4716	7.07439	2.27253	1.65941	6.49204	1.19393	4.21952	2.04428
C24G;T181G	0.0976148	0.032836	2.11165	3.89666	59.272	5.94743	57.1604	7.11027
C24G;A182C	0.000144806	0.119223	0.591162	0.432631	100	81571.7	99.4088	81571.7
C24G;A182G	0.204494	0.186059	0.66151	1.49532	19.2095	4.85513	18.548	5.08019
C24G;A182T	NA	NA	NA	NA	NA	NA	NA	NA
C24G;G183A	0.000215135	0.0759609	0.542369	0.383029	100	34908.3	99.4576	34908.3
C24G;G183C	11.1691	1.16049e+09	2.83019	2.87495	1.09434	0.758866	-1.73585	2.97342
C24G;G183T	0.000161643	0.0475663	0.374639	0.189368	100	29192.7	99.6254	29192.7
C24G;G184A	0.000944718	0.0327583	0.206529	0.539411	100	3377.24	99.7935	3377.24
C24G;G184C	0.0504844	0.238269	0.294853	1.69245	2.19501	3.97161	1.90016	4.31719
C24G;G184T	6.60186e-05	0.417466	0.555106	0.756911	99.9603	627410	99.4052	627410
C24G;T185A	0.012547	0.033174	0	1.26634	44.216	93.579	44.216	93.5875
C24G;T185C	0.042396	0.0281517	0.639048	1.62566	38.9064	13.356	38.2673	13.4546
C24G;T185G	0.206415	0.891186	2.5868	1.72978	1.58218	0.863598	-1.00463	1.93337
C24G;A186C	0.0685652	0.0397503	1.39524	1.83239	36.3093	8.50985	34.9141	8.70489
C24G;A186G	0.106964	0.055969	1.88402	3.6823	59.2396	9.64559	57.3556	10.3246
C24G;A186T	0.122546	0.0331827	0.831248	0.553079	15.104	1.34152	14.2728	1.45106
C24G;G187A	0.0627352	0.0779845	1.53451	2.33628	22.9533	13.0132	21.4188	13.2213
C24G;G187C	0.025734	0.0526001	0	5.20658	45.4606	55.6373	45.4606	55.8804
C24G;G187T	0.0845499	0.0401956	0.531373	0.784243	20.1659	4.1568	19.6345	4.23013
C24G;T188A	0.00296734	0.042807	0	1.64979	100	1357.16	100	1357.16
C24G;T188C	0.0310635	0.0247655	0.616434	1.02246	40.1297	18.918	39.5133	18.9456
C24G;T188G	0.00575362	0.0444403	0	1.59106	44.6903	309.683	44.6903	309.687
C24G;C189A	0.0671399	0.0865523	0.228676	1.09589	7.23656	4.24491	7.00788	4.38409
C24G;C189G	0.00146442	0.0268637	0.455299	0.638602	100	1764.83	99.5447	1764.83
C24G;C189T	0.129566	0.219813	0.0538428	3.55517	17.3214	10.8735	17.2675	11.44
C24G;G190A	0.00825878	0.00999055	0.376132	0.545736	92.9878	93.1952	92.6117	93.1968
C24G;G190C	0.273788	0.354921	0.65829	2.0556	21.1473	7.41067	20.489	7.69048
C24G;G190T	0.106972	0.0918065	0.0754944	1.34853	20.8458	7.27777	20.7703	7.40165
C24G;A191C	0.055576	0.0505686	1.18441	1.69951	24.8692	10.6429	23.6848	10.7778
C24G;A191G	0.0864302	0.0759966	0.381778	1.81499	20.4166	7.6398	20.0348	7.85243
C24G;A191T	0.00329931	0.0242419	0.237912	0.838064	100	685.145	99.7621	685.145
C24G;A192C	0.00620133	0.0293298	0.111259	1.53052	100	421.231	99.8887	421.233
C24G;A192G	0.00601359	0.0142336	0.762872	0.725674	100	205.524	99.2371	205.525
C24G;A192T	0.0313192	0.0348224	0	1.01306	20.7346	13.6084	20.7346	13.6461
C24G;A193C	0.00843682	0.0148045	1.88081	0.799992	67.2819	96.4192	65.4011	96.4225
C24G;A193G	0.0332411	0.0444721	1.05247	2.16614	27.0168	19.7377	25.9643	19.8562
C24G;A193T	0.0315313	0.0232534	0.939712	1.06321	29.4546	12.5106	28.5149	12.5557
C24G;A194C	0.322632	0.523015	0.724374	2.0339	10.0409	4.1607	9.31649	4.63121
C24G;A194G	0.00607444	0.0299327	0.513181	1.63369	100	437.682	99.4868	437.685
C24G;A194T	0.123738	0.138264	0	1.94069	14.1815	6.1397	14.1815	6.43911
C24G;A195C	0.0397497	0.0491427	0	1.55922	19.1987	13.5613	19.1987	13.6506
C24G;A195G	0.095995	0.0923164	0.600174	1.69776	17.0548	6.51663	16.4546	6.73416
C24G;A195T	0.0427646	0.0501889	0	2.25508	38.458	24.3638	38.458	24.4679
C24G;C196A	0.104664	0.0315762	0.590528	1.16802	36.578	4.2765	35.9874	4.43314
C24G;C196G	0.12601	0.0574647	2.14776	2.79821	53.0028	6.96559	50.855	7.50662
C24G;C196T	0.0710499	0.0354882	0.544504	1.19569	32.4467	7.04539	31.9022	7.14613
C24G;C197A	0.0421667	0.02444	0.186134	0.933313	34.7564	11.2876	34.5703	11.3261
C24G;C197G	0.0247692	0.0260191	0.613867	2.13197	73.8216	48.4156	73.2077	48.4625
C24G;C197T	0.0340683	0.0407203	0.279765	2.01208	28.9578	20.8007	28.6781	20.8978
C24G;T198A	0.0715521	0.0443652	1.0839	1.69372	29.9737	7.63009	28.8898	7.81582
C24G;T198C	0.073612	0.0531587	1.98553	1.79409	22.1848	6.24679	20.1992	6.49932
C24G;T198G	0.0298403	0.108895	0	11.7797	33.7627	70.8734	33.7627	71.8457
C24G;A199C	0.0914119	0.113033	0.416134	2.50734	9.59761	3.74765	9.18148	4.50906
C24G;A199G	0.0137016	0.0501972	2.18982	2.95107	35.0904	88.8725	32.9006	88.9215
C24G;A199T	0.00105672	0.0489418	0.277588	0.917931	100	4503.85	99.7224	4503.85
C24G;A200C	0.0297717	0.0504932	0	0.802054	10.9521	11.3467	10.9521	11.375
C24G;A200G	0.171358	0.0768936	0.569561	1.53537	26.047	4.02087	25.4774	4.30404
C24G;A200T	NA	NA	NA	NA	NA	NA	NA	NA
C24G;G201A	0.0135937	0.0520588	0.416035	2.62487	27.378	75.7892	26.962	75.8347
C24G;G201C	0.0137002	0.0215592	0.630692	0.800247	37.3688	44.4654	36.7381	44.4726
C24G;G201T	0.0267748	0.00869202	0.426463	0.302264	34.613	6.96848	34.1865	6.97504
C24G;A202C	0.109272	0.0419172	1.08209	0.81477	25.7369	3.58589	24.6548	3.67729
C24G;A202G	0.155318	0.343214	0	3.89333	6.53817	3.68814	6.53817	5.36287
C24G;A202T	0.125371	0.036139	0.325062	0.513346	26.9789	3.0527	26.6538	3.09556
C24G;A203C	0.189227	0.110879	0.30194	0.616327	16.5861	3.05896	16.2841	3.12043
C24G;A203G	0.0864267	0.0481225	0.782546	1.69677	35.501	8.17426	34.7185	8.34851
C24G;A203T	0.0497872	0.0224068	1.22381	0.70437	26.2175	5.98083	24.9937	6.02216
C24G;A204C	0.0545247	0.0464353	0.800514	1.31687	12.8984	4.704	12.0979	4.88485
C24G;A204G	0.50699	0.406215	0.800081	1.71238	24.4581	3.58842	23.658	3.97606
C24G;A204T	0.0621954	0.0860495	1.15954	1.73532	11.618	6.39867	10.4584	6.62981
C24G;T205A	0.238055	0.366348	2.2774	3.73725	10.9227	3.61807	8.64535	5.20168
C24G;T205C	0.109944	0.0936309	2.93797	3.30284	27.2769	8.64748	24.3389	9.25677
C24G;T205G	0.117505	0.138886	2.36197	4.78765	27.8728	10.2701	25.5108	11.3312
C24G;T206A	0.0440714	0.0939444	1.29518	3.1563	13.5777	14.0435	12.2826	14.3939
C24G;T206C	0.129644	0.108703	1.06257	3.32042	29.965	9.16058	28.9024	9.74379
C24G;T206G	0.0989385	0.0780037	4.27368	2.44432	18.2129	3.91945	13.9392	4.61918
C24G;T207A	0.435539	0.276866	0.963655	2.97464	53.7956	5.9007	52.8319	6.60808
C24G;T207C	0.0875286	0.0863561	9.02994	11.3992	53.5397	12.8076	44.5098	17.1457
C24G;T207G	0.10519	0.0424703	4.03139	2.76218	40.9547	5.36919	36.9233	6.03803
C24G;A208C	0.00529754	0.0578736	4.7319	5.60391	100	910.872	95.2681	910.89
C24G;A208G	0.0146777	0.0274023	6.20762	4.64888	100	121.825	93.7924	121.914
C24G;A208T	0.00182212	0.0816905	2.73386	2.88974	100	4151.16	97.2661	4151.16
C24G;C209A	0.694091	1.86508	2.87435	2.78658	0.985263	0.496006	-1.88908	2.83038
C24G;C209G	0.000154381	0.0692314	1.22917	0.304348	100	44098.8	98.7708	44098.8
C24G;C209T	0.00972374	0.0344679	1.28026	1.29234	33.3531	90.4732	32.0728	90.4824
C24G;C210A	0.0183836	0.12847	1.80271	0.711162	0.492947	5.37335	-1.30976	5.42021
C24G;C210G	0.165451	0.270482	1.3009	0.230013	1.76823	0.213777	0.467323	0.314017
C24G;C210T	NA	NA	NA	NA	NA	NA	NA	NA
C24G;T211A	0.0540096	0.140308	0.955599	0.152921	0.697626	0.239353	-0.257974	0.284033
C24G;T211C	0.0923355	0.269715	0.883512	1.52273	2.46259	1.45704	1.57908	2.10752
C24G;T211G	0.0297798	0.0422164	0.810417	3.00972	27.9522	21.3692	27.1418	21.5801
C24T;A25C	0.0552509	0.0517203	1.55991	2.97132	28.9889	12.0486	27.429	12.4095
C24T;A25G	0.113756	0.0226007	1.07633	0.455676	17.8633	1.38475	16.787	1.4578
C24T;A25T	0.134133	0.0910289	0.439604	0.774186	16.5096	4.1834	16.07	4.25443
C24T;A26C	0.0400982	0.0644562	0.0382838	1.43115	19.4886	17.4277	19.4503	17.4863
C24T;A26G	0.0553595	0.0454981	0	2.46767	46.3058	19.3392	46.3058	19.496
C24T;A26T	0.439119	0.876578	0.622484	1.8062	7.54131	2.96056	6.91883	3.46804
C24T;A27C	0.0208015	0.056771	1.12061	1.94484	20.7961	35.4462	19.6755	35.4995
C24T;A27G	NA	NA	NA	NA	NA	NA	NA	NA
C24T;A27T	0.00423433	0.0426838	0.705984	2.7309	100	916.225	99.294	916.229
C24T;A28C	0.111363	0.189894	0.309663	1.6964	4.5021	2.88941	4.19244	3.35059
C24T;A28G	NA	NA	NA	NA	NA	NA	NA	NA
C24T;A28T	0.00572485	0.0380875	1.62352	3.05219	100	570.461	98.3765	570.469
C24T;A29C	0.0251123	0.0355731	0.317167	0.915302	23.1984	20.6595	22.8812	20.6798
C24T;A29G	0.140732	0.332269	0	7.04298	12.3768	8.22455	12.3768	10.8281
C24T;A29T	0.0669104	0.100156	0.165011	1.56394	6.56308	4.34988	6.39807	4.62248
C24T;T30A	0.00235291	0.039684	0.592801	1.11629	100	1595.06	99.4072	1595.06
C24T;T30C	0.291423	0.267278	0.50103	0.726351	7.62106	1.88381	7.12004	2.01899
C24T;T30G	0.00933024	0.0418808	0	2.15897	42.4103	153.193	42.4103	153.208
C24T;G31A	0.0278801	0.0304444	0.761615	1.40827	41.7366	29.0311	40.975	29.0653
C24T;G31C	0.0640967	0.0496641	0	1.26404	20.5446	7.59115	20.5446	7.69567
C24T;G31T	0.043674	0.0121312	1.21276	0.606309	28.7713	3.87433	27.5585	3.92149
C24T;T38A	0.00712253	0.078268	0.981481	1.99822	31.9756	290.065	30.9942	290.072
C24T;T38C	0.0923811	0.131935	2.67444	1.95614	9.91366	4.33096	7.23922	4.75223
C24T;T38G	0.00212294	0.0465479	0.0345406	1.49431	100	2105.79	99.9655	2105.79
C24T;G39A	0.04991	0.0556051	0.328748	0.802332	17.1845	10.0044	16.8557	10.0365
C24T;G39C	0.0217795	0.04865	0.494766	0.699873	8.5613	11.4791	8.06653	11.5004
C24T;G39T	0.029963	0.0267369	0.614186	0.785588	24.8613	13.2107	24.2471	13.2341
C24T;C40A	0.129652	0.538853	0.805822	0.399243	0.5512	0.311493	-0.254622	0.506382
C24T;C40G	0.962221	2.6159	5.79433	3.24982	2.07746	0.850796	-3.71687	3.35934
C24T;C40T	0.00103203	0.0290111	0.221118	0.538338	100	2739.19	99.7789	2739.19
C24T;T41A	0.00318788	0.0338825	0	1.51814	100	995.386	100	995.387
C24T;T41C	0.0967066	0.0836648	1.77043	2.22601	18.261	5.92078	16.4905	6.32541
C24T;T41G	0.0027273	0.042993	1.39801	1.67223	78.6975	1134.58	77.2995	1134.58
C24T;T42A	0.00553302	0.0158058	0.724869	0.740863	100	256.805	99.2751	256.806
C24T;T42C	0.00407801	0.0117738	0.104694	0.349751	100	267.352	99.8953	267.352
C24T;T42G	0.585444	1.86109	0.871465	0.545104	1.59999	0.335539	0.728525	0.640098
C24T;G43A	10.7484	5.87196e+09	0.666667	1.43679	1.13273	0.866438	0.466065	1.67782
C24T;G43C	0.275517	0.43118	0.445293	1.21823	4.60626	1.92742	4.16096	2.28014
C24T;G43T	0.326738	1.89518	0.515621	0.453403	0.783306	0.342551	0.267686	0.568256
C24T;T44A	0.0267702	0.0329801	0.617571	0.641083	11.2937	8.04623	10.6762	8.07173
C24T;T44C	0.120229	0.102336	0.344618	0.769697	12.1302	3.95066	11.7856	4.02494
C24T;T44G	0.046624	0.0363573	0	1.11934	19.4614	7.75204	19.4614	7.83244
C24T;A45C	0.00366434	0.0239381	0.893604	1.05628	100	595.017	99.1064	595.017
C24T;A45G	0.0965867	0.0524149	0.429645	1.28305	32.6665	7.13172	32.2368	7.24622
C24T;A45T	0.0445343	0.04319	0	1.37208	28.619	14.083	28.619	14.1496
C24T;A46C	0.0568763	0.0624398	0.485967	1.76602	31.9031	17.3883	31.4171	17.4778
C24T;A46G	0.0669685	0.0699898	0.0783642	3.95639	28.6331	14.6211	28.5547	15.1469
C24T;A46T	0.855698	1.2474	0.372746	0.835936	12.1508	2.4389	11.778	2.57818
C24T;A47C	0.0767676	0.0261647	0.48702	0.443417	21.8116	3.30478	21.3246	3.33439
C24T;A47G	0.067862	0.03901	0.00652698	1.0064	26.7944	7.98976	26.7879	8.05289
C24T;A47T	0.0576582	0.0428103	2.76618	1.52859	15.4662	4.01881	12.7	4.2997
C24T;T48A	0.133705	0.117222	0.229469	1.63166	15.4761	5.41589	15.2466	5.65634
C24T;T48C	0.198484	0.170216	0.475346	1.16342	16.3926	4.52879	15.9172	4.67584
C24T;T48G	0.255192	0.927946	0.492248	1.90429	4.11669	3.63198	3.62445	4.10093
C24T;G57A	0.0638412	0.039311	0	1.05468	15.0655	4.10385	15.0655	4.23721
C24T;G57C	0.0138324	0.0303163	0.453514	0.580353	15.1045	24.3124	14.651	24.3193
C24T;G57T	0.0404953	0.0558496	0.183228	0.713491	11.4999	9.0955	11.3167	9.12344
C24T;A58C	0.0955309	0.095753	0	1.92243	11.9526	4.56172	11.9526	4.95025
C24T;A58G	0.0224035	0.0390068	0.0910259	1.68013	34.9038	40.1405	34.8128	40.1756
C24T;A58T	0.0635509	0.0409462	1.98516	1.68708	27.0594	8.09399	25.0743	8.26795
C24T;G59A	0.0288025	0.0745468	1.78892	2.25981	12.2074	15.5593	10.4185	15.7226
C24T;G59C	0.00292933	0.01417	0.069051	0.358506	100	453.359	99.9309	453.359
C24T;G59T	0.0342037	0.0227841	0.45275	0.388275	12.5643	4.69281	12.1116	4.70885
C24T;A60C	0.0682531	0.0968854	0.696015	0.991626	6.64122	3.84733	5.9452	3.97307
C24T;A60G	0.00401592	0.0545804	0	2.20209	84.242	1064.86	84.242	1064.86
C24T;A60T	0.0363865	0.0297382	0	0.950283	23.4817	10.9214	23.4817	10.9627
C24T;G61A	0.0394603	0.0202954	0	0.463382	17.5977	5.15198	17.5977	5.17278
C24T;G61C	0.733972	4.49183	0.566389	2.17225	1.98257	1.48458	1.41619	2.63109
C24T;G61T	0.0772455	0.0506482	0.351426	0.768487	8.38038	2.1827	8.02895	2.31404
C24T;G62A	0.0231753	0.0249451	0.272568	0.614586	23.8505	17.2481	23.578	17.259
C24T;G62C	0.00475761	0.0280178	0.218328	0.959299	100	534.255	99.7817	534.256
C24T;G62T	0.0235938	0.0453888	0.17753	2.49395	33.4462	40.9658	33.2686	41.0417
C24T;A69C	0.0255429	0.076277	0.483853	1.47075	12.9931	24.2008	12.5092	24.2455
C24T;A69G	0.361532	0.594279	0.594473	2.35883	14.0742	6.33106	13.4797	6.75622
C24T;A69T	0.0672651	0.103298	0	1.92754	15.8641	12.1507	15.8641	12.3026
C24T;A70C	0.0294745	0.0286008	0	1.56508	37.4335	21.0781	37.4335	21.1362
C24T;A70G	0.0276597	0.0254878	0.0270186	0.953759	46.3946	26.7871	46.3676	26.8041
C24T;A70T	0.0290357	0.0276248	0.604793	1.06825	40.4587	24.1318	39.8539	24.1554
C24T;T71A	0.0700564	0.0355578	0.437858	0.93362	27.0394	6.41246	26.6015	6.48007
C24T;T71C	0.0770774	0.0452231	0.418805	1.38782	23.6233	6.03401	23.2045	6.19155
C24T;T71G	0.00737707	0.0446031	0	0.961479	32.7663	175.984	32.7663	175.987
C24T;T72A	0.0137973	0.0304526	2.20033	2.90658	68.4414	110.033	66.241	110.071
C24T;T72C	0.0142213	0.0180945	0.0436825	0.769995	47.7171	45.2356	47.6734	45.2422
C24T;T72G	0.0430091	0.0314167	0	1.39061	28.7575	10.9521	28.7575	11.04
C24T;A73C	0.0795625	0.0703076	0.094688	1.55347	16.8206	6.77868	16.7259	6.95441
C24T;A73G	0.0672193	0.0197895	0.34796	0.490959	32.4036	4.38329	32.0557	4.4107
C24T;A73T	0.00809907	0.0298742	0	2.15822	100	307.257	100	307.264
C24T;C74A	0.301151	1.6915	0.54934	0.732114	0.884792	0.390809	0.335452	0.829893
C24T;C74G	0.00204294	0.0392394	0.82214	1.10789	100	1821.48	99.1779	1821.48
C24T;C74T	0.0717395	0.00942122	0.613211	0.266247	30.3535	1.89875	29.7403	1.91733
C24T;A75C	0.0165597	0.0512006	0.230588	2.16138	27.6115	58.793	27.3809	58.8327
C24T;A75G	0.184141	0.0561038	0.357797	1.15349	53.229	4.81596	52.8712	4.95217
C24T;A75T	0.00347347	0.058624	0.427654	1.47556	100	1577.24	99.5723	1577.24
C24T;A76C	0.00294304	0.0163024	0.486178	0.562377	100	518.622	99.5138	518.622
C24T;A76G	0.09369	0.0632552	0.147513	1.17524	27.3257	7.85721	27.1782	7.94461
C24T;A76T	0.0151737	0.0340763	0	1.54385	43.4123	71.587	43.4123	71.6037
C24T;G77A	0.148636	0.248493	0.973507	0.406336	0.435109	0.204332	-0.538397	0.45482
C24T;G77C	0.0137992	0.0351278	0.439961	0.357036	6.69528	11.8025	6.25532	11.8079
C24T;G77T	0.371246	1.67654	2.20649	2.14932	0.973667	0.75973	-1.23282	2.27965
C24T;T78A	0.000926013	0.0948818	1.33532	1.36817	100	9906	98.6647	9906
C24T;T78C	0.0931543	0.0853486	0	1.76112	13.2719	5.14673	13.2719	5.4397
C24T;T78G	0.00222395	0.0305672	0.0964976	1.06797	100	1301.66	99.9035	1301.67
C24T;A79C	0.0141721	0.0589974	1.40567	2.41508	26.1507	72.6472	24.7451	72.6873
C24T;A79G	0.0479548	0.0293532	0.229936	0.598482	18.7356	5.7917	18.5057	5.82254
C24T;A79T	0.00742342	0.0244101	0	0.844045	73.1465	205.865	73.1465	205.867
C24T;T84A	0.0658562	0.0344694	0.275213	1.03421	25.4225	6.17049	25.1473	6.25656
C24T;T84C	9.13463	7.96105e+07	1.875	4.01742	9.09854	3.80114	7.22354	5.53067
C24T;T84G	0.0481651	0.0396986	0	1.15454	32.0551	14.533	32.0551	14.5788
C24T;A85C	0.255143	0.370125	0.597359	1.69247	16.449	6.16635	15.8517	6.3944
C24T;A85G	0.0935876	0.0401801	0.411566	0.503214	19.0692	3.28053	18.6576	3.31891
C24T;A85T	0.00353091	0.0505026	0.104068	2.23064	100	1324.58	99.8959	1324.59
C24T;T86A	0.0364247	0.0506043	0.107728	0.595294	13.4205	11.1971	13.3128	11.2129
C24T;T86C	0.0579014	0.0426092	0.646739	0.797629	15.5091	5.39001	14.8624	5.44871
C24T;T86G	0.0571667	0.0717949	0.223475	2.03366	15.1177	8.63038	14.8942	8.86675
C24T;T87A	0.0150581	0.0296724	0	0.789103	21.041	30.2147	21.041	30.225
C24T;T87C	0.119932	0.601665	0.444783	1.11212	1.55806	2.23753	1.11328	2.49867
C24T;T87G	0.0208852	0.051689	0.16821	1.26658	14.6768	24.6273	14.5085	24.6599
C24T;T88A	0.164101	0.160829	0.518434	2.18192	16.0241	5.48155	15.5056	5.89984
C24T;T88C	0.0323078	0.0519009	0.201954	1.16798	10.5782	9.51066	10.3762	9.58211
C24T;T88G	0.00224919	0.0489435	0.130113	1.51012	100	2072	99.8699	2072
C24T;T89A	0.0501816	0.0287029	0.228836	0.910179	21.3026	6.41247	21.0738	6.47674
C24T;T89C	0.0100828	0.0561492	0.269411	1.79885	45.6178	203.681	45.3484	203.689
C24T;T89G	0.0148263	0.0153416	0	0.558646	43.1528	34.5306	43.1528	34.5352
C24T;T90A	0.0773232	0.0443864	0.179446	0.672824	19.4879	5.54284	19.3085	5.58353
C24T;T90C	0.14954	0.0766254	0.475877	0.874613	18.8849	3.60657	18.4091	3.71111
C24T;T90G	0.0993492	0.0726615	0.352494	1.83887	19.5042	5.72248	19.1517	6.01067
C24T;G91A	0.102447	0.0439757	0.108465	0.271835	16.2774	3.04128	16.169	3.05341
C24T;G91C	0.0596015	0.0271596	0.32928	0.491328	26.834	5.82285	26.5047	5.84354
C24T;G91T	0.123011	0.0544154	0.306493	0.573778	21.3949	3.76309	21.0884	3.80658
C24T;C160A	0.160548	0.0806838	0.832142	1.90735	28.3442	4.99527	27.5121	5.34703
C24T;C160G	0.0548071	0.0593907	0	1.7882	22.5198	11.7064	22.5198	11.8422
C24T;C160T	0.0606471	0.0363793	0	1.23614	25.3355	7.34197	25.3355	7.4453
C24T;C161A	0.113917	0.0589277	0.296774	0.92345	16.2257	3.40081	15.929	3.52395
C24T;C161G	0.0683319	0.0282073	0.842251	0.977911	27.1967	4.98117	26.3544	5.07625
C24T;C161T	0.0344788	0.0189687	1.27624	0.799787	27.152	8.11475	25.8758	8.15406
C24T;T162A	0.132099	0.0620289	0.184525	0.657805	18.3938	3.41845	18.2093	3.48116
C24T;T162C	0.116568	0.052422	0.386569	0.612705	25.913	4.28386	25.5265	4.32746
C24T;T162G	0.0958116	0.0717703	1.27139	2.18953	22.7015	6.56233	21.4301	6.91797
C24T;C163A	0.154588	0.0327217	0.604644	0.485321	24.1624	1.85129	23.5577	1.91385
C24T;C163G	1.02175	1.58125	0.786539	0.866565	8.26996	1.12804	7.48342	1.42247
C24T;C163T	0.23638	0.145407	0.245573	0.805031	24.2324	4.15794	23.9869	4.23516
C24T;T164A	0.461623	0.341435	0.263375	0.621109	15.1003	2.22391	14.837	2.30902
C24T;T164C	0.0540034	0.0266608	0.275643	0.758213	24.5848	6.30992	24.3091	6.35531
C24T;T164G	0.0869023	0.0713232	0.29209	1.35754	17.3442	6.26128	17.0521	6.40676
C24T;C165A	0.0845934	0.0245387	0.779725	0.491989	18.3123	2.26169	17.5326	2.31458
C24T;C165G	0.0166742	0.0213425	3.49507	1.48653	42.5247	34.8092	39.0297	34.8409
C24T;C165T	0.0588088	0.0453492	0	0.95942	27.5255	10.8654	27.5255	10.9077
C24T;T166A	0.15045	0.079821	0.188412	0.481551	11.0632	2.15096	10.8748	2.2042
C24T;T166C	0.627892	0.64906	0.331139	0.797466	21.024	3.22585	20.6928	3.32296
C24T;T166G	0.0276894	0.0142425	0.127634	0.411696	24.3454	7.67551	24.2178	7.68655
C24T;G167A	0.133335	0.033367	0.16711	0.316893	21.3563	2.1401	21.1892	2.16343
C24T;G167C	0.249494	0.362404	0.237299	1.37188	10.1112	4.49779	9.8739	4.70236
C24T;G167T	0.107512	0.0271583	0.582809	0.527988	24.68	2.45852	24.0972	2.51457
C24T;C168A	0.0351715	0.0216002	2.62982	1.33502	28.1625	8.2395	25.5327	8.34695
C24T;C168G	0.10557	0.0682951	1.51085	2.08983	30.2681	7.45524	28.7572	7.74261
C24T;C168T	0.0309315	0.0328197	0.271607	2.6853	45.1822	26.7947	44.9106	26.929
C24T;G169A	0.0836057	0.0181963	0.171504	0.258096	26.8231	2.51356	26.6516	2.52678
C24T;G169C	0.0820342	0.0526005	0	1.4953	30.6598	9.17473	30.6598	9.29579
C24T;G169T	0.0913297	0.0525804	0.333509	1.03995	28.3194	7.11038	27.9859	7.18603
C24T;G170A	0.147165	0.0937647	0.825492	1.48577	20.9997	4.67157	20.1743	4.90215
C24T;G170C	0.0641834	0.0620452	0	1.76075	22.2417	10.9101	22.2417	11.0512
C24T;G170T	0.0592877	0.0308264	0.105704	0.340848	13.0615	3.57942	12.9558	3.59562
C24T;T171A	0.133895	0.0275315	0.941674	0.60433	29.7226	2.32791	28.7809	2.40508
C24T;T171C	0.160647	0.0493878	4.8404	2.24759	49.5443	3.84638	44.7039	4.45492
C24T;T171G	0.193236	0.0293212	0.505943	0.519766	49.2369	2.16078	48.7309	2.22241
C24T;T172A	0.0330852	0.0594348	0	0.891016	10.1488	10.7086	10.1488	10.7456
C24T;T172C	0.429282	0.335611	1.4564	2.52205	35.0437	5.12965	33.5873	5.71612
C24T;T172G	0.0902821	0.0644747	1.25756	1.55388	14.7751	3.63558	13.5176	3.95373
C24T;T173A	0.130162	0.077062	1.22316	1.38705	26.4767	5.42102	25.2535	5.59566
C24T;T173C	0.0617938	0.0632254	0	2.52226	27.7209	13.3438	27.7209	13.5801
C24T;T173G	0.274912	0.1982	0.449674	1.24989	25.9407	4.96818	25.4911	5.12299
C24T;T174A	0.105617	0.0656176	0.0144194	1.20943	20.416	5.36272	20.4016	5.49741
C24T;T174C	0.206612	0.0992018	2.06502	4.13411	51.1699	6.38129	49.1049	7.6034
C24T;T174G	0.243692	0.173361	0.500443	2.03106	37.8627	7.06836	37.3623	7.35438
C24T;T175A	0.0358696	0.0351669	1.38758	3.27438	40.2194	20.4076	38.8318	20.6686
C24T;T175C	0.288481	0.0593436	3.56939	1.54498	42.3975	1.91324	38.8281	2.45916
C24T;T175G	0.147124	0.0667443	4.29136	4.98133	50.9902	6.66698	46.6989	8.32239
C24T;C176A	0.363615	0.337839	2.64215	2.83791	19.1348	3.54698	16.4926	4.54255
C24T;C176G	0.0846723	0.022054	0.651288	0.545749	34.0175	3.7095	33.3662	3.74943
C24T;C176T	0.148966	0.177465	3.90347	4.73181	23.6577	7.41911	19.7542	8.79961
C24T;A177C	0.108714	0.0463194	0.196276	0.838078	26.4813	4.74334	26.285	4.81681
C24T;A177G	0.0783896	0.0843774	0.558203	1.75474	17.3023	7.86673	16.7441	8.06006
C24T;A177T	0.0799356	0.0856013	0	1.92307	18.4408	8.72964	18.4408	8.93894
C24T;G178A	0.000844174	0.0195359	0.410356	0.333436	100	2256.37	99.5896	2256.37
C24T;G178C	0.0140294	0.137542	0.395461	0.804393	2.76687	15.9204	2.37141	15.9407
C24T;G178T	0.0111186	0.504824	0.659803	1.31924	1.73895	34.6593	1.07915	34.6844
C24T;A179C	0.0548894	0.0390151	0.213049	2.82141	44.6473	16.2073	44.4343	16.4511
C24T;A179G	0.0241564	0.0245384	4.64785	2.42606	40.4939	21.7815	35.8461	21.9161
C24T;A179T	0.0872109	0.0218496	0.790121	1.05362	35.9474	3.56515	35.1572	3.71758
C24T;T180A	0.0903582	0.0494985	0.616047	1.15365	30.7051	7.37845	30.089	7.4681
C24T;T180C	0.107893	0.0798152	0.833561	1.76188	22.3384	6.21182	21.5048	6.45685
C24T;T180G	0.0593625	0.0474241	0	2.20669	29.9869	11.0469	29.9869	11.2652
C24T;T181A	0.0417782	0.0301202	0.564161	0.871037	23.9685	9.00911	23.4044	9.05112
C24T;T181C	0.355219	0.338745	1.31368	1.841	12.2769	2.53307	10.9632	3.13141
C24T;T181G	0.117821	0.0497681	3.09801	5.01147	64.387	7.05769	61.289	8.65597
C24T;A182C	0.0419415	0.134835	0.697823	0.249378	0.349578	0.421122	-0.348245	0.489421
C24T;A182G	10.8794	2.57929e+08	0.505051	1.18543	39.4816	3.53325	38.9766	3.72681
C24T;A182T	0.210032	0.437468	0.29255	0.524148	1.26902	0.541324	0.976471	0.753501
C24T;G183A	NA	NA	NA	NA	NA	NA	NA	NA
C24T;G183C	0.0259281	0.077499	1.38303	0.637744	0	1.91093	-1.38303	2.01454
C24T;G183T	0.241169	1.40191	0.330067	0.688522	0.693493	0.519593	0.363426	0.862577
C24T;G184A	0.0487672	0.108944	0.312877	0.385219	1.41717	1.08505	1.10429	1.1514
C24T;G184C	0.317432	0.733947	0.367093	0.602364	1.44737	0.545507	1.08027	0.812663
C24T;G184T	0.653491	13.3727	0.510868	0.64866	0.418151	0.231197	-0.092717	0.68863
C24T;T185A	0.0562479	0.0749935	0.514222	2.62071	27.0008	15.9395	26.4866	16.1535
C24T;T185C	0.0577443	0.0118081	0.683023	0.640257	43.6315	4.13959	42.9485	4.18881
C24T;T185G	9.36007	3.71526e+08	0.735294	0.468858	0.924485	0.241001	0.189191	0.527171
C24T;A186C	0.128045	0.0407241	0.446004	0.931527	40.6863	4.47636	40.2403	4.57225
C24T;A186G	0.461757	0.225686	3.85369	2.76503	46.3433	3.26524	42.4896	4.27869
C24T;A186T	0.0343905	0.0616929	0.335234	1.17134	21.6494	21.4616	21.3142	21.4935
C24T;G187A	0.0341029	0.01168	0.41949	0.410519	38.2265	7.33946	37.807	7.35093
C24T;G187C	0.111064	0.0529924	0.2131	0.824335	28.1948	5.02503	27.9817	5.0922
C24T;G187T	0.160636	0.0664797	0.218122	0.563753	19.7541	2.92421	19.536	2.97805
C24T;T188A	0.0663257	0.0522021	0.328836	1.04947	19.0995	7.66978	18.7707	7.74125
C24T;T188C	0.090891	0.0462238	0.425247	0.687209	23.3989	4.83297	22.9737	4.88159
C24T;T188G	0.129775	0.13889	0.993589	2.47923	12.2392	4.31017	11.2456	4.97234
C24T;C189A	0.046438	0.0509915	0.185229	0.646843	5.36966	2.80762	5.18444	2.88117
C24T;C189G	0.00597533	0.0333892	0.761267	0.935504	28.5867	133.169	27.8255	133.172
C24T;C189T	0.0832031	0.0316694	0.193589	0.51132	19.2797	3.27118	19.0861	3.3109
C24T;G190A	0.0479525	0.0484649	1.47613	1.7529	22.0322	10.4763	20.5561	10.6219
C24T;G190C	0.349455	0.0966216	1.99247	0.834907	29.8469	1.88442	27.8544	2.06109
C24T;G190T	0.0510692	0.0231486	0.0911766	0.717375	33.3567	7.73377	33.2655	7.76697
C24T;A191C	0.105542	0.0590067	0.308551	0.874778	27.7355	6.22384	27.4269	6.28501
C24T;A191G	0.100347	0.0494968	0.89729	1.42421	23.847	4.4433	22.9497	4.66597
C24T;A191T	0.0744874	0.043676	0.544916	2.29594	31.0245	7.54887	30.4795	7.8903
C24T;A192C	0.277693	0.159087	0.282286	0.531465	25.1897	3.63838	24.9074	3.67699
C24T;A192G	0.00663298	0.0416217	0.541864	2.37997	94.0595	507.131	93.5177	507.137
C24T;A192T	0.0473651	0.0307194	0.271699	0.795249	32.7299	11.4569	32.4582	11.4845
C24T;A193C	0.940291	0.923851	0.332819	0.655417	18.9428	2.57587	18.61	2.65794
C24T;A193G	0.072749	0.0850097	0.978575	2.49604	13.9384	6.50217	12.9599	6.96479
C24T;A193T	0.0996677	0.0483995	0.269002	0.887382	27.7658	5.58235	27.4968	5.65244
C24T;A194C	0.588378	0.613777	1.6886	1.73127	13.1452	2.19274	11.4566	2.79382
C24T;A194G	0.107929	0.13164	1.02784	3.1396	17.8715	8.91234	16.8437	9.44917
C24T;A194T	0.150314	0.0652181	0.34404	0.542243	20.9534	3.30691	20.6093	3.35108
C24T;A195C	0.00699889	0.0267008	0.272674	1.34245	100	330.074	99.7273	330.077
C24T;A195G	0.0675091	0.138946	0	4.37852	19.7274	15.7003	19.7274	16.2994
C24T;A195T	0.191212	0.0694573	0.318463	0.719972	24.4522	2.775	24.1337	2.86687
C24T;C196A	0.277277	0.187814	0.326959	1.01447	30.1563	5.12119	29.8294	5.2207
C24T;C196G	0.112279	0.043538	0.591192	2.09718	57.7	7.15167	57.1088	7.45282
C24T;C196T	0.067797	0.0538952	0.339609	0.872159	21.3759	8.26615	21.0363	8.31203
C24T;C197A	0.110072	0.0494771	0.196349	0.829594	28.4975	5.36492	28.3012	5.42868
C24T;C197G	0.142509	0.0581514	0.34497	1.28588	46.7631	6.22852	46.4181	6.35987
C24T;C197T	0.0335581	0.02534	0	0.873001	29.6458	13.0241	29.6458	13.0534
C24T;T198A	0.118897	0.111185	0.271843	3.35185	26.2416	9.06667	25.9697	9.66641
C24T;T198C	0.105988	0.0751988	0.14974	1.30221	22.1929	6.71324	22.0432	6.83837
C24T;T198G	0.0263489	0.0161333	1.52809	0.735402	35.0613	12.8965	33.5332	12.9174
C24T;A199C	0.0831127	0.0485588	0.0142054	1.6492	19.6462	4.95363	19.632	5.22095
C24T;A199G	0.152345	0.0463488	0.574804	0.620026	22.7405	2.43754	22.1657	2.51516
C24T;A199T	0.0496085	0.0533523	0.892705	2.2939	23.3424	12.3826	22.4497	12.5933
C24T;A200C	0.0967103	0.0275347	0.146175	0.37525	18.9936	2.30216	18.8474	2.33255
C24T;A200G	0.0264101	0.0341791	0	1.25238	42.7578	34.8233	42.7578	34.8458
C24T;A200T	0.041764	0.0366226	0	0.845919	23.837	12.0062	23.837	12.036
C24T;G201A	0.00880806	0.0334953	0.185909	1.62547	69.6583	214.113	69.4724	214.119
C24T;G201C	0.100409	0.0519139	0.282796	0.975708	19.5107	4.22377	19.2279	4.335
C24T;G201T	0.0356128	0.0370809	0	0.902199	19.2165	11.7267	19.2165	11.7614
C24T;A202C	0.0857796	0.0346338	0.193069	0.489297	28.4528	5.05536	28.2597	5.07899
C24T;A202G	0.210769	0.0850739	0.448325	0.584696	22.2043	2.81411	21.756	2.87421
C24T;A202T	0.152569	0.0995766	0.144783	0.887883	24.7631	6.11425	24.6183	6.17838
C24T;A203C	0.11095	0.0807873	0.0674463	2.38931	22.0779	5.98991	22.0105	6.44886
C24T;A203G	0.164101	0.0792985	0.46683	0.924372	34.1702	5.66905	33.7034	5.74392
C24T;A203T	0.260295	0.203032	3.61957	2.65631	18.975	3.08161	15.3554	4.06846
C24T;A204C	0.00675455	0.022207	0.372305	1.2176	100	286.686	99.6277	286.688
C24T;A204G	0.140441	0.0485713	0.337033	0.706196	36.9958	4.72553	36.6588	4.778
C24T;A204T	0.17162	0.0637039	0.468765	0.471892	19.8244	2.32917	19.3556	2.37649
C24T;T205A	0.14135	0.118055	0.506684	2.77975	23.4126	6.92227	22.9059	7.45954
C24T;T205C	0.0993231	0.0645279	0.0992945	0.992452	21.2009	5.99891	21.1016	6.08045
C24T;T205G	0.823408	2.51276	1.317	2.90267	14.9078	5.17635	13.5908	5.93465
C24T;T206A	0.0971143	0.0683582	0.751167	1.32481	17.76	5.19262	17.0088	5.35896
C24T;T206C	0.0364942	0.0368687	0.0869947	1.40873	36.1707	20.7393	36.0837	20.7871
C24T;T206G	0.0499439	0.0490433	0	3.52338	53.1867	26.5568	53.1867	26.7895
C24T;T207A	0.240454	0.083899	2.37037	3.8794	65.7017	4.99896	63.3314	6.32766
C24T;T207C	0.200858	0.0820801	0.740298	1.38109	44.1478	5.05538	43.4075	5.24064
C24T;T207G	0.20977	0.0987846	1.60058	4.13061	61.5264	7.8426	59.9258	8.86388
C24T;A208C	0.00856693	0.0446187	0.417184	4.31513	83.4241	345.558	83.0069	345.585
C24T;A208G	0.0189643	0.0220192	0.530532	4.133	100	75.7837	99.4695	75.8963
C24T;A208T	10.0833	4.86782e+08	2.38095	11.3181	21.1536	9.67393	18.7727	14.889
C24T;C209A	0.286132	2.17881	1.0864	0.479707	0.922756	0.195557	-0.163643	0.518036
C24T;C209G	0.0887691	0.488881	0.788362	1.1571	1.53743	1.50714	0.749064	1.90009
C24T;C209T	0.0341559	0.0530959	0.498185	1.19814	16.4108	14.3293	15.9126	14.3793
C24T;C210A	0.30526	0.17542	3.17592	1.09435	0.633679	0.18305	-2.54224	1.10956
C24T;C210G	0.000557614	0.0770688	0.332169	0.80237	100	13614.6	99.6678	13614.6
C24T;C210T	1.01008	6.57559	0.631352	0.80296	1.83979	0.871936	1.20844	1.18533
C24T;T211A	0.170751	1.25609	0.616255	0.795393	0.932137	0.588059	0.315881	0.989173
C24T;T211C	0.0254951	0.0915443	2.05649	0.887089	0.218749	3.31421	-1.83775	3.43088
C24T;T211G	9.78331	2.25531e+08	5.55556	7.7905	2.72338	2.92783	-2.83218	8.32251
A25C;A26C	0.0788612	0.0860728	0	1.49887	15.0219	8.34872	15.0219	8.4822
A25C;A26G	0.0564873	0.0327859	0	1.32696	29.0308	8.28424	29.0308	8.38984
A25C;A26T	0.167493	0.150457	0.203792	0.655274	5.86598	1.85886	5.66219	1.97097
A25C;A27C	0.010844	0.0417937	0	2.07815	45.0545	138.723	45.0545	138.739
A25C;A27G	0.0762132	0.0616877	0	2.64671	23.4503	7.89102	23.4503	8.32305
A25C;A27T	0.361687	0.248204	0.872357	0.820646	10.4976	1.80392	9.62521	1.98181
A25C;A28C	0.027354	0.0210353	0.590618	1.31966	40.9194	18.8483	40.3287	18.8945
A25C;A28G	0.0986464	0.120909	0.496407	1.83792	12.9035	6.79171	12.4071	7.036
A25C;A28T	0.0285273	0.0386604	0	1.83053	22.4162	17.0404	22.4162	17.1384
A25C;A29C	0.101995	0.062023	0.540573	0.479348	7.7404	2.06784	7.19983	2.12267
A25C;A29G	0.0914235	0.0798054	0.13844	1.29497	17.0125	6.50437	16.8741	6.63202
A25C;A29T	0.12245	0.138952	0.402809	1.13695	9.82139	4.26171	9.41858	4.41076
A25C;T30A	0.0299108	0.0292569	0.0126095	0.578656	26.7914	17.2141	26.7788	17.2238
A25C;T30C	0.0983488	0.0639552	0.94957	1.0192	16.2482	4.38231	15.2986	4.49927
A25C;T30G	0.0374791	0.0746514	0.322526	1.60469	11.9415	14.0053	11.619	14.0969
A25C;G31A	0.114735	0.0331213	0.838325	0.538176	23.339	2.62905	22.5007	2.68357
A25C;G31C	0.0678372	0.0682787	0	1.4588	19.3253	9.61723	19.3253	9.72724
A25C;G31T	0.252118	0.299613	0.793449	1.58545	15.9318	5.39304	15.1383	5.62126
A25C;T38A	0.00202751	0.0271735	0.542024	0.77725	100	1273.1	99.458	1273.1
A25C;T38C	0.0812632	0.0634782	0.502729	0.959484	19.4315	6.80616	18.9288	6.87346
A25C;T38G	0.0425985	0.110431	0.46713	0.755906	4.32568	5.45719	3.85855	5.50929
A25C;G39A	0.165628	0.101731	0.600511	1.07145	19.1787	4.15433	18.5782	4.29027
A25C;G39C	0.00683388	0.0474496	0.64245	0.735183	29.4451	174.503	28.8027	174.504
A25C;G39T	0.0183222	0.0284912	0.117609	1.61235	48.4615	54.1806	48.3439	54.2046
A25C;C40A	0.257174	0.569623	0.276232	0.58411	1.70491	0.859437	1.42867	1.03914
A25C;C40G	0.0351542	0.0780005	0.467315	0.417083	2.4415	2.38599	1.97418	2.42217
A25C;C40T	0.00251125	0.0321374	0.372665	0.586118	100	1217.6	99.6273	1217.6
A25C;T41A	0.0273793	0.0918106	0.114131	1.7306	15.0473	33.2231	14.9332	33.2681
A25C;T41C	0.102846	0.0935301	0.0380128	1.32785	14.6886	5.97586	14.6506	6.1216
A25C;T41G	0.183251	0.231268	1.05763	1.47325	6.76535	2.34979	5.70772	2.77344
A25C;T42A	0.00181402	0.0422776	0.470807	0.82678	100	2237.18	99.5292	2237.18
A25C;T42C	0.00780427	0.0136747	0.10808	0.508055	100	150.924	99.8919	150.925
A25C;T42G	0.118542	0.180415	0.130118	1.33448	3.33828	1.79656	3.20816	2.23796
A25C;G43A	0.0322087	0.0327379	0.154537	0.83861	15.9504	10.1599	15.7959	10.1945
A25C;G43C	0.202967	0.629656	0.668548	0.738273	1.80853	1.012	1.13998	1.25267
A25C;G43T	0.0245051	0.233457	0.785264	0.551817	1.55075	4.04969	0.765482	4.08711
A25C;T44A	0.0476232	0.0344126	0.549599	0.780705	25.6685	10.0132	25.1189	10.0435
A25C;T44C	0.029414	0.0672182	0	1.50025	22.5241	36.3755	22.5241	36.4064
A25C;T44G	0.0276704	0.0467732	0.112643	0.929988	21.7907	23.2366	21.678	23.2552
A25C;A45C	0.00243433	0.0764447	2.69352	2.90929	100	2899.48	97.3065	2899.48
A25C;A45G	0.251686	0.0547286	0.313911	0.257613	26.9788	1.68872	26.6649	1.70825
A25C;A45T	0.0851594	0.0626001	0.446333	2.51692	34.293	11.2796	33.8467	11.557
A25C;A46C	0.0402301	0.0389598	0.614359	1.2507	37.2877	19.1931	36.6734	19.2338
A25C;A46G	0.0794559	0.0565112	0.351363	2.16857	33.2822	10.4083	32.9308	10.6318
A25C;A46T	0.0443309	0.0223472	0.296305	0.709313	36.6078	10.2375	36.3115	10.2621
A25C;A47C	0.295944	0.120707	0.455404	0.528086	18.4623	2.12272	18.0069	2.18743
A25C;A47G	0.0775909	0.0525605	0.439371	0.687262	20.8834	6.46064	20.4441	6.49709
A25C;A47T	0.0511429	0.0191315	0.301348	0.492913	27.8565	5.43909	27.5552	5.46138
A25C;T48A	0.0369513	0.0265235	0.0590992	0.848856	41.4463	17.3488	41.3872	17.3696
A25C;T48C	0.0817475	0.083179	0.443541	1.49059	23.6438	11.1906	23.2003	11.2894
A25C;T48G	0.317208	0.39112	0.905709	1.49965	12.1786	4.08591	11.2729	4.35243
A25C;G57A	0.0977043	0.0413466	0.285509	0.496785	18.0039	3.15007	17.7184	3.18901
A25C;G57C	0.004659	0.023894	0	0.532586	62.1279	290.582	62.1279	290.582
A25C;G57T	0.0652082	0.0566341	0.253172	1.26737	16.2887	6.90905	16.0355	7.02433
A25C;A58C	11.5342	1.89246e+09	0.344828	0.998588	2.76245	1.38744	2.41762	1.70944
A25C;A58G	0.152232	0.0469239	0.901115	0.846533	28.1972	2.8587	27.2961	2.98141
A25C;A58T	0.121836	0.03448	0.26542	0.331503	22.1862	2.31564	21.9207	2.33924
A25C;G59A	0.0248186	0.0363417	1.28074	1.10841	16.7521	14.2199	15.4714	14.2631
A25C;G59C	0.113593	0.073024	0.0769519	0.450008	7.11934	1.86078	7.04239	1.91442
A25C;G59T	0.00166695	0.0433883	0.312472	0.710673	100	2507.03	99.6875	2507.03
A25C;A60C	0.0326332	0.0277894	0.241191	0.552717	13.7868	7.00753	13.5456	7.02929
A25C;A60G	0.264762	0.222808	0.276638	0.699642	17.301	4.28636	17.0244	4.34309
A25C;A60T	0.192976	0.176531	0.324109	0.727817	11.843	3.24233	11.5189	3.32301
A25C;G61A	0.00161051	0.0544299	1.21763	1.23264	100	3228.06	98.7824	3228.06
A25C;G61C	NA	NA	NA	NA	NA	NA	NA	NA
A25C;G61T	0.080964	0.0834879	0	0.982176	9.44294	4.23225	9.44294	4.34472
A25C;G62A	0.134737	0.0600387	0.199056	0.421298	16.0912	2.71352	15.8922	2.74603
A25C;G62C	0.0307817	0.0333105	0.627794	0.907513	24.4449	15.5284	23.8171	15.5549
A25C;G62T	0.0284326	0.0325961	0.17655	0.6676	18.1774	12.5331	18.0009	12.5508
A25C;A69C	0.187675	0.147805	0.389158	1.0698	21.8738	5.99984	21.4847	6.09447
A25C;A69G	0.124169	0.0681752	0.489479	0.728989	17.2436	3.7191	16.7541	3.78988
A25C;A69T	0.0106906	0.0242735	0.258046	0.741302	46.4455	85.9843	46.1874	85.9875
A25C;A70C	0.104182	0.0904745	0.377888	0.992371	19.6471	7.16335	19.2692	7.23176
A25C;A70G	0.0462448	0.0496525	0	2.06761	31.8828	17.1947	31.8828	17.3185
A25C;A70T	0.423795	0.366458	0.312806	0.886164	19.5648	3.92359	19.252	4.02242
A25C;T71A	0.0314828	0.0249698	0	0.858973	46.7523	22.6652	46.7523	22.6815
A25C;T71C	0.152845	0.102677	0.622721	1.02577	20.1574	4.74504	19.5347	4.85465
A25C;T71G	0.0666747	0.0338559	1.12009	1.22775	31.5494	7.25066	30.4293	7.35388
A25C;T72A	0.125915	0.0831266	0.365086	0.687882	20.2195	5.05126	19.8544	5.09788
A25C;T72C	0.0245458	0.0325592	0.331148	0.979396	20.8539	18.1605	20.5227	18.1869
A25C;T72G	0.0248482	0.0403156	0.120789	1.41469	35.7789	39.0801	35.6581	39.1057
A25C;A73C	0.0447199	0.0256182	0.120182	0.611397	27.2789	8.71324	27.1588	8.73467
A25C;A73G	0.0665483	0.0336651	1.719	1.87914	36.3748	7.86277	34.6558	8.0842
A25C;A73T	0.0836262	0.0548251	0.74194	1.26579	24.6308	7.0366	23.8888	7.14954
A25C;C74A	0.214417	0.792457	0.45005	0.913535	1.16715	0.710397	0.717099	1.15724
A25C;C74G	0.0197106	0.0102433	0.676283	0.261349	22.3596	8.05815	21.6833	8.06239
A25C;C74T	0.161907	0.0434206	0.511493	0.521859	33.3473	2.98689	32.8358	3.03214
A25C;A75C	0.029245	0.020564	0.514658	0.893088	36.6842	15.6685	36.1695	15.694
A25C;A75G	0.0941036	0.037156	0.36885	0.66069	33.3332	5.30457	32.9643	5.34556
A25C;A75T	0.0303013	0.0387655	0	1.10269	28.3218	23.3075	28.3218	23.3336
A25C;A76C	0.00695234	0.0620032	1.28925	2.33695	42.0992	310.474	40.8099	310.483
A25C;A76G	0.0667071	0.0525989	2.70969	2.51978	31.7816	10.7775	29.0719	11.0681
A25C;A76T	0.0155339	0.042596	0	1.92305	58.171	125.692	58.171	125.707
A25C;G77A	0.000178204	0.106731	0.418288	0.337543	100	59414.6	99.5817	59414.6
A25C;G77C	0.00989846	0.103756	0.469033	0.793374	5.82332	43.2776	5.35429	43.2848
A25C;G77T	0.0830258	0.142974	0.314639	0.402485	1.23565	0.615621	0.921012	0.735516
A25C;T78A	0.00454456	0.0670114	0.476153	0.963104	22.2251	287.938	21.7489	287.94
A25C;T78C	0.244119	0.18041	1.92697	1.6335	16.6911	3.19331	14.7642	3.58686
A25C;T78G	0.0537056	0.0343011	0.463401	0.592139	11.7393	4.07986	11.2759	4.12261
A25C;A79C	0.0665977	0.0403931	0.268424	0.808477	22.626	7.53864	22.3576	7.58187
A25C;A79G	0.0295183	0.0332516	0.314473	0.934918	17.4134	12.0903	17.0989	12.1264
A25C;A79T	0.0403694	0.0750239	0.0763147	1.09313	6.67808	6.41307	6.60176	6.50557
A25C;T84A	0.0891337	0.0593901	0.093216	0.894162	19.2324	6.14606	19.1392	6.21076
A25C;T84C	0.0730841	0.0600124	1.27551	1.9697	19.398	6.31191	18.1225	6.61211
A25C;T84G	0.0381714	0.0422932	0	1.64872	35.2535	22.4598	35.2535	22.5203
A25C;A85C	0.00348084	0.0653756	1.31316	2.36385	100	1719.03	98.6868	1719.03
A25C;A85G	0.102478	0.0160455	0.295272	0.176894	21.8473	1.42672	21.552	1.43764
A25C;A85T	0.0037911	0.0235496	0.1181	0.938531	100	578.129	99.8819	578.129
A25C;T86A	0.0680839	0.0523239	0.186209	0.797095	20.366	7.94645	20.1798	7.98633
A25C;T86C	0.0556171	0.0298738	0.310633	0.524472	19.3625	5.26899	19.0519	5.29503
A25C;T86G	0.0485533	0.0363593	0.426968	1.11442	27.1334	11.0198	26.7064	11.076
A25C;T87A	0.00532078	0.0546625	0.387394	1.48499	55.1053	503.364	54.7179	503.366
A25C;T87C	0.0170269	0.013449	0.21524	0.339485	34.5781	20.2545	34.3629	20.2573
A25C;T87G	0.0711033	0.0808497	0	1.736	21.5396	12.825	21.5396	12.942
A25C;T88A	0.138306	0.0683817	0.414488	0.551279	10.6623	2.04825	10.2478	2.12114
A25C;T88C	0.038882	0.0488805	0	0.95075	11.9448	8.37347	11.9448	8.42727
A25C;T88G	0.0550837	0.0386499	0.210583	1.35114	33.5003	12.4836	33.2897	12.5565
A25C;T89A	0.0213505	0.0246556	3.77843	1.51144	28.3248	18.0088	24.5464	18.0721
A25C;T89C	0.0155406	0.0388595	0	1.07847	38.6751	75.1965	38.6751	75.2042
A25C;T89G	0.0603057	0.0367291	0.351295	0.739559	29.6422	9.04674	29.2909	9.07692
A25C;T90A	0.206633	0.103762	0.556582	0.780457	23.0074	3.4702	22.4508	3.55688
A25C;T90C	0.123631	0.088683	0.493024	0.977616	18.2894	5.12852	17.7964	5.22087
A25C;T90G	0.194358	0.0800479	0.119416	0.301055	22.9725	3.01537	22.853	3.03036
A25C;G91A	0.00471045	0.0155519	0.458651	0.633627	100	297.31	99.5413	297.311
A25C;G91C	0.0402329	0.0392934	1.30178	1.36409	22.631	11.4437	21.3292	11.5248
A25C;G91T	0.00424508	0.0273491	0.170538	1.03356	75.1979	435.438	75.0274	435.439
A25C;C160A	0.0753033	0.0184098	0.502988	0.594147	34.7575	3.8268	34.2545	3.87265
A25C;C160G	0.0869279	0.0313052	0.56513	0.758195	27.1163	4.41568	26.5512	4.4803
A25C;C160T	0.234713	0.0706614	0.469705	0.391542	15.66	1.38631	15.1903	1.44054
A25C;C161A	0.0817987	0.0303425	0.272028	0.593142	22.745	3.73787	22.473	3.78464
A25C;C161G	0.184792	0.0762086	2.44536	1.618	24.2744	2.74048	21.829	3.18248
A25C;C161T	0.0567088	0.0231495	0.24313	0.743673	28.1877	5.45677	27.9446	5.50721
A25C;T162A	0.097365	0.027971	0.686265	0.602071	19.3472	2.24006	18.6609	2.31956
A25C;T162C	0.0320614	0.0460974	0.744421	1.56875	30.1535	24.1779	29.4091	24.2287
A25C;T162G	0.143195	0.0298215	1.73651	0.662798	25.3694	1.66042	23.6329	1.78782
A25C;C163A	0.210363	0.105477	0.48591	0.789761	18.5822	2.93841	18.0963	3.04269
A25C;C163G	0.0312881	0.0734117	0	1.36788	11.1448	17.1146	11.1448	17.1691
A25C;C163T	0.0856292	0.0346818	0.214468	0.93825	29.5829	5.12821	29.3684	5.21333
A25C;T164A	0.0856333	0.0382323	0.212099	0.353637	15.2841	3.16285	15.072	3.18256
A25C;T164C	0.223315	0.14628	0.326544	0.6161	15.6918	2.87364	15.3652	2.93894
A25C;T164G	0.224101	0.182711	0.454951	0.810501	12.223	2.79634	11.768	2.91143
A25C;C165A	0.0564623	0.0200068	1.80299	0.771771	24.628	3.79379	22.825	3.8715
A25C;C165G	0.132042	0.0801951	0.166294	0.665732	17.9784	3.99306	17.8121	4.04817
A25C;C165T	0.150024	0.0652833	1.88217	1.03838	17.0083	2.24831	15.1261	2.47652
A25C;T166A	0.513668	0.706521	0.650808	1.25132	9.73726	2.50611	9.08645	2.80114
A25C;T166C	0.0612654	0.0289593	0.312736	0.975984	26.2031	5.73067	25.8904	5.81318
A25C;T166G	0.033605	0.046953	0.204916	1.87793	24.5994	19.326	24.3945	19.4171
A25C;G167A	0.156077	0.0856984	0.73854	1.25738	21.0923	4.22258	20.3537	4.40582
A25C;G167C	0.0775822	0.0527513	0.340581	0.602956	17.4392	5.58542	17.0986	5.61787
A25C;G167T	0.0721484	0.0311572	0.192248	0.569413	35.1535	7.02657	34.9613	7.0496
A25C;C168A	0.0610227	0.0436748	0.479893	1.34081	28.167	9.48057	27.6871	9.57491
A25C;C168G	0.0987599	0.0386167	0.229191	0.552412	30.3631	5.09906	30.1339	5.1289
A25C;C168T	0.0530702	0.0164734	0.946823	0.778466	30.8073	4.54587	29.8605	4.61204
A25C;G169A	0.182463	0.0652527	0.140624	0.336522	26.0425	3.15209	25.9018	3.17
A25C;G169C	0.127914	0.0103837	0.482109	0.168156	33.0752	1.01666	32.5931	1.03047
A25C;G169T	0.110321	0.0266298	0.376687	0.383779	30.4958	2.97407	30.1191	2.99873
A25C;G170A	0.290928	0.193933	1.34762	2.18575	25.2682	4.46401	23.9206	4.9704
A25C;G170C	0.25811	0.129079	1.23968	1.01412	17.2083	2.16609	15.9686	2.39173
A25C;G170T	0.212475	0.0536664	0.17041	0.254092	26.6825	1.92158	26.5121	1.93831
A25C;T171A	0.316077	0.177363	2.74786	1.53822	20.4853	2.4998	17.7374	2.93516
A25C;T171C	1.17087	2.63524	0.494278	1.06938	14.5803	2.8112	14.086	3.00772
A25C;T171G	0.190152	0.0861336	2.93526	2.65538	45.7688	5.51687	42.8335	6.12265
A25C;T172A	NA	NA	NA	NA	NA	NA	NA	NA
A25C;T172C	0.342846	0.170596	0.219406	0.517199	29.1292	3.53197	28.9098	3.56964
A25C;T172G	0.0164441	0.0409661	0.397678	1.49994	38.832	70.5502	38.4344	70.5662
A25C;T173A	0.254016	0.2723	1.01891	2.31019	16.2192	4.86747	15.2003	5.38788
A25C;T173C	0.0696594	0.0303794	0.547067	0.848638	31.1027	6.17955	30.5557	6.23755
A25C;T173G	0.120587	0.0648476	0.394947	0.898663	33.7797	7.20345	33.3848	7.25929
A25C;T174A	0.0901799	0.0304939	0.253435	0.372042	23.7207	3.42975	23.4672	3.44987
A25C;T174C	0.122948	0.0283364	0.773522	1.12163	55.2177	4.15135	54.4442	4.3002
A25C;T174G	0.16819	0.0673839	0.243312	1.05095	34.1311	4.82036	33.8877	4.9336
A25C;T175A	0.0802096	0.0595705	1.75757	2.76577	34.677	9.91379	32.9194	10.2924
A25C;T175C	0.317671	0.0832943	0.220541	0.453282	41.9558	2.70996	41.7352	2.7476
A25C;T175G	0.310531	0.250318	2.3235	3.12419	31.9687	5.56007	29.6452	6.37769
A25C;C176A	0.109208	0.0235293	0.242225	0.302251	31.3233	2.71197	31.0811	2.72877
A25C;C176G	0.0979115	0.0234102	0.231411	0.292468	35.0861	3.29397	34.8547	3.30693
A25C;C176T	0.573699	0.41762	0.252082	0.516703	16.0288	2.40142	15.7767	2.45638
A25C;A177C	0.189827	0.101754	0.313855	0.60769	21.9641	3.63072	21.6503	3.68123
A25C;A177G	0.0343407	0.055367	0.957276	2.11715	19.95	17.2781	18.9927	17.4073
A25C;A177T	0.124905	0.0515967	0.231148	0.4075	20.9582	3.37019	20.7271	3.39474
A25C;G178A	0.00170844	0.0452306	0	0.50162	44.1414	1128.34	44.1414	1128.34
A25C;G178C	0.0140378	0.070602	0	0.791726	7.53141	30.3878	7.53141	30.3981
A25C;G178T	0.126249	0.140461	0.230353	0.259308	1.51575	0.465602	1.2854	0.532941
A25C;A179C	0.0611446	0.0365183	0	2.24812	53.2153	15.4756	53.2153	15.638
A25C;A179G	0.153532	0.15858	5.21781	3.75396	22.6179	5.50494	17.4001	6.66308
A25C;A179T	0.0784824	0.0360827	0.694645	2.35212	37.7172	7.02724	37.0225	7.41044
A25C;T180A	0.434964	0.391889	0.29267	0.843728	19.2694	3.43087	18.9767	3.53309
A25C;T180C	0.176013	0.1292	3.14098	2.36448	21.0469	3.94377	17.9059	4.59827
A25C;T180G	0.0826677	0.0377252	0.123679	0.697361	30.4883	6.16535	30.3646	6.20467
A25C;T181A	0.0551001	0.0132863	0.313643	0.344772	19.755	2.31712	19.4414	2.34263
A25C;T181C	0.0761115	0.0471215	0	0.632085	12.2497	3.68526	12.2497	3.73907
A25C;T181G	0.233653	0.086808	3.33856	3.1735	57.7388	4.59282	54.4003	5.58257
A25C;A182C	0.25553	0.935579	0.466282	0.625102	1.04072	0.501812	0.574435	0.801603
A25C;A182G	0.530971	0.229405	0.551364	0.823912	36.6459	2.6736	36.0946	2.79767
A25C;A182T	0.036032	0.301728	0.340894	0.197154	0.206788	0.493525	-0.134105	0.531447
A25C;G183A	0.215709	0.566424	1.35573	0.603535	0.632435	0.381058	-0.723296	0.713765
A25C;G183C	0.0658007	1.75476	0.524337	0.639017	0.602548	0.748193	0.0782107	0.983938
A25C;G183T	9.7829	1.55459e+08	0.342466	0.53105	1.82312	0.544005	1.48065	0.760233
A25C;G184A	0.151771	0.158902	0.215166	0.228555	1.15557	0.296589	0.940402	0.374437
A25C;G184C	0.0949294	0.124163	0.393585	0.717083	2.75946	1.18206	2.36588	1.38256
A25C;G184T	0.000617009	0.0573013	0.179078	0.565019	100	9143.51	99.8209	9143.51
A25C;T185A	0.0205192	0.0265949	0	1.19551	47.2796	43.8877	47.2796	43.9039
A25C;T185C	0.0669233	0.0300194	0.718111	1.511	48.7963	9.67394	48.0782	9.79123
A25C;T185G	0.000258685	0.453982	1.7317	3.00043	99.912	170872	98.1803	170872
A25C;A186C	0.0732865	0.0190518	0.375886	0.582089	29.9119	3.37674	29.536	3.42655
A25C;A186G	0.224134	0.0862606	3.82192	2.71644	43.6574	3.80683	39.8355	4.67664
A25C;A186T	0.0910704	0.0249667	0.171205	0.395874	27.5701	3.18332	27.3988	3.20784
A25C;G187A	0.335403	0.379017	0.390387	1.33245	17.639	4.88411	17.2486	5.0626
A25C;G187C	0.0836108	0.015742	0.295312	0.433438	42.1212	3.0751	41.8259	3.1055
A25C;G187T	0.0788949	0.0649797	0.128289	2.29097	23.0003	8.03341	22.872	8.3537
A25C;T188A	0.103592	0.0557586	0.252038	0.596675	24.1003	5.29101	23.8483	5.32455
A25C;T188C	0.0977294	0.0223553	0.260942	0.339676	30.3301	2.84562	30.0691	2.86582
A25C;T188G	0.120938	0.131345	0	1.77296	11.5731	4.78346	11.5731	5.10146
A25C;C189A	0.00284512	0.0347606	0.698419	1.40356	100	1137.37	99.3016	1137.37
A25C;C189G	0.000604532	0.064646	0.327768	0.76354	100	10498.3	99.6722	10498.3
A25C;C189T	0.0328853	0.0171554	0.45341	0.449789	25.3293	7.99493	24.8759	8.00757
A25C;G190A	0.122594	0.0731661	0.18712	0.667121	23.1564	5.54308	22.9693	5.58308
A25C;G190C	0.107524	0.055879	0.124288	0.811691	35.5906	7.90366	35.4664	7.94523
A25C;G190T	0.0946276	0.0458117	1.19697	1.08108	26.2051	5.21016	25.0082	5.32113
A25C;A191C	0.162117	0.0803818	0.39924	1.04758	24.1502	4.0724	23.751	4.20498
A25C;A191G	0.0914429	0.0570723	0.256661	0.809121	25.6164	7.19978	25.3597	7.2451
A25C;A191T	0.175748	0.0693452	1.04825	1.00915	32.3553	3.88724	31.3071	4.0161
A25C;A192C	0.211062	0.164679	2.41471	3.40591	28.2379	6.59389	25.8232	7.42156
A25C;A192G	0.146998	0.127233	1.57504	2.664	21.5906	6.14685	20.0156	6.6993
A25C;A192T	0.0878163	0.0406731	0.197529	0.427993	19.8362	4.10075	19.6387	4.12302
A25C;A193C	0.182917	0.0661605	0.24574	0.402304	31.506	3.50474	31.2602	3.52775
A25C;A193G	0.580217	0.647897	0.464101	0.901852	12.8199	2.69502	12.3558	2.84192
A25C;A193T	0.145621	0.12021	1.32422	1.46935	18.7548	5.2415	17.4306	5.44355
A25C;A194C	0.0837854	0.0599569	0.713523	1.33384	21.6574	7.16914	20.9439	7.29217
A25C;A194G	0.108993	0.0220753	1.30611	0.406489	20.5717	1.60234	19.2656	1.6531
A25C;A194T	0.14923	0.168864	1.52327	3.4901	17.1569	6.09354	15.6337	7.02226
A25C;A195C	0.102089	0.0568135	2.1735	1.96318	35.1891	7.2543	33.0156	7.51525
A25C;A195G	0.051553	0.0295166	0.84706	1.60121	32.7812	9.06827	31.9341	9.20855
A25C;A195T	0.411073	0.0456098	0.232097	0.107906	23.7801	0.659895	23.548	0.668659
A25C;C196A	0.144162	0.0726053	0.417484	0.998208	35.3397	5.74436	34.9222	5.83044
A25C;C196G	0.143212	0.0436597	0.253256	1.25959	53.9116	5.27274	53.6583	5.42111
A25C;C196T	0.124003	0.0633112	0.445344	0.967022	28.5888	5.56414	28.1434	5.64755
A25C;C197A	0.0884665	0.0372436	0.554582	0.874008	25.7009	4.48408	25.1464	4.56847
A25C;C197G	0.11173	0.0400657	0.564411	1.30701	53.1743	6.9654	52.6099	7.08696
A25C;C197T	0.475926	0.180834	0.272792	0.304168	18.4765	1.47272	18.2037	1.5038
A25C;T198A	0.205553	0.133289	0.263751	1.00992	25.6581	5.87049	25.3944	5.95672
A25C;T198C	0.231886	0.166995	0.348425	0.988809	24.0548	5.19688	23.7063	5.29011
A25C;T198G	0.0167437	0.0281521	1.48122	3.86746	71.6475	80.3727	70.1663	80.4657
A25C;A199C	0.027327	0.0426849	0	3.41596	39.3394	37.9712	39.3394	38.1245
A25C;A199G	0.194138	0.0814317	0.70289	0.963641	23.4663	3.34348	22.7634	3.47958
A25C;A199T	0.137108	0.107104	0	1.50547	20.2855	6.39796	20.2855	6.5727
A25C;A200C	0.0347158	0.0274917	0.0565639	0.5891	28.28	13.3718	28.2234	13.3847
A25C;A200G	0.143405	0.079829	0.2079	0.696389	21.3257	4.3392	21.1178	4.39472
A25C;A200T	0.0591474	0.0219701	0.439169	0.528511	27.952	5.096	27.5128	5.12333
A25C;G201A	0.118916	0.0850726	0.329799	0.933096	18.0819	5.18274	17.7521	5.26607
A25C;G201C	0.160581	0.126266	0.120258	0.858819	15.8383	4.99661	15.718	5.06988
A25C;G201T	0.221892	0.138996	0.304265	0.79674	19.5486	3.92746	19.2443	4.00746
A25C;A202C	0.0961392	0.0475382	0.60406	0.784475	27.041	5.44608	26.437	5.50229
A25C;A202G	0.132318	0.100402	0.390398	0.752598	16.138	4.37295	15.7476	4.43724
A25C;A202T	0.0952075	0.0178934	2.32411	0.573231	28.8626	2.06794	26.5385	2.14592
A25C;A203C	0.12428	0.0413719	0.131373	0.281553	22.0803	3.01573	21.9489	3.02885
A25C;A203G	0.17313	0.0532926	0.319724	0.764858	46.7913	4.37748	46.4716	4.44379
A25C;A203T	0.136726	0.0903071	0.17654	0.68879	21.9091	5.85417	21.7326	5.89455
A25C;A204C	0.0327062	0.0311849	0.346682	1.15936	22.7749	11.1879	22.4282	11.2478
A25C;A204G	0.323756	0.270854	0.278793	0.923477	23.1879	4.53912	22.9091	4.6321
A25C;A204T	0.0989101	0.0521847	0.51349	0.893999	24.4182	5.07872	23.9047	5.1568
A25C;T205A	9.47194	1.10455e+08	0.454545	1.62206	10.6572	4.56005	10.2026	4.83995
A25C;T205C	0.0870928	0.120965	4.98584	5.65694	29.075	13.3835	24.0892	14.53
A25C;T205G	0.0450924	0.0258376	1.96369	2.14819	46.6361	12.9479	44.6724	13.1249
A25C;T206A	0.00562821	0.0166966	0.658017	0.938627	100	260.165	99.342	260.167
A25C;T206C	0.21228	0.107485	0.572944	0.773743	19.5167	2.97869	18.9437	3.07755
A25C;T206G	0.0957177	0.0547417	0.0511186	2.12635	39.6812	8.90418	39.6301	9.15455
A25C;T207A	0.134265	0.0256739	3.85428	1.92388	59.7348	3.3827	55.8805	3.89153
A25C;T207C	0.228312	0.109444	7.78837	4.42848	49.0614	4.31964	41.2731	6.18634
A25C;T207G	0.0708017	0.0219476	1.31934	1.65865	61.1876	7.72935	59.8683	7.90531
A25C;A208C	10.9738	1.54713e+09	1.38889	3.47459	14.4021	5.43431	13.0132	6.45016
A25C;A208G	0.113818	0.0601525	0.685602	1.61621	43.7746	8.78279	43.089	8.93026
A25C;A208T	0.453779	0.768496	1.53206	7.62583	17.2755	6.70813	15.7435	10.1564
A25C;C209A	NA	NA	NA	NA	NA	NA	NA	NA
A25C;C209G	0.380667	1.5541	1.11189	0.668062	0.718831	0.242043	-0.393061	0.710557
A25C;C209T	0.002256	0.0374137	0.590335	1.74441	100	1561.91	99.4097	1561.91
A25C;C210A	8.847	4.5143e+07	0.581395	0.34138	0.92824	0.222037	0.346844	0.407235
A25C;C210G	8.34276	2.75745e+07	0.684932	0.398612	0.853781	0.207675	0.16885	0.449467
A25C;C210T	0.00295621	0.025097	0.358675	0.956372	100	792.376	99.6413	792.376
A25C;T211A	0.786869	7.34816	0.433889	0.455364	0.65259	0.270613	0.218701	0.529705
A25C;T211C	0.00817868	0.110263	1.17565	0.260825	0	12.2546	-1.17565	12.2574
A25C;T211G	0.0738717	0.099762	0.854077	1.27848	10.6792	6.3896	9.82509	6.51625
A25G;A26C	0.00642206	0.024643	1.39399	1.71747	100	328.684	98.606	328.688
A25G;A26G	0.0355811	0.0265428	0.743742	0.870547	34.0729	14.2978	33.3292	14.3243
A25G;A26T	0.07665	0.0962667	0	2.06579	14.4548	8.64397	14.4548	8.88739
A25G;A27C	0.572503	0.668566	0.740602	1.18999	9.98007	2.19907	9.23947	2.5004
A25G;A27G	0.727814	1.05972	1.17107	1.5486	8.15105	2.2077	6.97997	2.69668
A25G;A27T	0.0872814	0.0593659	0.0755659	1.13291	21.1757	6.81664	21.1002	6.91014
A25G;A28C	0.0030733	0.0511084	0.579693	1.98725	100	1560.42	99.4203	1560.42
A25G;A28G	0.0547675	0.0405329	0.538923	1.28966	22.5336	8.57845	21.9946	8.67485
A25G;A28T	0.316674	0.472987	0.67035	2.11602	17.1759	5.65598	16.5056	6.03885
A25G;A29C	0.0627801	0.0473398	0.219025	1.49511	23.4999	9.33851	23.2809	9.45743
A25G;A29G	0.491033	0.864509	2.03622	2.38883	8.65155	2.66315	6.61533	3.57755
A25G;A29T	0.0720914	0.0206228	0.477609	0.634308	28.8057	3.86367	28.3281	3.91539
A25G;T30A	0.093657	0.169503	0	3.11265	10.2187	6.32238	10.2187	7.04706
A25G;T30C	0.0456527	0.0436432	0	1.36266	22.2479	10.693	22.2479	10.7795
A25G;T30G	0.129517	0.0953259	0.25955	1.19106	19.4192	5.87282	19.1596	5.99238
A25G;G31A	0.296825	0.0694892	0.209223	0.176669	17.1752	1.09768	16.966	1.11181
A25G;G31C	0.0891404	0.0294975	0.341832	0.504022	28.4835	4.21069	28.1416	4.24074
A25G;G31T	0.219922	0.189887	1.12984	1.79719	16.8697	4.44196	15.7399	4.79175
A25G;T38A	0.0392731	0.03902	0.0430722	0.763908	13.1809	7.38136	13.1378	7.42079
A25G;T38C	0.0601549	0.0216892	0.396542	0.415135	24.2776	4.33043	23.8811	4.35028
A25G;T38G	0.0886069	0.0843419	0.181419	0.759769	9.32399	3.72793	9.14257	3.80456
A25G;G39A	0.0805917	0.0876866	0.23061	0.718425	17.1541	8.29172	16.9235	8.32278
A25G;G39C	0.0858796	0.0895587	0	1.10002	15.4456	7.88788	15.4456	7.96422
A25G;G39T	0.00613784	0.0196035	0.917867	1.05462	100	275.254	99.0821	275.256
A25G;C40A	0.0303402	0.0323221	0.15955	0.449127	7.49641	4.69752	7.33686	4.71894
A25G;C40G	0.00361451	0.031599	0.448372	0.949505	100	809.381	99.5516	809.382
A25G;C40T	0.0446414	0.0356682	0	1.5195	29.4584	13.1245	29.4584	13.2122
A25G;T41A	0.0509986	0.0643888	0	1.93657	35.4454	24.9453	35.4454	25.0203
A25G;T41C	0.111688	0.0629434	0.452704	0.673579	24.1079	5.42705	23.6552	5.46869
A25G;T41G	0.271204	0.208442	0.55163	1.37099	21.4902	4.82612	20.9386	5.01707
A25G;T42A	0.0751483	0.0543744	0	1.37591	27.9778	9.97344	27.9778	10.0679
A25G;T42C	0.140215	0.103945	0.2374	0.720918	14.2911	4.1284	14.0537	4.19087
A25G;T42G	0.0986508	0.0684656	0.627795	1.37762	13.3682	3.56861	12.7404	3.82528
A25G;G43A	0.12502	0.113679	0.198584	1.12127	10.9651	3.81076	10.7665	3.9723
A25G;G43C	0.150812	0.239575	0.587534	0.789168	3.48947	1.81803	2.90193	1.98192
A25G;G43T	0.418502	1.28373	0.552523	1.02958	1.96699	0.966727	1.41446	1.4123
A25G;T44A	0.0545344	0.0569875	0	1.46755	25.4053	14.2967	25.4053	14.3718
A25G;T44C	0.115007	0.0460295	0.36005	0.459252	16.3313	2.64354	15.9712	2.68314
A25G;T44G	0.029249	0.030751	0	0.904543	28.6363	18.7625	28.6363	18.7843
A25G;A45C	0.139025	0.062412	1.30001	1.70623	35.2656	5.86225	33.9656	6.1055
A25G;A45G	0.111373	0.0734013	0.523931	0.90705	19.7951	5.18202	19.2712	5.2608
A25G;A45T	0.132922	0.0961643	2.37294	1.38029	18.4475	4.24628	16.0746	4.46498
A25G;A46C	0.409454	0.287474	0.35039	0.792221	17.5268	2.8083	17.1765	2.91791
A25G;A46G	0.0509842	0.0518457	3.42119	2.31662	25.4416	11.4763	22.0204	11.7078
A25G;A46T	0.361601	0.365871	0.243404	0.727885	14.1028	3.29361	13.8594	3.37308
A25G;A47C	0.152478	0.0650594	0.178177	0.34417	21.4875	3.19267	21.3094	3.21117
A25G;A47G	0.148648	0.0426752	0.237431	0.303041	23.9152	2.58711	23.6778	2.60479
A25G;A47T	0.587774	0.18682	0.192011	0.202244	19.4041	1.18017	19.2121	1.19737
A25G;T48A	0.0279535	0.0405841	0.320205	0.942157	27.0379	25.2552	26.7177	25.2728
A25G;T48C	0.17148	0.062412	0.269849	0.435535	21.5251	2.75969	21.2553	2.79385
A25G;T48G	0.347935	0.247505	1.08715	1.44705	23.0351	3.87291	21.948	4.13441
A25G;G57A	0.231445	0.243171	0.237247	0.804478	9.4523	2.83119	9.21505	2.94327
A25G;G57C	0.0616103	0.0655731	0	1.71718	17.7743	8.51618	17.7743	8.68758
A25G;G57T	0.151015	0.0670624	0.652629	0.661667	11.3202	1.699	10.6676	1.8233
A25G;A58C	0.0859827	0.0624958	0.421246	1.28314	16.3557	5.20615	15.9344	5.36194
A25G;A58G	0.215792	0.0779225	1.01437	0.688578	25.1129	2.51788	24.0985	2.61034
A25G;A58T	0.0778971	0.0452684	0.277314	0.509726	23.269	6.20021	22.9917	6.22113
A25G;G59A	0.275802	0.153681	0.175979	0.395455	16.2087	2.48416	16.0327	2.51544
A25G;G59C	0.0488187	0.0199585	0.105556	0.331341	21.2358	4.71192	21.1302	4.72356
A25G;G59T	0.217949	0.177695	0.604812	1.34757	9.02581	2.12552	8.42099	2.5167
A25G;A60C	0.0821702	0.0784054	1.27258	2.71229	19.5021	6.95655	18.2295	7.4666
A25G;A60G	0.0413255	0.0196198	0.967474	0.586759	24.5822	6.30016	23.6148	6.32743
A25G;A60T	0.05039	0.0511983	0	0.905774	24.5814	13.7128	24.5814	13.7427
A25G;G61A	0.0216916	0.0271489	0.022448	0.564054	24.495	21.1774	24.4725	21.1849
A25G;G61C	0.163299	0.112745	0.160729	0.487219	9.33294	2.46522	9.17221	2.51291
A25G;G61T	0.0630621	0.030589	1.05367	1.07151	25.4999	5.67744	24.4463	5.77767
A25G;G62A	0.047591	0.0275876	0	0.493907	27.9108	9.47352	27.9108	9.48639
A25G;G62C	0.237629	0.103741	0.3834	0.556874	15.3749	1.94082	14.9915	2.01913
A25G;G62T	0.124751	0.0689649	0.327425	0.549388	19.5303	4.02494	19.2028	4.06226
A25G;A69C	0.0643846	0.0447706	0.0280898	0.79182	27.8536	10.1968	27.8256	10.2275
A25G;A69G	0.0694459	0.0283264	0.226879	0.393906	21.6503	4.58446	21.4235	4.60135
A25G;A69T	0.37757	0.247403	0.27728	0.479754	14.2242	2.35132	13.9469	2.39977
A25G;A70C	0.182421	0.0570278	0.171465	0.324418	25.8733	2.67275	25.7019	2.69237
A25G;A70G	0.35114	0.124449	2.25829	0.888554	16.788	1.3293	14.5297	1.59892
A25G;A70T	1.07367	2.31273	0.206707	0.827913	16.2641	3.91032	16.0574	3.997
A25G;T71A	0.0525079	0.0404451	0.0490349	0.856816	36.6213	15.0603	36.5722	15.0847
A25G;T71C	0.76525	1.08115	0.307914	1.10324	21.0329	4.50423	20.725	4.63738
A25G;T71G	0.156548	0.0647432	0.227063	0.549064	31.5418	4.45897	31.3147	4.49265
A25G;T72A	0.101783	0.0423571	0.425152	0.774429	25.6429	4.65162	25.2178	4.71565
A25G;T72C	0.185617	0.152162	0.960907	2.58422	24.5078	6.34789	23.5469	6.85375
A25G;T72G	0.0205423	0.034961	0.118727	1.22556	55.0187	64.3468	54.9	64.3584
A25G;A73C	0.154063	0.136316	0.68443	2.45439	25.6099	8.17844	24.9255	8.53879
A25G;A73G	NA	NA	NA	NA	NA	NA	NA	NA
A25G;A73T	0.267479	0.184457	0.968985	1.648	26.3084	4.70733	25.3394	4.98747
A25G;C74A	0.00426605	0.0301845	1.80828	2.14783	100	628.46	98.1917	628.464
A25G;C74G	0.0847857	0.0607258	0.338261	2.47324	35.3998	11.3141	35.0615	11.5813
A25G;C74T	0.235333	0.11322	0.216358	0.527837	24.6002	3.6343	24.3839	3.67243
A25G;A75C	0.0840085	0.043298	0.839541	1.18337	26.2955	5.76941	25.456	5.88952
A25G;A75G	0.59413	0.443088	0.302525	0.853669	24.9814	3.75169	24.6789	3.84759
A25G;A75T	0.212118	0.131268	0.268001	0.771637	18.448	3.73111	18.18	3.81006
A25G;A76C	0.0681946	0.042742	0.46509	1.18059	30.9336	9.27745	30.4685	9.35226
A25G;A76G	0.0431268	0.0403762	1.99901	2.12798	27.4188	12.5464	25.4198	12.7255
A25G;A76T	0.0724519	0.0311812	0.33469	0.660983	27.8592	5.51367	27.5245	5.55314
A25G;G77A	0.00339176	0.0253948	0.0875124	0.763252	100	701.693	99.9125	701.693
A25G;G77C	0.0997913	0.152031	0.601094	1.4506	7.37414	3.92238	6.77305	4.18202
A25G;G77T	0.00860868	0.0218699	0.548858	0.794944	42.211	87.0683	41.6621	87.072
A25G;T78A	0.00237838	0.0158967	0.723983	0.42	100	634.782	99.276	634.782
A25G;T78C	0.231764	0.173925	0.259132	0.705813	17.7992	4.12989	17.5401	4.18977
A25G;T78G	0.0329143	0.0112244	0.348273	0.3923	29.9649	6.11556	29.6166	6.12813
A25G;A79C	0.0845268	0.0555283	1.52244	1.92232	21.3271	5.43323	19.8047	5.76327
A25G;A79G	0.0519481	0.0160614	1.01478	0.530379	21.7115	3.26876	20.6967	3.31151
A25G;A79T	0.0356016	0.0239159	0.799969	0.785656	24.6327	9.29819	23.8327	9.33133
A25G;T84A	0.0314388	0.0360838	0.32561	0.760826	33.2138	23.5705	32.8882	23.5828
A25G;T84C	0.252117	0.257057	0.274308	1.13474	17.45	5.48073	17.1756	5.59697
A25G;T84G	0.0432558	0.0405385	1.52141	2.13287	37.0477	18.4112	35.5263	18.5343
A25G;A85C	0.112984	0.0331731	1.24119	0.637967	19.4455	2.13172	18.2043	2.22513
A25G;A85G	0.088331	0.0394826	1.78288	1.24739	26.7212	4.57718	24.9383	4.7441
A25G;A85T	0.00704031	0.0258505	0	1.29871	66.7635	210.128	66.7635	210.132
A25G;T86A	0.0250659	0.0445467	1.60457	2.37431	34.0532	35.5342	32.4486	35.6134
A25G;T86C	0.051676	0.0480589	0	2.0084	27.2554	12.0643	27.2554	12.2303
A25G;T86G	0.0365662	0.0241638	0	0.683035	27.7388	10.8064	27.7388	10.8279
A25G;T87A	0.0408584	0.0443087	0	1.72908	25.9402	15.5632	25.9402	15.6589
A25G;T87C	0.0620276	0.0280781	0.349219	0.717688	26.1222	5.83958	25.773	5.88352
A25G;T87G	0.0300086	0.0328439	0.251283	0.819455	22.0238	14.8771	21.7725	14.8997
A25G;T88A	0.0723569	0.08521	0	1.33638	19.7884	12.5824	19.7884	12.6532
A25G;T88C	0.042728	0.0282132	0.41183	0.721274	27.7187	10.4402	27.3069	10.4651
A25G;T88G	0.0348366	0.030394	0.511756	0.85078	29.2685	14.9582	28.7568	14.9824
A25G;T89A	0.0429383	0.016095	1.38542	1.18679	41.5277	7.47695	40.1422	7.57055
A25G;T89C	0.0439727	0.0377548	0	1.21966	39.5769	18.5096	39.5769	18.5497
A25G;T89G	0.0732696	0.0299505	0.481995	1.27451	30.5097	5.37476	30.0277	5.5238
A25G;T90A	0.0530013	0.0240021	0.0610334	0.488872	24.2182	5.79912	24.1572	5.81969
A25G;T90C	0.0310533	0.0389009	1.47564	2.01987	32.4403	23.5728	30.9647	23.6592
A25G;T90G	0.146019	0.0551474	0.184725	0.523261	29.7434	4.17797	29.5587	4.21061
A25G;G91A	0.0666411	0.077944	0.790497	1.08739	12.0462	6.51085	11.2557	6.60103
A25G;G91C	0.0970743	0.0727213	0.429173	0.918902	21.3818	6.54073	20.9526	6.60496
A25G;G91T	0.0296497	0.0196487	0.48657	0.885498	45.7231	19.1359	45.2365	19.1564
A25G;C160A	0.215889	0.0603516	0.506362	0.482009	29.3444	2.29594	28.8381	2.34599
A25G;C160G	0.163628	0.0141896	0.329173	0.113806	25.6075	0.719036	25.2783	0.727987
A25G;C160T	0.308914	0.135661	0.580805	0.697717	18.1745	1.98804	17.5937	2.10692
A25G;C161A	0.118217	0.0331108	0.963206	0.71705	24.4682	2.58915	23.505	2.6866
A25G;C161G	0.290649	0.0867099	0.712396	0.603672	31.6573	2.14982	30.9449	2.23297
A25G;C161T	0.139805	0.0733981	0.110317	0.407874	21.1287	4.12695	21.0184	4.14705
A25G;T162A	0.105282	0.0460654	2.99643	1.52454	25.9615	3.82994	22.965	4.12221
A25G;T162C	0.0749892	0.0986344	0	2.83491	21.0491	12.4128	21.0491	12.7324
A25G;T162G	0.136933	0.0706891	1.39946	1.26278	24.155	4.20941	22.7555	4.39474
A25G;C163A	0.1356	0.0462277	1.25112	0.92345	26.5347	3.19047	25.2836	3.32143
A25G;C163G	0.0595078	0.0453136	0	1.10269	18.421	6.76081	18.421	6.85014
A25G;C163T	0.154104	0.0444793	0.387541	0.591321	31.8866	3.22824	31.499	3.28195
A25G;T164A	0.0615261	0.027349	1.11229	0.855433	27.7866	5.48386	26.6743	5.55018
A25G;T164C	0.118703	0.0481862	0.162764	0.663935	25.7349	4.26919	25.5721	4.32051
A25G;T164G	0.110224	0.0652926	0.323389	0.720621	20.4919	4.77421	20.1685	4.82829
A25G;C165A	0.717649	0.423367	1.01995	0.694261	17.3695	1.45657	16.3495	1.61357
A25G;C165G	0.148388	0.0343099	0.374055	0.385062	24.9212	2.00223	24.5471	2.03892
A25G;C165T	0.184636	0.0857151	0.33043	0.600193	19.9452	3.11646	19.6148	3.17373
A25G;T166A	0.0625404	0.0367341	0.425428	0.700974	16.9139	4.58632	16.4885	4.63958
A25G;T166C	0.154084	0.0872159	0.110011	0.553586	18.4322	3.8794	18.3222	3.91869
A25G;T166G	0.112343	0.0865116	0.189781	1.86903	17.4394	5.25464	17.2496	5.57714
A25G;G167A	0.15456	0.0689482	0.930139	0.913108	19.2276	2.89322	18.2974	3.03389
A25G;G167C	0.0590457	0.0360792	0	0.562113	22.0056	6.89125	22.0056	6.91414
A25G;G167T	0.184173	0.0221948	1.34979	0.328092	26.1019	0.9158	24.7521	0.972797
A25G;C168A	0.085403	0.0247797	0.166719	0.334655	27.8438	3.48445	27.6771	3.50048
A25G;C168G	0.134181	0.0767739	0.0580623	0.74646	27.788	6.6644	27.73	6.70607
A25G;C168T	0.108844	0.0724775	0.184105	0.570304	23.2074	5.84884	23.0233	5.87658
A25G;G169A	0.165139	0.0647539	0.884381	0.906551	24.9873	3.25981	24.1029	3.38352
A25G;G169C	0.189118	0.0847537	0.736772	0.960216	26.7746	3.77829	26.0378	3.8984
A25G;G169T	0.16757	0.0618162	0.764991	0.792065	24.5652	3.15941	23.8002	3.25718
A25G;G170A	0.258889	0.208424	0.46258	1.35226	25.6558	5.50644	25.1932	5.67005
A25G;G170C	0.0961104	0.0649924	1.82122	2.06224	21.8796	5.37064	20.0584	5.75297
A25G;G170T	0.237657	0.0520608	1.56745	0.627502	29.2271	1.70307	27.6597	1.815
A25G;T171A	0.258881	0.0735024	1.43586	0.828146	22.7705	1.68962	21.3346	1.88166
A25G;T171C	0.153742	0.0272083	0.755495	0.582437	50.0605	2.7345	49.305	2.79584
A25G;T171G	0.193302	0.031904	0.84742	0.650705	50.6545	2.37549	49.8071	2.463
A25G;T172A	0.102956	0.13243	0.158016	0.89433	10.6086	6.19262	10.4505	6.25687
A25G;T172C	0.594311	0.51188	0.188189	0.725011	31.2441	4.78697	31.0559	4.84156
A25G;T172G	0.0056789	0.0429278	0.0482214	1.69494	100	675.352	99.9518	675.354
A25G;T173A	0.211521	0.0694862	0.464078	0.438047	20.8183	2.03104	20.3543	2.07774
A25G;T173C	0.336503	0.216545	0.590733	0.893512	19.7684	3.30553	19.1777	3.42416
A25G;T173G	0.104146	0.0604776	0	1.04208	30.0091	7.75611	30.0091	7.8258
A25G;T174A	0.0470346	0.0429323	0	0.517748	18.2206	9.83339	18.2206	9.84701
A25G;T174C	0.254158	0.0724055	1.67705	1.54096	50.9587	3.56008	49.2817	3.87926
A25G;T174G	0.490297	0.318991	1.9465	1.98274	26.5255	3.42833	24.579	3.96039
A25G;T175A	0.201674	0.0301272	1.11663	0.446962	32.4193	1.49805	31.3026	1.5633
A25G;T175C	0.457239	0.116461	1.04813	0.805817	39.6327	1.99265	38.5845	2.14942
A25G;T175G	0.177081	0.0541735	0.765402	0.95726	49.6321	4.27319	48.8667	4.37909
A25G;C176A	0.270751	0.212315	0.453597	0.924617	19.6359	3.9887	19.1823	4.09447
A25G;C176G	0.282371	0.0446828	0.230036	0.187351	24.5684	1.06836	24.3384	1.08466
A25G;C176T	0.209074	0.0798013	0.48068	0.550848	19.835	2.39055	19.3544	2.4532
A25G;A177C	0.213941	0.0538158	0.143734	0.204066	22.5872	1.80594	22.4435	1.81743
A25G;A177G	0.142187	0.104105	0.329059	0.903729	18.0789	5.01746	17.7499	5.0982
A25G;A177T	0.355317	0.294222	0.45914	1.00607	15.7462	3.21067	15.2871	3.3646
A25G;G178A	0.458218	1.5942	1.15257	0.934081	2.26572	0.678247	1.11315	1.15435
A25G;G178C	0.171959	0.19807	0.0776577	0.374233	2.04696	0.740195	1.9693	0.829421
A25G;G178T	0.0240415	0.0280648	0.15739	0.263279	5.53567	4.0558	5.37827	4.06434
A25G;A179C	0.153142	0.045517	0.840866	0.759766	30.1445	3.00968	29.3037	3.1041
A25G;A179G	10.3322	3.92671e+08	1.60256	2.79304	14.3143	3.75112	12.7118	4.67675
A25G;A179T	0.113027	0.0645903	1.05466	1.58623	26.2888	5.95584	25.2342	6.16346
A25G;T180A	0.0917114	0.121639	0.835522	2.13224	21.9983	11.9113	21.1628	12.1006
A25G;T180C	NA	NA	NA	NA	NA	NA	NA	NA
A25G;T180G	0.126557	0.157519	0.180782	2.16484	15.3044	7.51279	15.1236	7.81847
A25G;T181A	0.0510977	0.0293228	0.129649	0.446904	17.3918	5.27265	17.2621	5.29156
A25G;T181C	0.126044	0.131582	0.175438	0.604109	7.21444	3.01578	7.039	3.07569
A25G;T181G	0.220842	0.0743012	0.212607	0.930495	53.3368	4.62089	53.1241	4.71364
A25G;A182C	0.000209809	0.0278165	0.198313	0.121509	100	13162	99.8017	13162
A25G;A182G	0.442211	0.311574	0.249576	0.769418	32.2507	4.70384	32.0012	4.76635
A25G;A182T	0.126591	0.220746	0.119776	0.253172	0.792725	0.405744	0.672949	0.478251
A25G;G183A	0.0355563	0.225788	0.359435	0.747326	1.25554	2.56946	0.896105	2.67593
A25G;G183C	0.26676	0.555	0.319829	0.340343	1.11567	0.40159	0.795845	0.52641
A25G;G183T	0.0292586	0.0741977	0.334432	0.356878	1.86252	1.94109	1.52809	1.97363
A25G;G184A	0.642516	15.4463	0.829539	0.984116	0.638764	0.446504	-0.190774	1.08067
A25G;G184C	0.227938	0.708152	0.170187	0.551613	1.26018	0.888794	1.08999	1.04606
A25G;G184T	0.000685454	0.0732142	0	0.939614	94.9251	9975.27	94.9251	9975.27
A25G;T185A	0.0196697	0.00398175	0.472731	0.160097	36.8036	4.89819	36.3309	4.90081
A25G;T185C	0.0637019	0.0347635	0.332865	0.841707	36.7541	9.30253	36.4212	9.34053
A25G;T185G	0.0301427	0.157974	0.659001	0.863589	2.81798	6.35246	2.15897	6.41089
A25G;A186C	0.0980873	0.0461048	0.340773	0.764854	32.5351	5.87418	32.1943	5.92377
A25G;A186G	0.275392	0.0573198	0.712451	0.551903	47.6726	2.27368	46.9601	2.3397
A25G;A186T	0.144576	0.0830673	0.391196	0.812432	14.2832	2.98156	13.892	3.09027
A25G;G187A	0.136346	0.0345741	0.779431	0.433719	23.3331	2.0621	22.5537	2.10722
A25G;G187C	0.0542084	0.0147481	0.43004	0.657978	43.4601	5.51614	43.0301	5.55525
A25G;G187T	0.0977487	0.0491117	0.125724	0.425741	21.8384	4.75586	21.7127	4.77488
A25G;T188A	0.108435	0.0570091	0.0659915	0.704711	18.6133	4.23458	18.5473	4.29281
A25G;T188C	0.106907	0.0440613	0.182859	0.505048	29.0081	4.95565	28.8252	4.98132
A25G;T188G	0.0501318	0.0189482	0.241035	0.342344	18.2974	3.52659	18.0563	3.54317
A25G;C189A	0.0907273	0.233588	0.286227	2.45408	5.56925	4.45745	5.28303	5.08835
A25G;C189G	0.195698	0.229104	0.139322	0.368856	2.36899	0.830804	2.22967	0.909005
A25G;C189T	0.204482	0.0992088	0.222628	0.405541	13.1251	2.13608	12.9025	2.17424
A25G;G190A	0.0501481	0.0355675	0.116577	0.697026	36.1756	14.0315	36.059	14.0488
A25G;G190C	0.21091	0.0706606	0.158114	0.289166	28.0875	2.68691	27.9294	2.70242
A25G;G190T	0.193287	0.0744984	0.441653	0.684271	22.3594	2.83817	21.9177	2.91949
A25G;A191C	0.0922975	0.0480049	0.536779	0.733083	23.2519	5.00073	22.7151	5.05418
A25G;A191G	0.216097	0.0636497	0.545925	0.454422	21.3891	1.89754	20.8431	1.9512
A25G;A191T	0.100133	0.0655619	0.904838	1.42329	28.8179	7.58722	27.913	7.71957
A25G;A192C	0.391893	0.241263	0.794966	0.837975	17.6089	2.48236	16.8139	2.61998
A25G;A192G	0.182139	0.0316678	0.735001	0.275719	21.239	1.22262	20.504	1.25333
A25G;A192T	0.158586	0.0732634	0.475443	0.637962	19.5776	3.10987	19.1022	3.17463
A25G;A193C	0.219862	0.104133	1.47434	1.17086	25.3819	3.30416	23.9075	3.50548
A25G;A193G	0.172386	0.176869	1.15832	2.34532	18.6505	6.30946	17.4922	6.73126
A25G;A193T	0.143901	0.048269	0.532352	0.523331	24.3085	2.88262	23.7762	2.92974
A25G;A194C	0.128384	0.0764391	0.281142	0.622637	16.7118	3.85759	16.4307	3.90752
A25G;A194G	0.0850583	0.0286813	0.390064	0.350176	23.8576	3.52663	23.4675	3.54397
A25G;A194T	0.158982	0.0922518	0.150888	0.471635	15.5236	3.40526	15.3727	3.43777
A25G;A195C	0.442175	0.287724	3.33217	1.65249	19.1594	2.2947	15.8272	2.82778
A25G;A195G	0.308237	0.24027	1.67	1.65835	18.9479	3.47738	17.2779	3.85257
A25G;A195T	0.404774	0.275065	0.174652	0.42529	17.761	2.77627	17.5864	2.80865
A25G;C196A	0.102077	0.0444068	0.251592	0.661932	36.219	6.21105	35.9674	6.24622
A25G;C196G	0.249888	0.084068	0.865342	1.25621	51.2447	3.80759	50.3793	4.00947
A25G;C196T	0.396649	0.149981	0.206743	0.318709	19.0979	1.76589	18.8911	1.79442
A25G;C197A	0.241351	0.109448	0.513738	0.60829	19.7346	2.46854	19.2208	2.54238
A25G;C197G	0.160143	0.0448118	0.480939	0.899913	49.5794	4.3126	49.0985	4.40549
A25G;C197T	0.128247	0.0778675	0.632376	0.992923	17.7352	3.93993	17.1028	4.06312
A25G;T198A	0.0820675	0.0538346	0.127606	1.78956	32.1033	9.37614	31.9757	9.54539
A25G;T198C	0.108588	0.0581698	0.630079	1.43413	29.218	6.07002	28.5879	6.23713
A25G;T198G	0.0885344	0.0672414	0.142579	2.26821	26.5905	8.82429	26.4479	9.11114
A25G;A199C	0.0623471	0.021975	0.237249	0.71758	33.93	5.61829	33.6928	5.66393
A25G;A199G	0.300033	0.220581	0.452409	1.01594	22.0452	4.07708	21.5928	4.20175
A25G;A199T	0.0433025	0.0464784	0	1.05054	24.2313	14.9118	24.2313	14.9487
A25G;A200C	0.109764	0.0422104	1.39467	0.710578	15.0928	2.10949	13.6981	2.22595
A25G;A200G	0.0768344	0.030447	0.146307	0.622171	30.3773	5.52303	30.231	5.55797
A25G;A200T	0.0996467	0.0652747	1.42949	1.50855	17.3998	4.22406	15.9703	4.48535
A25G;G201A	0.100972	0.0607757	0.362768	0.545242	16.7659	4.19904	16.4032	4.23429
A25G;G201C	0.105104	0.0756716	0.283071	1.88872	22.7886	6.65883	22.5056	6.92151
A25G;G201T	0.0592187	0.0226409	0.181414	0.421432	32.8241	6.31257	32.6426	6.32662
A25G;A202C	0.135596	0.0215179	0.36644	0.214013	23.2225	1.29468	22.856	1.31224
A25G;A202G	0.308276	0.58626	0.257262	1.33214	6.90046	3.74222	6.6432	3.97226
A25G;A202T	0.137156	0.0746465	0.226679	0.699664	21.2047	4.63193	20.978	4.68447
A25G;A203C	0.496979	0.185414	0.310461	0.272143	14.8927	1.10665	14.5822	1.13962
A25G;A203G	0.0915271	0.0430204	0.216733	1.34496	37.3144	7.58862	37.0977	7.70689
A25G;A203T	0.128512	0.0650923	0.143086	0.385565	24.9724	4.77096	24.8293	4.78651
A25G;A204C	0.748957	1.4261	0.239721	0.948484	10.9364	3.4488	10.6967	3.57685
A25G;A204G	0.229544	0.110999	1.15571	1.43967	34.0596	4.109	32.9039	4.35391
A25G;A204T	0.745268	0.464715	0.24561	0.362352	15.5202	1.56403	15.2746	1.60546
A25G;T205A	0.041643	0.0320034	0	1.31562	28.7666	11.395	28.7666	11.4707
A25G;T205C	0.122563	0.13235	0.238688	1.13177	20.2307	8.55398	19.992	8.62853
A25G;T205G	0.319887	0.254032	0.220718	0.767708	18.9212	4.09857	18.7005	4.16985
A25G;T206A	0.0202244	0.0298987	0.286265	0.55665	22.7863	23.1989	22.5001	23.2056
A25G;T206C	0.14372	0.0443066	0.315076	0.374225	24.8531	2.77664	24.5381	2.80174
A25G;T206G	0.0230261	0.0273891	0.276523	2.22652	62.9689	47.4518	62.6924	47.504
A25G;T207A	0.167375	0.0790871	0.33881	1.31733	52.3422	8.16129	52.0033	8.26692
A25G;T207C	0.717693	0.679549	0.702839	1.72841	42.938	4.7804	42.2352	5.08327
A25G;T207G	0.87933	0.836153	0.43973	1.08078	42.8407	4.64465	42.401	4.76873
A25G;A208C	0.0195503	0.0571381	1.46783	3.35527	32.4699	59.7701	31.0021	59.8642
A25G;A208G	0.137997	0.0398382	0.756321	0.92921	51.1795	4.79974	50.4232	4.88886
A25G;A208T	NA	NA	NA	NA	NA	NA	NA	NA
A25G;C209A	NA	NA	NA	NA	NA	NA	NA	NA
A25G;C209G	8.93601	1.32058e+08	0.746269	0.651366	0.619196	0.223978	-0.127073	0.688799
A25G;C209T	0.0297736	0.0391882	0.177853	1.08094	22.2809	18.5832	22.1031	18.6146
A25G;C210A	0.201908	0.748846	0.610933	0.140169	0.501794	0.0946632	-0.109139	0.16914
A25G;C210G	0.14517	0.637115	0.468372	0.647226	1.10558	0.858098	0.637204	1.07482
A25G;C210T	0.0347122	0.0317296	0.255448	0.64671	9.52933	4.51095	9.27388	4.55707
A25G;T211A	0.0103735	0.117887	0.300868	0.36228	1.74691	12.2186	1.44604	12.224
A25G;T211C	0.0076391	0.0286327	0.498275	0.107288	2.89735	7.27894	2.39907	7.27974
A25G;T211G	0.0180081	0.0394823	0	2.01207	45.8333	74.5924	45.8333	74.6196
A25T;A26C	0.105272	0.0964442	2.358	2.72424	19.0654	5.60124	16.7074	6.22859
A25T;A26G	0.109642	0.147602	0.424703	1.99622	16.5191	9.68372	16.0944	9.88734
A25T;A26T	0.0684579	0.0841612	0	2.0609	28.5609	18.0974	28.5609	18.2144
A25T;A27C	0.0578141	0.0780992	0	2.35891	17.6513	10.5314	17.6513	10.7924
A25T;A27G	0.0642531	0.0448595	0.598048	1.54636	32.1332	11.0775	31.5352	11.1849
A25T;A27T	0.00464021	0.0287814	0.090213	1.3418	100	565.162	99.9098	565.164
A25T;A28C	12.5363	3.52106e+09	0.574713	0.772357	1.34575	0.661739	0.771033	1.01707
A25T;A28G	0.0251275	0.0294524	0.762768	1.35873	38.1865	27.7425	37.4237	27.7758
A25T;A28T	0.0049462	0.0693878	0	0.941721	22.6131	293.556	22.6131	293.557
A25T;A29C	0.0378551	0.109078	0.284526	0.850086	3.61305	5.46839	3.32853	5.53407
A25T;A29G	0.00244095	0.0317673	0.408069	1.11441	100	1227.24	99.5919	1227.24
A25T;A29T	0.00109507	0.026857	0.0736373	0.299379	100	2396.47	99.9264	2396.47
A25T;T30A	0.0919698	0.141127	0.0070985	0.817673	4.50495	2.8951	4.49785	3.00836
A25T;T30C	0.089521	0.0338229	0.225435	0.411422	14.6616	2.47012	14.4362	2.50415
A25T;T30G	0.105589	0.123593	0.44802	0.925039	6.20744	2.75983	5.75942	2.91073
A25T;G31A	0.0418553	0.0259634	0.199122	0.603899	33.6481	11.7742	33.4489	11.7896
A25T;G31C	0.015231	0.0245699	1.36528	1.39378	40.3267	46.6103	38.9614	46.6311
A25T;G31T	0.054138	0.0526979	0.45943	1.81714	24.2483	11.4328	23.7888	11.5764
A25T;T38A	11.0209	6.75899e+08	2.35602	1.55397	0.479793	0.394133	-1.87623	1.60318
A25T;T38C	0.0621008	0.0671212	0	1.12455	17.9222	9.98278	17.9222	10.0459
A25T;T38G	0.0807406	0.165471	0.189917	1.47404	4.39674	4.15582	4.20682	4.40949
A25T;G39A	0.0394874	0.0122825	1.00373	0.466259	26.4513	4.46457	25.4476	4.48885
A25T;G39C	0.000991439	0.0595551	0.182821	0.90914	100	5860.88	99.8172	5860.88
A25T;G39T	0.035778	0.0550753	0.0713894	0.900009	15.0232	14.1456	14.9518	14.1742
A25T;C40A	0.119958	0.526378	0.285609	0.534763	0.727718	0.646479	0.442109	0.838991
A25T;C40G	0.00111199	0.0502554	0.39041	0.540334	53.7657	2346.8	53.3753	2346.8
A25T;C40T	0.0004722	0.0471128	0.205902	0.356692	100	9848.43	99.7941	9848.43
A25T;T41A	0.0281171	0.034327	0.013036	0.577703	13.8674	10.8862	13.8544	10.9015
A25T;T41C	0.00142753	0.0357636	0.578256	0.519209	100	2420.7	99.4217	2420.7
A25T;T41G	1.21831	49.0703	1.09317	2.02399	1.40243	1.07996	0.309256	2.29409
A25T;T42A	0.317982	0.777818	0.449729	0.532656	1.60461	0.647985	1.15488	0.838813
A25T;T42C	0.0674682	0.104722	0.194069	0.536032	2.8463	1.98348	2.65224	2.05463
A25T;T42G	0.973591	21.0821	0.515648	0.986814	0.722826	0.511414	0.207179	1.11146
A25T;G43A	NA	NA	NA	NA	NA	NA	NA	NA
A25T;G43C	0.0162725	0.101464	0.660909	0.346079	1.90442	5.09783	1.24351	5.10957
A25T;G43T	0.429671	1.10186	0.454802	0.272265	0.979583	0.246182	0.524781	0.36706
A25T;T44A	0.0224456	0.0278734	0.114049	0.262577	6.27896	5.0715	6.16491	5.07829
A25T;T44C	0.0433006	0.0573274	0.00870325	0.921118	10.9135	8.30093	10.9048	8.35188
A25T;T44G	0.0070344	0.0285428	0.431532	0.692422	51.1115	180.256	50.68	180.257
A25T;A45C	0.105811	0.043406	0.627542	0.631283	19.0101	2.93745	18.3825	3.00452
A25T;A45G	0.272715	0.192801	0.286737	0.848559	15.3782	3.22418	15.0915	3.33397
A25T;A45T	0.0480052	0.0203555	0.311885	0.382754	24.5776	5.85183	24.2657	5.86433
A25T;A46C	0.114274	0.0394911	0.273339	0.524207	19.4371	2.76366	19.1638	2.81294
A25T;A46G	0.0604437	0.0795072	0	2.0485	17.8902	10.8384	17.8902	11.0303
A25T;A46T	0.218125	0.167166	0.225454	0.948293	17.7746	4.90874	17.5492	4.9995
A25T;A47C	0.164663	0.0750758	0.284253	0.407708	16.0488	2.70448	15.7645	2.73504
A25T;A47G	0.170535	0.197479	0.493201	1.30553	9.61275	4.05209	9.11955	4.25722
A25T;A47T	0.0235881	0.0247249	0.586678	0.805716	38.4581	27.2047	37.8714	27.2166
A25T;T48A	0.0774729	0.0447916	0.266112	0.46166	14.4315	3.96013	14.1654	3.98695
A25T;T48C	0.107374	0.0829219	0.0909002	0.640143	12.1701	4.47204	12.0792	4.51762
A25T;T48G	0.0785344	0.0678375	0.448468	0.66474	10.9826	4.3231	10.5341	4.3739
A25T;G57A	0.0477135	0.0762701	0	0.741682	4.55174	3.75303	4.55174	3.82561
A25T;G57C	0.26921	2.74881	0.6993	0.994496	0.958808	0.540211	0.259508	1.13175
A25T;G57T	0.00102242	0.0413582	0.279957	0.497824	100	3946.77	99.72	3946.77
A25T;A58C	9.05695	3.75323e+08	0.373134	1.53373	1.30382	1.30175	0.930683	2.01169
A25T;A58G	0.0563624	0.0434217	0	1.03734	24.551	9.63178	24.551	9.68748
A25T;A58T	2.67014	144.059	0.230415	1.12745	5.34393	2.68318	5.11352	2.91043
A25T;G59A	0.0138444	0.0179418	0.0787684	0.202727	11.44	11.387	11.3613	11.3888
A25T;G59C	0.0873761	0.202689	0.152264	1.50361	3.18165	2.47964	3.02938	2.89991
A25T;G59T	0.201042	0.373347	0.107009	0.424683	1.11209	0.598698	1.00508	0.734027
A25T;A60C	0.00113144	0.0346242	0.202295	0.504294	100	2991.84	99.7977	2991.84
A25T;A60G	0.169533	0.231931	0.281313	1.17866	11.989	6.01558	11.7077	6.12996
A25T;A60T	0.0714996	0.0423619	0.315972	0.574701	15.9696	5.00659	15.6536	5.03947
A25T;G61A	0.0120211	0.047606	1.15986	0.836395	11.5458	31.0011	10.3859	31.0124
A25T;G61C	0.0335916	0.0422289	0.289211	0.32046	3.51015	2.26755	3.22094	2.29008
A25T;G61T	0.144236	0.0670311	0.343417	0.18359	2.28711	0.280888	1.94369	0.335564
A25T;G62A	0.0302827	0.032831	0	0.473956	14.6652	10.1797	14.6652	10.1907
A25T;G62C	0.00122411	0.0541807	0.312989	1.14712	100	4288.33	99.687	4288.33
A25T;G62T	0.0891917	0.075097	0.156479	0.588485	9.34704	3.66582	9.19056	3.71275
A25T;A69C	0.0222764	0.0420787	0.89832	1.52586	20.9178	24.4515	20.0195	24.499
A25T;A69G	0.123607	0.0273735	0.697815	0.304258	14.2543	1.25494	13.5565	1.2913
A25T;A69T	8.54336	1.45538e+07	0.585938	1.24828	5.71422	2.20075	5.12828	2.53012
A25T;A70C	0.0501449	0.0337927	0.174878	0.570945	26.2692	10.0487	26.0943	10.0649
A25T;A70G	0.15657	0.020711	0.200411	0.11684	20.4311	1.01275	20.2307	1.01946
A25T;A70T	0.0296605	0.0233937	1.44586	1.21102	34.6916	16.0605	33.2457	16.1061
A25T;T71A	0.104245	0.0913613	0	0.841773	15.3789	6.69321	15.3789	6.74594
A25T;T71C	0.0926268	0.0326891	0.227099	0.424606	18.6734	2.97691	18.4463	3.00704
A25T;T71G	0.00331228	0.0261091	0.565093	0.56553	77.9919	572.462	77.4268	572.463
A25T;T72A	0.0321403	0.0280166	0.37504	1.02548	23.0034	11.8642	22.6284	11.9085
A25T;T72C	0.00254914	0.0394218	0.263154	0.9488	100	1475.2	99.7368	1475.2
A25T;T72G	0.0232228	0.0203297	0.326856	0.711267	33.2795	19.3695	32.9527	19.3826
A25T;A73C	0.0147975	0.0447551	0.326398	0.608433	12.7255	28.4031	12.3991	28.4096
A25T;A73G	0.063252	0.0226827	0.210449	0.295908	22.7793	4.22471	22.5689	4.23506
A25T;A73T	0.0521801	0.0207636	0.695936	0.569518	20.3091	4.21704	19.6132	4.25533
A25T;C74A	0.000208252	0.124279	0.3819	0.519591	100	59104.5	99.6181	59104.5
A25T;C74G	0.0535838	0.0598868	0.282145	0.845543	8.41027	4.71108	8.12812	4.78636
A25T;C74T	0.0587332	0.0593605	0	1.95786	17.0309	7.12123	17.0309	7.38547
A25T;A75C	0.00173887	0.0372672	0.145372	0.587513	100	2077.12	99.8546	2077.12
A25T;A75G	0.0461302	0.038455	0	1.38185	29.8352	13.2246	29.8352	13.2966
A25T;A75T	0.044459	0.0339577	0	0.556585	15.2848	6.8503	15.2848	6.87288
A25T;A76C	0.000183455	0.236682	0.729773	1.06345	99.0013	126118	98.2716	126118
A25T;A76G	0.0449091	0.030406	0.327376	0.802372	34.8373	12.882	34.51	12.9069
A25T;A76T	0.1214	0.161947	0.721882	1.51042	7.52592	3.32645	6.80404	3.6533
A25T;G77A	0.475358	1.96063	0.317807	0.961536	1.24837	0.825175	0.930565	1.26707
A25T;G77C	0.19344	0.555204	0.245383	0.392052	0.759373	0.447032	0.513989	0.594595
A25T;G77T	0.200301	0.809214	0.174103	0.825181	0.839429	0.796325	0.665326	1.14676
A25T;T78A	0.012497	0.0687907	0.169404	0.397169	4.1373	16.6044	3.9679	16.6092
A25T;T78C	0.284091	0.201603	0.295993	0.510026	11.0404	2.1694	10.7444	2.22855
A25T;T78G	0.00821577	0.0246497	0.542188	1.09592	51.2228	125.35	50.6806	125.355
A25T;A79C	0.0018902	0.0294266	0.206713	0.545568	100	1497.95	99.7933	1497.95
A25T;A79G	0.051854	0.0275679	0.0225946	0.311373	9.25559	2.68474	9.233	2.70274
A25T;A79T	0.0467713	0.092184	0.16266	0.937177	5.19793	5.00138	5.03527	5.08843
A25T;T84A	0.0610502	0.0191505	1.86509	0.609645	24.5426	3.39931	22.6775	3.45354
A25T;T84C	0.100358	0.116749	0.554515	2.37489	16.0026	8.07288	15.4481	8.41496
A25T;T84G	0.0176804	0.0275834	0	1.10658	41.0598	46.3352	41.0598	46.3484
A25T;A85C	0.00957619	0.0277092	0.22326	1.61974	71.065	166.879	70.8417	166.887
A25T;A85G	0.0185029	0.0310589	0.441892	1.1345	39.8765	47.3165	39.4346	47.3301
A25T;A85T	0.0525423	0.0956181	0.19635	1.57678	10.379	9.70285	10.1827	9.83013
A25T;T86A	0.051516	0.0486407	0.126829	0.323494	3.59538	1.64841	3.46856	1.67985
A25T;T86C	0.00280455	0.0291046	0	0.582111	100	985.843	100	985.843
A25T;T86G	0.009728	0.0430185	0	1.03109	34.3891	127.546	34.3891	127.55
A25T;T87A	0.0179034	0.00934866	0.242686	0.102469	8.82729	3.32713	8.5846	3.3287
A25T;T87C	0.000446771	0.0738033	0.0834456	0.401814	100	16394.3	99.9166	16394.3
A25T;T87G	0.0462372	0.0380261	0.423222	0.373803	8.06417	3.64992	7.64095	3.66901
A25T;T88A	0.000865262	0.066469	0.185169	0.772576	100	7546.13	99.8148	7546.13
A25T;T88C	0.000800736	0.0335255	0.018291	0.317516	100	4123.24	99.9817	4123.24
A25T;T88G	0.0228259	0.126162	0	1.86822	6.71357	26.0041	6.71357	26.0712
A25T;T89A	0.0738303	0.0115619	0.166828	0.100664	16.604	1.25931	16.4372	1.26332
A25T;T89C	0.0585578	0.0427059	0.204232	0.454683	8.52251	3.28599	8.31828	3.3173
A25T;T89G	0.0350591	0.0351789	0	0.995167	24.9138	14.8796	24.9138	14.9128
A25T;T90A	0.149714	0.0611027	0.872289	0.732099	19.7951	2.86174	18.9228	2.9539
A25T;T90C	0.0841391	0.0196782	0.216267	0.253659	23.6537	2.66748	23.4374	2.67952
A25T;T90G	0.137003	0.102117	0.300303	1.52202	20.9269	6.15167	20.6266	6.33716
A25T;G91A	0.0715545	0.0563411	0	0.801265	14.1321	5.64573	14.1321	5.7023
A25T;G91C	0.0118525	0.0104746	0.88273	0.554429	58.5167	40.0284	57.6339	40.0322
A25T;G91T	0.076	0.0341027	0.146478	0.369441	13.2111	2.90221	13.0646	2.92563
A25T;C160A	0.0601338	0.0448219	0	0.878108	22.7136	9.04104	22.7136	9.08358
A25T;C160G	0.0534775	0.0220376	0.0963761	0.461007	19.27	4.31415	19.1736	4.33872
A25T;C160T	0.0730957	0.0256143	0.386004	0.613058	19.691	3.17685	19.305	3.23546
A25T;C161A	0.10783	0.0454452	0.354186	0.486503	10.4637	1.78986	10.1095	1.8548
A25T;C161G	0.00203188	0.0253414	2.06843	0.754	100	1168.74	97.9316	1168.74
A25T;C161T	0.0613318	0.0311262	0.110606	0.341795	16.9963	4.3801	16.8857	4.39341
A25T;T162A	0.0037512	0.0221473	0.147539	0.566187	100	548.286	99.8525	548.287
A25T;T162C	NA	NA	NA	NA	NA	NA	NA	NA
A25T;T162G	0.108728	0.107198	1.25583	0.548006	4.36765	1.20494	3.11182	1.3237
A25T;C163A	0.096852	0.109104	0.884402	0.443531	2.63759	0.76519	1.75319	0.884441
A25T;C163G	0.0766368	0.124428	0.158774	0.421387	1.96968	1.29046	1.81091	1.35752
A25T;C163T	0.0233828	0.0274818	1.44868	1.29654	31.5464	23.6339	30.0977	23.6694
A25T;T164A	0.0532739	0.0579153	0.0999298	1.4227	13.5757	7.37271	13.4758	7.50872
A25T;T164C	0.0544608	0.0517921	0.147349	0.690267	10.8675	5.53092	10.7202	5.57383
A25T;T164G	0.0167034	0.0694927	0	1.95528	14.9738	41.5538	14.9738	41.5997
A25T;C165A	0.0362151	0.0214944	0.482156	0.702734	21.8264	7.26073	21.3442	7.29466
A25T;C165G	0.169324	0.0822231	0.124991	0.297724	8.09704	1.45919	7.97205	1.48925
A25T;C165T	0.0744732	0.0560283	0.167407	0.893509	16.543	5.97148	16.3756	6.03795
A25T;T166A	0.0535536	0.0179277	0.656219	0.426673	18.168	3.10238	17.5118	3.13158
A25T;T166C	0.16633	0.0861695	0.65697	1.21222	25.2957	4.52137	24.6387	4.68105
A25T;T166G	0.0472364	0.00877109	0.203673	0.237364	28.9015	2.83518	28.6978	2.8451
A25T;G167A	0.0719218	0.0157906	0.139639	0.166312	22.3683	2.38096	22.2287	2.38676
A25T;G167C	0.041772	0.0485226	0	1.03844	18.0462	12.1124	18.0462	12.1568
A25T;G167T	0.113376	0.0258617	0.134126	0.243864	25.6781	2.32931	25.544	2.34204
A25T;C168A	0.0970213	0.0356387	0.762985	0.70492	18.9701	2.91869	18.2071	3.0026
A25T;C168G	0.0800392	0.0328337	1.15689	0.921365	20.5891	3.71784	19.4322	3.83031
A25T;C168T	0.145975	0.0502528	0.865749	0.729519	21.9948	2.55879	21.129	2.66075
A25T;G169A	0.156423	0.0742811	0.143018	0.42803	24.7048	4.09339	24.5617	4.11571
A25T;G169C	0.267767	0.0571697	0.95697	0.471867	23.7226	1.31196	22.7657	1.39424
A25T;G169T	0.197918	0.116752	1.21663	1.39278	20.0457	3.67085	18.8291	3.92619
A25T;G170A	0.0974831	0.0622688	0.929809	1.40634	17.9	4.67708	16.9702	4.88394
A25T;G170C	0.226266	0.0860011	0.312095	0.325734	11.5426	1.30793	11.2305	1.34788
A25T;G170T	0.101791	0.0791718	0	1.26856	13.2531	4.17351	13.2531	4.36205
A25T;T171A	0.0407975	0.0276359	0.930765	1.34116	31.9116	11.6902	30.9809	11.7669
A25T;T171C	0.108051	0.0436176	3.0518	1.47551	27.1997	3.86047	24.1479	4.13284
A25T;T171G	0.0411321	0.0191234	0.221403	0.42571	26.8623	7.33581	26.6409	7.34816
A25T;T172A	0.0178081	0.0304382	0.270679	0.423375	23.8321	30.2263	23.5615	30.2293
A25T;T172C	0.163675	0.0330439	0.274977	0.410578	32.5469	2.29624	32.2719	2.33266
A25T;T172G	0.110736	0.0587171	0.0486796	0.687468	17.7797	4.40932	17.731	4.4626
A25T;T173A	0.0686483	0.0196496	0.833438	0.73811	28.633	3.71731	27.7996	3.78988
A25T;T173C	0.0476745	0.0303016	0.285235	0.618348	26.7126	9.49892	26.4274	9.51903
A25T;T173G	0.176469	0.0748522	2.83846	1.33408	21.0406	2.57569	18.2021	2.90068
A25T;T174A	0.0285236	0.0303569	0.260347	0.552073	25.4726	17.3659	25.2122	17.3746
A25T;T174C	0.43771	0.254005	1.55826	1.74952	30.1026	3.4323	28.5444	3.85247
A25T;T174G	0.0642792	0.0281911	2.53151	1.36951	27.7315	5.34317	25.2	5.51589
A25T;T175A	0.105199	0.0283552	0.179221	0.352023	29.8389	3.50724	29.6597	3.52487
A25T;T175C	0.114777	0.0295169	1.51712	0.895508	32.2471	2.96645	30.7299	3.09867
A25T;T175G	0.0698306	0.0579468	0.982138	0.948698	11.962	4.20907	10.9798	4.31466
A25T;C176A	0.161598	0.0883013	1.83253	1.68531	22.3509	3.65453	20.5184	4.02441
A25T;C176G	0.27833	0.0692799	0.266644	0.278098	24.6277	1.611	24.3611	1.63482
A25T;C176T	0.0972776	0.05002	0.108214	0.421652	18.7819	4.39891	18.6737	4.41907
A25T;A177C	0.108555	0.0533722	0.13564	0.668827	22.2919	4.67745	22.1562	4.72503
A25T;A177G	0.0041942	0.0377049	0.168746	1.3734	100	819.731	99.8313	819.732
A25T;A177T	0.0464739	0.0383039	1.17961	1.75237	24.4476	9.63292	23.268	9.79102
A25T;G178A	0.00201938	0.0199386	0.0504206	0.204743	45.1868	425.437	45.1364	425.437
A25T;G178C	0.159826	0.283596	0.209573	0.460169	1.91055	0.931862	1.70098	1.03929
A25T;G178T	0.123249	0.172785	0.250007	0.543082	2.13049	0.854719	1.88048	1.01266
A25T;A179C	0.169692	0.115827	1.54457	2.11233	25.4172	5.13077	23.8726	5.54858
A25T;A179G	0.0961154	0.053803	0.186013	0.829227	14.148	3.38813	13.962	3.48813
A25T;A179T	0.0400926	0.0458061	0.334862	1.32672	42.0714	26.7384	41.7365	26.7713
A25T;T180A	0.178976	0.0373128	0.293437	0.309312	26.2944	1.86885	26.001	1.89428
A25T;T180C	0.0719732	0.0490951	0.244949	0.867602	19.3035	6.39076	19.0585	6.44939
A25T;T180G	0.0573727	0.0503408	3.58116	4.0153	35.4124	11.9347	31.8313	12.5921
A25T;T181A	0.0526819	0.0471042	0	0.79616	18.9066	9.14611	18.9066	9.18069
A25T;T181C	0.0157526	0.0391529	0.194279	0.904253	22.3736	40.4165	22.1793	40.4266
A25T;T181G	0.203379	0.0222996	4.44182	0.997158	52.5604	1.28182	48.1186	1.624
A25T;A182C	0.226361	0.708107	0.233649	0.347476	0.622538	0.320577	0.388889	0.472768
A25T;A182G	0.0976161	0.0728242	1.22282	1.91085	22.0836	6.27342	20.8608	6.55798
A25T;A182T	0.499904	1.71001	0.158912	0.146942	0.329719	0.113959	0.170806	0.185953
A25T;G183A	NA	NA	NA	NA	NA	NA	NA	NA
A25T;G183C	0.183744	0.283677	0.413443	0.91634	2.22651	0.767601	1.81307	1.19536
A25T;G183T	10.4418	6.0139e+08	0.294118	0.507509	1.4702	0.443345	1.17608	0.673884
A25T;G184A	0.0459417	0.0764904	0.228209	0.444554	2.51466	1.9847	2.28645	2.03388
A25T;G184C	0.120902	0.158025	0.304197	1.05242	4.04568	1.59375	3.74148	1.90988
A25T;G184T	9.30433	4.34151e+08	0.251256	0.879363	0.734771	0.622573	0.483514	1.07744
A25T;T185A	0.0209714	0.0358599	0	1.8531	40.1142	45.0282	40.1142	45.0664
A25T;T185C	0.0673036	0.0249094	0.453534	1.18666	32.6133	5.37665	32.1597	5.50605
A25T;T185G	0.0101691	0.0195796	0.56264	0.394881	17.4593	25.2542	16.8967	25.2573
A25T;A186C	0.0607654	0.0437367	0	1.40209	34.3277	12.6964	34.3277	12.7735
A25T;A186G	0.210559	0.0393307	0.363912	0.566041	53.8657	2.54518	53.5018	2.60736
A25T;A186T	0.0620589	0.0687736	0	1.63968	20.0682	10.5248	20.0682	10.6518
A25T;G187A	0.108907	0.0433054	0.246159	0.656467	30.3242	4.99697	30.078	5.03991
A25T;G187C	0.0778362	0.0265968	3.25053	1.92712	38.4368	4.70209	35.1863	5.08167
A25T;G187T	0.0665462	0.0374411	0.324707	0.554288	21.5407	5.77223	21.2159	5.79879
A25T;T188A	0.0559262	0.0289534	0.426768	0.947783	26.1179	6.92182	25.6911	6.98641
A25T;T188C	0.0616543	0.0321414	0.571524	0.89767	25.9044	6.03125	25.3329	6.09769
A25T;T188G	0.0416934	0.0388356	0.247678	0.674378	15.4238	8.02291	15.1761	8.0512
A25T;C189A	0.00338362	0.0585628	0.271445	0.866437	26.1323	410.239	25.8609	410.24
A25T;C189G	0.0329643	0.0286222	0.0595213	0.264221	4.56114	2.20936	4.50162	2.22511
A25T;C189T	0.0658846	0.033854	0.325098	0.498898	23.0965	5.91341	22.7714	5.93442
A25T;G190A	0.0718671	0.0217769	0.259125	0.428201	37.483	5.07981	37.2238	5.09782
A25T;G190C	0.0254943	0.0211497	4.03356	1.76862	46.0377	21.8069	42.0042	21.8785
A25T;G190T	0.145046	0.0600921	0.165953	0.354424	19.2533	3.04761	19.0874	3.06815
A25T;A191C	0.0852722	0.0694198	1.08667	1.46328	21.6158	7.42605	20.5292	7.56885
A25T;A191G	0.0782595	0.0326045	0.308846	0.456491	24.0397	4.45719	23.7308	4.4805
A25T;A191T	0.0631801	0.0357731	1.26598	1.24632	22.786	5.96779	21.52	6.09655
A25T;A192C	0.0825792	0.0511923	2.01245	1.41925	22.1531	5.71965	20.1407	5.8931
A25T;A192G	0.114262	0.0723013	0.990508	1.10554	21.316	5.18657	20.3255	5.30309
A25T;A192T	0.0831327	0.0303843	0.0825118	0.411769	27.9715	4.96405	27.889	4.9811
A25T;A193C	0.0853998	0.059761	0.925869	1.29607	23.2194	6.9367	22.2935	7.05674
A25T;A193G	0.0570288	0.0371595	0.182474	0.828269	25.3593	8.54326	25.1769	8.58331
A25T;A193T	0.0576271	0.0318284	0.169306	0.734446	35.8397	10.0916	35.6704	10.1183
A25T;A194C	0.0263857	0.0140295	0.295185	0.293702	30.1916	10.2989	29.8964	10.3031
A25T;A194G	0.126342	0.0953946	0.0934381	2.43274	25.2943	7.82843	25.2009	8.19771
A25T;A194T	8.37851	1.34516e+07	1.62338	2.74285	6.64843	2.62342	5.02505	3.79546
A25T;A195C	0.150296	0.0686123	0.451432	0.517116	14.8265	2.39103	14.375	2.44631
A25T;A195G	0.0938071	0.0296599	0.366663	0.492132	28.6209	3.85484	28.2543	3.88613
A25T;A195T	0.0692027	0.0722878	0	1.13543	20.0402	11.1986	20.0402	11.256
A25T;C196A	0.0726181	0.0185927	0.643745	0.799558	37.418	4.28291	36.7743	4.35691
A25T;C196G	0.113986	0.0293484	2.25687	2.27922	53.0217	4.36728	50.7649	4.92625
A25T;C196T	0.0861465	0.0362889	1.29024	1.05454	25.1731	4.19463	23.8829	4.32516
A25T;C197A	0.129895	0.0605841	0.234322	0.569499	23.5544	4.15117	23.3201	4.19005
A25T;C197G	0.0734227	0.0353706	0	1.7561	49.6553	10.9003	49.6553	11.0409
A25T;C197T	0.0164273	0.0222238	0.216267	0.81446	57.1747	56.4873	56.9585	56.4932
A25T;T198A	0.266424	0.141494	0.490978	0.857118	16.4135	2.3008	15.9226	2.45526
A25T;T198C	0.117878	0.0659785	0.235173	0.879317	29.1238	6.22824	28.8887	6.29
A25T;T198G	0.0784566	0.0586929	0.0436469	3.13291	43.2068	13.8438	43.1632	14.1938
A25T;A199C	0.00169919	0.0681664	0.0880838	1.75142	100	3890.49	99.9119	3890.49
A25T;A199G	0.145754	0.175291	0.424593	1.56111	18.231	7.34084	17.8064	7.505
A25T;A199T	0.0062182	0.0129783	0.573754	0.605339	95.1593	172.342	94.5856	172.343
A25T;A200C	0.0196308	0.0101169	0.129754	0.241483	37.0646	13.6125	36.9349	13.6147
A25T;A200G	0.0750115	0.0525835	0	1.39217	22.6573	7.72214	22.6573	7.84662
A25T;A200T	0.0607435	0.0299883	0.59251	0.662552	17.9632	4.14047	17.3707	4.19314
A25T;G201A	0.102451	0.0369971	0.376966	0.58005	23.8416	3.67161	23.4646	3.71715
A25T;G201C	0.0608063	0.0254468	0.120657	0.385958	22.8584	4.90095	22.7378	4.91612
A25T;G201T	0.0174028	0.0213194	0.399613	0.613108	38.8002	33.5744	38.4006	33.58
A25T;A202C	0.239552	0.251845	1.72064	1.82729	16.5506	4.25846	14.83	4.63394
A25T;A202G	0.0113298	0.040759	0.167372	1.07307	40.7367	116.925	40.5693	116.93
A25T;A202T	0.126061	0.050928	0.130657	0.348775	20.8725	3.31137	20.7419	3.32969
A25T;A203C	0.0789323	0.024499	0.569794	0.55387	26.9211	3.85805	26.3513	3.8976
A25T;A203G	0.0439847	0.0128396	2.11969	1.03414	42.3935	5.78236	40.2738	5.8741
A25T;A203T	0.102037	0.0457825	0.0959508	0.339478	20.8594	3.95115	20.7634	3.9657
A25T;A204C	0.0249492	0.0200837	0.170733	0.474036	29.7323	16.0409	29.5616	16.0479
A25T;A204G	0.141509	0.0623835	0.0925818	0.647547	39.1193	6.34048	39.0268	6.37346
A25T;A204T	0.045555	0.0389118	1.12948	1.52439	27.1224	11.7209	25.9929	11.8196
A25T;T205A	0.0501076	0.0602594	0	1.17767	17.9505	11.4765	17.9505	11.5368
A25T;T205C	0.0706192	0.0308026	1.79545	0.966047	31.0237	5.40165	29.2282	5.48735
A25T;T205G	0.148003	0.0174854	1.32133	0.358546	27.2462	1.07787	25.9248	1.13594
A25T;T206A	1.11827	0.908544	0.297779	0.366533	14.225	1.25002	13.9272	1.30265
A25T;T206C	0.163583	0.0700862	0.340297	0.458522	16.3852	2.5959	16.0449	2.63608
A25T;T206G	0.0793431	0.0221685	0.904745	1.27255	52.0227	5.47434	51.118	5.6203
A25T;T207A	0.147113	0.0240019	2.43034	1.40822	65.4415	2.987	63.0112	3.30231
A25T;T207C	0.307208	0.104119	0.906446	1.42057	46.5636	3.67831	45.6572	3.9431
A25T;T207G	0.0626298	0.0131041	1.64505	1.94756	69.0669	5.50797	67.4218	5.84215
A25T;A208C	0.3078	1.46016	0.731136	4.12005	3.01911	2.65856	2.28798	4.90334
A25T;A208G	0.106356	0.0927071	0	3.80394	29.1744	10.4728	29.1744	11.1422
A25T;A208T	0.0457253	0.01351	0.507327	0.586325	29.0679	4.17842	28.5606	4.21935
A25T;C209A	0.209639	0.280801	0.686056	0.0957173	0.498011	0.0544814	-0.188045	0.110136
A25T;C209G	0.294793	0.327736	0.990935	0.153217	0.669715	0.061712	-0.321219	0.165178
A25T;C209T	0.0282711	0.0399887	0.789194	0.96753	14.2486	12.1218	13.4594	12.1604
A25T;C210A	NA	NA	NA	NA	NA	NA	NA	NA
A25T;C210G	0.113683	0.257034	0.457828	0.377949	1.10808	0.491917	0.650252	0.620345
A25T;C210T	NA	NA	NA	NA	NA	NA	NA	NA
A25T;T211A	0.808405	5.62677	0.327672	0.0528912	0.354395	0.0266068	0.0267224	0.0592064
A25T;T211C	0.00595701	0.0451618	0.614919	0.394911	8.81689	53.5931	8.20197	53.5946
A25T;T211G	0.0299321	0.0419845	0.468365	1.55395	20.6099	17.0817	20.1415	17.1522
A26C;A27C	NA	NA	NA	NA	NA	NA	NA	NA
A26C;A27G	0.0272472	0.0525155	0	2.44215	34.2089	40.8496	34.2089	40.9226
A26C;A27T	0.0341819	0.0585691	0.625148	1.43475	16.3384	16.7829	15.7133	16.8441
A26C;A28C	0.00346723	0.0505151	0	1.69142	66.0977	901.911	66.0977	901.913
A26C;A28G	NA	NA	NA	NA	NA	NA	NA	NA
A26C;A28T	0.00774368	0.0420156	0	2.84347	80.8306	369.34	80.8306	369.351
A26C;A29C	0.224519	0.770973	0.736504	1.80029	3.44868	2.66738	2.71218	3.21806
A26C;A29G	0.00869685	0.0775184	0	2.55418	32.703	255.786	32.703	255.799
A26C;A29T	0.351518	1.04044	0.6513	1.45768	2.87324	1.40607	2.22194	2.02531
[truncated: 39,330 more rows]

## Sheet: PKI Library Replicate 2
	K	K_SD	Ymin	Ymin_SD	Ymax	Ymax_SD	Amp	Amp_SD
WT	0.198179	0.028199	0.431062	0.186828	15.0901	0.783516	14.6591	0.805482		Variant Position Number shown in this file is the CrPV Genome position number minus 6,005
C24A	0.109083	0.0200484	0.544556	0.268503	16.8262	1.33406	16.2816	1.36081
C24G	0.138184	0.0127229	0.488307	0.13738	16.7897	0.625251	16.3014	0.640166
C24T	0.159989	0.0292274	0.51931	0.273417	16.3006	1.15543	15.7813	1.18734
A25C	0.170355	0.0266257	0.430587	0.227167	17.2933	1.04067	16.8627	1.06517		Example: C6166 is shown in this file as C161
A25G	0.190508	0.0261489	0.48269	0.194965	15.9277	0.802273	15.445	0.825623
A25T	0.129803	0.0186726	0.488524	0.210722	17.4313	1.03718	16.9428	1.05837
A26C	0.104754	0.0144725	0.466849	0.19832	17.1858	1.03679	16.719	1.05559
A26G	0.231984	0.0476956	0.415628	0.252829	13.7896	0.988839	13.374	1.02065
A26T	0.171022	0.0206521	0.349631	0.148498	16.281	0.764408	15.9314	0.778698
A27C	0.183717	0.0329401	0.507375	0.250258	15.3536	1.01538	14.8462	1.04577
A27G	0.141132	0.0198234	0.422895	0.199871	17.4811	0.99341	17.0582	1.01332
A27T	0.180766	0.0150779	0.324177	0.0968502	15.8717	0.504352	15.5475	0.513567
A28C	0.184281	0.0141592	0.396261	0.103268	15.9099	0.461645	15.5137	0.473055
A28G	0.203017	0.0214036	0.328966	0.121564	14.5326	0.557042	14.2037	0.570153
A28T	0.179094	0.0240448	0.390737	0.169557	15.072	0.769987	14.6812	0.788435
A29C	0.182776	0.0237145	0.392026	0.170771	15.7735	0.776222	15.3815	0.794785
A29G	0.186175	0.023867	0.493492	0.181662	15.1083	0.713657	14.6148	0.736416
A29T	0.162243	0.0244209	0.492752	0.254669	19.7635	1.16705	19.2708	1.19451
T30A	0.0813629	0.00994008	0.330237	0.127013	14.3122	0.837882	13.9819	0.847454
T30C	0.152192	0.0177178	0.399704	0.157091	16.5464	0.774744	16.1467	0.79051
T30G	0.0774408	0.00814604	0.429189	0.118894	14.1983	0.709281	13.7691	0.719177
G31A	0.154315	0.019235	0.377629	0.159377	16.2418	0.82055	15.8642	0.835885
G31C	0.146434	0.02213	0.407529	0.206988	16.5656	1.02609	16.1581	1.04676
G31T	0.150336	0.0215776	0.431584	0.198229	16.4222	0.955899	15.9906	0.976236
T38A	0.0367016	0.00449409	0.291454	0.0654017	12.5315	0.905739	12.24	0.908097
T38C	0.115989	0.0168403	0.42885	0.188695	15.8657	1.00009	15.4368	1.01774
T38G	0.051909	0.00668892	0.335187	0.101092	12.8807	0.879067	12.5455	0.88486
G39A	0.147502	0.0219414	0.400194	0.193743	14.9811	0.903561	14.5809	0.924099
G39C	0.0854971	0.00976686	0.309968	0.116101	14.1036	0.762043	13.7936	0.770837
G39T	0.0989523	0.0129798	0.352233	0.149703	14.616	0.869327	14.2638	0.882122
C40A	0.0419973	0.00351369	0.348208	0.096633	24.9128	1.15424	24.5646	1.15828
C40G	0.146565	0.0184847	0.450043	0.188326	17.3683	0.884247	16.9183	0.90408
C40T	0.13963	0.0174987	0.389165	0.154759	14.9959	0.775018	14.6067	0.790319
T41A	0.173617	0.0241685	0.401851	0.197774	18.9156	1.01772	18.5138	1.03676
T41C	0.202036	0.0319827	0.360828	0.187178	14.349	0.838471	13.9882	0.85911
T41G	0.19566	0.0288818	0.534662	0.250873	19.3424	1.03501	18.8078	1.06498
T42A	0.174229	0.0153093	0.416149	0.131028	18.4158	0.621244	17.9996	0.634911
T42C	0.183743	0.0309751	0.334417	0.201845	15.236	0.977137	14.9016	0.997766
T42G	0.113287	0.0135264	0.399036	0.169379	17.7323	0.925495	17.3332	0.940867
G43A	0.110314	0.0114595	0.482091	0.147536	16.5541	0.745696	16.072	0.760151
G43C	0.0638568	0.00881688	0.309109	0.102629	10.9822	0.762965	10.6731	0.769837
G43T	0.0714758	0.0110203	0.335151	0.126321	11.7027	0.895856	11.3675	0.904718
T44A	0.148648	0.0218781	0.391775	0.200769	17.5013	1.04305	17.1095	1.0622
T44C	0.184195	0.0251337	0.458992	0.199991	17.3279	0.885418	16.869	0.907723
T44G	0.199163	0.0241268	0.508852	0.194375	18.7637	0.82384	18.2548	0.84646
A45C	0.154353	0.0247962	0.478449	0.25053	19.5198	1.25876	19.0414	1.28345
A45G	0.199261	0.024892	0.43294	0.180189	17.1749	0.785499	16.742	0.805902
A45T	0.184199	0.0241222	0.435096	0.175495	16.5079	0.825233	16.0728	0.843687
A46C	0.193666	0.022915	0.379574	0.150248	16.1793	0.714008	15.7997	0.729645
A46G	0.199366	0.0292137	0.582823	0.282119	21.0623	1.12671	20.4795	1.1615
A46T	0.199773	0.0305783	0.438196	0.207319	15.456	0.863287	15.0178	0.887832
A47C	0.216932	0.0380341	0.468493	0.23224	15.698	0.985326	15.2295	1.01233
A47G	0.21092	0.0341191	0.459152	0.239383	18.8997	1.12085	18.4405	1.14612
A47T	0.252546	0.0430085	0.439078	0.222094	16.2994	0.948079	15.8603	0.973745
T48A	0.197391	0.0274908	0.425836	0.175205	15.3569	0.820593	14.9311	0.839089
T48C	0.21976	0.0404308	0.483366	0.266811	17.4247	1.17355	16.9413	1.2035
T48G	0.210929	0.0327342	0.41768	0.19889	15.9965	0.924819	15.5788	0.945964
G57A	0.096756	0.0159415	0.403397	0.216511	15.0023	1.04455	14.5989	1.06676
G57C	0.0925925	0.0117402	0.389052	0.157004	13.6552	0.743686	13.2661	0.760079
G57T	0.0983246	0.0136743	0.427722	0.180982	14.8118	0.873427	14.3841	0.89198
A58C	0.134986	0.0169484	0.491158	0.19418	17.4737	0.868944	16.9826	0.890376
A58G	0.177316	0.0251924	0.461474	0.203481	14.6981	0.783374	14.2366	0.809369
A58T	0.173669	0.0228106	0.499179	0.228466	19.2665	0.941289	18.7673	0.968619
G59A	0.0910306	0.0114118	0.487077	0.155223	14.5273	0.804522	14.0402	0.819359
G59C	0.0771373	0.00723397	0.363885	0.103333	13.9639	0.609547	13.6	0.618243
G59T	0.0814914	0.00832299	0.40717	0.109989	12.8025	0.593251	12.3953	0.603361
A60C	0.131814	0.0206513	0.40093	0.184944	13.3962	0.843439	12.9953	0.863478
A60G	0.196535	0.0287361	0.424298	0.186033	14.0232	0.742411	13.5989	0.765365
A60T	0.147918	0.020632	0.486069	0.198038	14.9774	0.809351	14.4913	0.833227
G61A	0.0939959	0.0100536	0.391492	0.107983	11.4464	0.534482	11.0549	0.545281
G61C	0.0822453	0.00841871	0.517817	0.112753	12.0158	0.549072	11.498	0.560529
G61T	0.0678324	0.00256557	0.470974	0.0721711	25.6697	0.442995	25.1987	0.448836
G62A	0.133054	0.0159318	0.372145	0.137891	14.0166	0.691405	13.6444	0.705021
G62C	0.118834	0.0186928	0.501897	0.209547	15.0609	0.97653	14.559	0.99876
G62T	0.144212	0.0181738	0.432816	0.158723	14.1664	0.706304	13.7335	0.723918
A69C	0.208021	0.0421927	0.514396	0.259684	14.4153	1.09104	13.9009	1.12151
A69G	0.207891	0.0247225	0.423943	0.135522	13.7725	0.618549	13.3485	0.633221
A69T	0.19515	0.0424386	0.460453	0.252426	13.5724	1.12278	13.1119	1.15081
A70C	0.208233	0.0328138	0.51706	0.2388	17.9108	1.01009	17.3937	1.03793
A70G	0.185388	0.0290912	0.447605	0.216053	16.6382	0.968838	16.1906	0.992636
A70T	0.230839	0.0474359	0.444457	0.256525	15.7966	1.13834	15.3521	1.16689
T71A	0.166432	0.0235338	0.523384	0.232467	20.5061	1.10422	19.9828	1.12843
T71C	0.174417	0.0219295	0.466146	0.191941	18.8835	0.915775	18.4174	0.935673
T71G	0.125641	0.0138742	0.422073	0.16532	20.6843	0.963458	20.2622	0.977539
T72A	0.159218	0.021051	0.489047	0.210975	19.7479	1.01692	19.2589	1.03857
T72C	0.156701	0.0168215	0.456151	0.153665	17.1085	0.728211	16.6524	0.744247
T72G	0.144578	0.0163468	0.569774	0.195221	19.9307	0.906956	19.3609	0.927729
A73C	0.191487	0.0316284	0.484174	0.27638	19.4427	1.17472	18.9585	1.20679
A73G	0.183538	0.0250177	0.530564	0.224372	18.2401	0.929653	17.7095	0.956346
A73T	0.213724	0.0312045	0.541295	0.27128	21.5248	1.11503	20.9835	1.14755
C74A	0.0832224	0.00787271	0.45899	0.132395	18.5862	0.82753	18.1272	0.838053
C74G	0.173074	0.0228556	0.63578	0.311732	26.2484	1.27449	25.6126	1.31206
C74T	0.195615	0.0331119	0.543792	0.312332	21.1212	1.28883	20.5774	1.32614
A75C	0.174134	0.0207289	0.567025	0.213993	20.8591	0.917998	20.292	0.94261
A75G	0.23934	0.0314409	0.655346	0.280708	22.5852	0.981515	21.9298	1.02087
A75T	0.195012	0.0343538	0.445743	0.262193	18.2201	1.17049	17.7743	1.19949
A76C	0.170342	0.0203977	0.550994	0.218571	21.9957	1.01027	21.4447	1.03365
A76G	0.209132	0.0307021	0.43135	0.21403	17.3499	0.925947	16.9186	0.950361
A76T	0.176528	0.02245	0.457689	0.180961	15.9936	0.770329	15.5359	0.791299
G77A	0.0797362	0.00859498	0.323747	0.106353	14.3575	0.761374	14.0338	0.768766
G77C	0.0530131	0.00417257	0.340269	0.0667412	13.952	0.582765	13.6117	0.586574
G77T	0.0850539	0.0103324	0.453476	0.150891	16.1829	0.93239	15.7295	0.94452
T78A	0.0291453	0.0041409	0.33903	0.0634574	12.9669	1.14955	12.6279	1.1513
T78C	0.145709	0.0236369	0.439452	0.207276	14.466	0.950695	14.0266	0.973028
T78G	0.0576008	0.00855448	0.428822	0.171276	17.4803	1.32902	17.0515	1.34001
A79C	0.107703	0.0175419	0.402507	0.218399	16.5912	1.1917	16.1887	1.21154
A79G	0.0713963	0.0124887	0.372974	0.218078	16.9201	1.46364	16.5471	1.4798
A79T	0.0817322	0.0117365	0.366914	0.171877	15.9971	1.09677	15.6301	1.11015
T84A	0.140563	0.0195195	0.403295	0.180373	16.5497	0.947179	16.1464	0.9642
T84C	0.130662	0.0190897	0.396021	0.198909	17.9449	1.10195	17.5488	1.11976
T84G	0.138078	0.017119	0.393784	0.173052	18.0984	0.931534	17.7046	0.947472
A85C	0.124847	0.0156934	0.43363	0.19419	20.5297	1.07747	20.0961	1.09483
A85G	0.176692	0.0282834	0.451102	0.225151	15.9471	0.967193	15.496	0.993054
A85T	0.130342	0.016214	0.486605	0.204165	19.1339	0.99504	18.6472	1.01577
T86A	0.116978	0.0170217	0.442172	0.213793	18.196	1.13533	17.7538	1.15529
T86C	0.13598	0.0160481	0.515005	0.186278	18.646	0.895913	18.131	0.915073
T86G	0.14774	0.0222018	0.357035	0.19988	17.0759	1.04754	16.7188	1.06644
T87A	0.101387	0.00693017	0.534397	0.122636	23.1482	0.704452	22.6138	0.715047
T87C	0.171156	0.0141949	0.551881	0.137574	18.3166	0.576222	17.7647	0.592418
T87G	0.139939	0.0191401	0.386381	0.198829	18.3542	1.03241	17.9678	1.05138
T88A	0.159314	0.0223113	0.506602	0.221136	18.3083	0.995454	17.8017	1.01972
T88C	0.11503	0.0128168	0.512289	0.200706	23.7797	1.13697	23.2675	1.15455
T88G	0.16347	0.0246563	0.575183	0.249775	17.2852	0.994086	16.7101	1.02499
T89A	0.166163	0.0305652	0.462831	0.276353	17.6303	1.25729	17.1675	1.28731
T89C	0.208965	0.0269532	0.529215	0.215378	18.1646	0.839326	17.6354	0.86652
T89G	0.102963	0.0121817	0.440372	0.184665	22.0778	1.16405	21.6375	1.17861
T90A	0.115767	0.0122677	0.45781	0.165084	19.2428	0.887453	18.785	0.902677
T90C	0.178	0.0264039	0.440442	0.205455	16.1323	0.909333	15.6918	0.932255
T90G	0.163608	0.0161784	0.533726	0.199557	23.2675	0.891806	22.7338	0.91386
G91A	0.099667	0.0131637	0.446615	0.180366	16.9976	1.00299	16.551	1.01907
G91C	0.154519	0.0222882	0.445068	0.193264	16.2709	0.937072	15.8258	0.956794
G91T	0.110461	0.0118071	0.427477	0.136185	16.0126	0.74791	15.5851	0.760208
C160A	0.201757	0.0340262	0.778015	0.508558	30.0595	1.7593	29.2814	1.83133
C160G	0.164974	0.0235075	0.502469	0.249698	19.5113	1.05958	19.0089	1.08861
C160T	0.172809	0.0217209	0.418088	0.170071	16.0691	0.766351	15.651	0.784996
C161A	0.204299	0.0313323	0.562183	0.232138	15.1056	0.796102	14.5434	0.829257
C161G	0.248365	0.0457701	1.11833	0.610822	26.6107	1.51301	25.4924	1.63165
C161T	0.231042	0.0399823	0.568822	0.3039	17.44	1.01496	16.8711	1.05948
T162A	0.203787	0.0310948	0.696504	0.329194	21.0703	1.12042	20.3738	1.16778
T162C	0.170365	0.0189534	0.510946	0.167508	16.5669	0.688982	16.0559	0.709052
T162G	0.215027	0.0301657	0.859735	0.398381	26.3722	1.25208	25.5125	1.31393
C163A	0.179922	0.0218398	1.02507	0.466781	33.6279	1.42395	32.6028	1.4985
C163G	0.0927119	0.0128737	0.407882	0.240567	19.9499	1.18728	19.542	1.2114
C163T	0.170435	0.0278896	0.812769	0.447872	27.1343	1.60859	26.3215	1.66977
T164A	0.169698	0.0248547	0.491203	0.250355	18.1238	0.983192	17.6326	1.01457
T164C	0.147779	0.0175896	0.54949	0.205552	19.188	0.893424	18.6385	0.916765
T164G	0.16539	0.0246444	0.495092	0.248117	18.339	1.02425	17.8439	1.05387
C165A	0.176796	0.0250731	0.477176	0.218208	17.2319	0.90744	16.7547	0.933308
C165G	0.160528	0.0194785	0.511388	0.220599	19.6609	0.892508	19.1495	0.919366
C165T	0.190008	0.0304181	0.483603	0.245393	16.3159	0.949991	15.8323	0.981173
T166A	0.123901	0.0139601	0.344247	0.126406	12.0031	0.5518	11.6588	0.566094
T166C	0.180589	0.0301354	0.501217	0.249311	15.8323	0.968977	15.331	1.00054
T166G	0.1477	0.0106568	0.341418	0.0797675	11.4975	0.319337	11.1561	0.329149
G167A	0.161717	0.0186778	0.432319	0.168628	16.6621	0.739925	16.2297	0.758897
G167C	0.142123	0.0169547	0.420259	0.159647	14.5632	0.687942	14.1429	0.706224
G167T	0.177813	0.0220832	0.441386	0.196138	18.205	0.83674	17.7636	0.859421
C168A	0.115156	0.0234171	0.398554	0.362167	20.0253	1.70101	19.6267	1.73914
C168G	0.166806	0.0259039	0.549997	0.331857	23.9785	1.41631	23.4285	1.45467
C168T	0.139029	0.0145558	0.475315	0.177164	18.6579	0.764449	18.1826	0.78471
G169A	0.216397	0.0369782	0.553328	0.320476	20.2011	1.21819	19.6477	1.25964
G169C	0.218368	0.0385105	0.56201	0.316641	19.0623	1.18004	18.5003	1.22178
G169T	0.201775	0.0396602	0.504626	0.343464	18.8898	1.35297	18.3851	1.39588
G170A	0.203793	0.030508	0.600998	0.310995	21.4627	1.14407	20.8617	1.18558
G170C	0.198748	0.0206948	0.717437	0.268653	25.8685	0.94568	25.1511	0.9831
G170T	0.195429	0.0235288	0.52679	0.233351	21.1851	0.921677	20.6583	0.950758
T171A	0.229526	0.0324719	0.696127	0.316774	23.4821	1.1248	22.7859	1.16856
T171C	0.282644	0.027019	1.31829	0.412235	38.5714	1.06834	37.2531	1.14512
T171G	0.22076	0.0203749	1.37037	0.456711	41.4671	1.17579	40.0967	1.26137
T172A	0.11675	0.0332832	0.138451	0.128542	5.91336	0.755295	5.77491	0.766155
T172C	0.257741	0.0377973	1.12326	0.519663	32.8036	1.49889	31.6803	1.58641
T172G	0.167634	0.0300223	0.534374	0.305923	18.6386	1.27472	18.1042	1.31092
T173A	0.211875	0.0364233	0.488756	0.275946	17.9938	1.10959	17.505	1.14339
T173C	0.215654	0.0398783	0.488512	0.303596	19.4881	1.28292	18.9996	1.31835
T173G	0.172539	0.0277261	0.881842	0.465162	26.9748	1.55909	26.0929	1.627
T174A	0.193963	0.0380561	0.319992	0.200274	12.3196	0.916368	11.9996	0.937998
T174C	0.296552	0.0258862	1.6423	0.468192	44.8053	1.06808	43.163	1.16619
T174G	0.282134	0.0435861	1.15257	0.548589	32.6398	1.52421	31.4872	1.61993
T175A	0.214324	0.0364338	0.898674	0.492427	26.8901	1.56616	25.9914	1.64175
T175C	0.308944	0.0313272	1.80194	0.544613	43.2911	1.17869	41.4891	1.29843
T175G	0.280942	0.0188757	1.95858	0.359444	41.6403	0.790636	39.6817	0.868507
C176A	0.219845	0.0364396	0.498967	0.269671	19.2362	1.12296	18.7373	1.15488
C176G	0.24946	0.0484097	0.561606	0.34818	19.4381	1.25656	18.8765	1.3039
C176T	0.231942	0.0405279	0.525775	0.27562	17.7567	1.08298	17.231	1.1175
A177C	0.235966	0.0343375	0.531094	0.223143	17.6401	0.887327	17.109	0.914954
A177G	0.17429	0.0253755	0.802487	0.259701	15.565	0.823937	14.7625	0.863896
A177T	0.186472	0.0359662	0.434125	0.271768	14.4351	1.03204	14.001	1.06723
G178A	0.0637351	0.00766228	0.171622	0.033829	2.63544	0.133582	2.46382	0.137799
G178C	0.0703247	0.020482	0.307223	0.0938628	2.64882	0.28718	2.34159	0.30213
G178T	0.0678444	0.00975392	0.155288	0.0338772	2.10663	0.123301	1.95134	0.12787
A179C	0.146513	0.0222638	1.36254	0.446575	23.2541	1.28731	21.8916	1.36257
A179G	0.144277	0.0405717	0.530175	0.587962	20.3354	2.23227	19.8053	2.3084
A179T	0.104108	0.00987023	0.568393	0.20025	23.5307	0.939499	22.9623	0.960603
T180A	0.17895	0.0330609	0.437385	0.267376	15.8979	1.10661	15.4605	1.13845
T180C	0.161041	0.0223467	0.482531	0.229939	17.763	0.943068	17.2804	0.970695
T180G	0.179805	0.0402865	0.982574	0.89637	32.8323	2.55524	31.8497	2.7079
T181A	0.088056	0.0223772	0.43146	0.381246	14.5022	1.56576	14.0707	1.6115
T181C	0.0963521	0.0207967	0.252356	0.156474	7.67831	0.710453	7.42595	0.72748
T181G	0.18054	0.0155743	1.95123	0.636441	49.3267	1.26402	47.3755	1.4152
A182C	0.0917017	0.0377499	0.129536	0.0481461	0.815315	0.108154	0.685778	0.118387
A182G	0.277355	0.0351373	1.56828	0.718915	47.2945	1.62285	45.7262	1.77496
A182T	0.167529	0.0746428	0.130843	0.0331337	0.411091	0.0379091	0.280248	0.0503481
G183A	0.0952337	0.0367406	0.199623	0.0677725	1.26625	0.158606	1.06663	0.172479
G183C	0.100658	0.0322759	0.210286	0.0493425	1.03144	0.0980892	0.821157	0.109801
G183T	0.116673	0.0187099	0.162768	0.0245227	0.975889	0.0472841	0.813121	0.0532649
G184A	0.0460678	0.0178418	0.263654	0.0652649	1.84223	0.285357	1.57858	0.292725
G184C	0.0586221	0.0219873	0.159381	0.0520417	1.22987	0.174142	1.07049	0.181752
G184T	0.0631781	0.0203017	0.162101	0.0647238	1.86481	0.242288	1.70271	0.250784
T185A	0.0684253	0.014631	0.406623	0.332586	18.6607	1.8045	18.2541	1.83489
T185C	0.0796489	0.0161228	0.421601	0.431837	25.3183	2.26626	24.8967	2.30704
T185G	0.11942	0.0420978	0.230092	0.154148	3.05389	0.380751	2.8238	0.410771
A186C	0.0846303	0.00987227	0.46812	0.221127	21.353	1.07647	20.8849	1.09895
A186G	0.243697	0.0250605	1.61163	0.51452	41.5417	1.24046	39.9301	1.34293
A186T	0.108499	0.0151777	0.331185	0.157382	12.5164	0.739509	12.1852	0.756071
G187A	0.158223	0.02339	0.492084	0.229949	16.1786	0.913755	15.6865	0.942244
G187C	0.0898674	0.00470228	0.805539	0.140348	27.2325	0.577447	26.427	0.594258
G187T	0.110468	0.014192	0.463622	0.194776	16.4127	0.881279	15.949	0.902547
T188A	0.127869	0.0299898	0.490062	0.378786	16.1714	1.5343	15.6814	1.58036
T188C	0.166741	0.0296685	0.637792	0.36069	19.204	1.27138	18.5662	1.32155
T188G	0.0936184	0.0249708	0.37611	0.346919	11.5341	1.27849	11.158	1.32472
C189A	0.0636388	0.0145598	0.153023	0.103864	4.76244	0.489149	4.60941	0.500054
C189G	0.0876646	0.0278383	0.258859	0.143469	3.51928	0.424473	3.26042	0.448063
C189T	0.136328	0.0186598	0.630657	0.205145	14.0879	0.75167	13.4573	0.779161
G190A	0.208899	0.0422508	0.444716	0.27391	15.8357	1.15532	15.3909	1.18734
G190C	0.259192	0.0406156	0.988598	0.410036	24.7275	1.22733	23.7389	1.29401
G190T	0.239738	0.045059	0.781178	0.350486	18.6956	1.17536	17.9144	1.2265
A191C	0.229303	0.0411286	0.516894	0.288725	18.2799	1.14314	17.763	1.17904
A191G	0.211734	0.0342947	0.500987	0.243218	16.7668	0.97394	16.2659	1.00385
A191T	0.219672	0.0367733	0.631904	0.351841	23.0544	1.34283	22.4225	1.38816
A192C	0.223333	0.0462438	0.646591	0.384157	19.4672	1.41034	18.8207	1.46173
A192G	0.185888	0.0292148	0.383439	0.203472	15.3279	0.903499	14.9444	0.926127
A192T	0.211357	0.0358184	0.488837	0.270828	18.5057	1.14349	18.0168	1.17513
A193C	0.23375	0.0324372	0.62921	0.278752	21.9871	1.04168	21.3579	1.07833
A193G	0.21032	0.0346784	0.442554	0.235432	16.4659	0.975517	16.0233	1.00352
A193T	0.203245	0.0368602	0.48355	0.285042	18.2846	1.20591	17.8011	1.23914
A194C	0.200142	0.0286286	0.370364	0.164522	13.3551	0.707891	12.9847	0.726758
A194G	0.236725	0.0433465	0.510401	0.272969	15.8972	1.0005	15.3868	1.03707
A194T	0.187211	0.0260513	0.302292	0.139057	12.6636	0.677022	12.3613	0.691156
A195C	0.206834	0.0290611	0.497114	0.224172	18.0097	0.903247	17.5126	0.93065
A195G	0.188395	0.0288182	0.493099	0.233664	17.3953	0.983035	16.9022	1.01042
A195T	0.226601	0.042854	0.491573	0.309834	18.4817	1.22181	17.9902	1.26049
C196A	0.17108	0.0225529	0.679727	0.303815	22.8705	1.10723	22.1908	1.14816
C196G	0.172314	0.0177495	0.944386	0.361249	34.6827	1.2703	33.7383	1.32067
C196T	0.21902	0.0332033	0.497161	0.245127	18.4744	0.994263	17.9772	1.02403
C197A	0.194439	0.0285767	0.508042	0.233752	16.6606	0.889482	16.1526	0.919683
C197G	0.197154	0.0195077	0.966741	0.311893	30.7153	1.03926	29.7486	1.08506
C197T	0.200799	0.033982	0.422801	0.23478	16.7062	1.03757	16.2834	1.0638
T198A	0.198013	0.0322435	0.514777	0.246701	16.3977	0.968012	15.8829	0.998954
T198C	0.191282	0.0266751	0.573586	0.236286	18.3513	0.925047	17.7777	0.954748
T198G	0.110813	0.012089	0.700024	0.27635	26.3914	1.16599	25.6914	1.1983
A199C	0.0869978	0.00928096	0.711028	0.288117	27.4777	1.21909	26.7667	1.25267
A199G	0.14457	0.0218327	0.602276	0.291967	18.2352	1.06099	17.633	1.10042
A199T	0.102435	0.0140907	0.414702	0.221381	18.0826	1.05405	17.6679	1.07705
A200C	0.127247	0.0151456	0.438852	0.181566	16.5866	0.797895	16.1478	0.818292
A200G	0.149685	0.0187578	0.456442	0.197435	17.0221	0.824147	16.5656	0.847466
A200T	0.103057	0.00924876	0.383964	0.117319	15.4142	0.592894	15.0302	0.60439
G201A	0.154711	0.0159444	0.42681	0.151114	17.197	0.689441	16.7701	0.705808
G201C	0.134703	0.0172541	0.397564	0.187453	16.3939	0.84459	15.9964	0.865142
G201T	0.133179	0.0200594	0.397425	0.219527	16.0915	0.979199	15.6941	1.0035
A202C	0.215771	0.0302349	0.51495	0.210709	17.3855	0.857377	16.8705	0.88289
A202G	0.197402	0.0357102	0.385682	0.218228	14.3789	0.950623	13.9933	0.97535
A202T	0.201452	0.0356359	0.481022	0.282454	18.8543	1.2109	18.3733	1.2434
A203C	0.230226	0.038823	0.4557	0.24039	16.066	0.948657	15.6103	0.97864
A203G	0.226578	0.039712	0.742318	0.413557	23.0327	1.35231	22.2904	1.41413
A203T	0.223188	0.0361225	0.529624	0.263207	17.9101	1.01765	17.3804	1.05114
A204C	0.22982	0.03101	0.422331	0.177963	14.7537	0.692833	14.3313	0.715324
A204G	0.250274	0.0278367	0.845208	0.300738	26.5433	0.941426	25.6981	0.988295
A204T	0.215756	0.0248845	0.469685	0.163703	15.9875	0.650729	15.5178	0.671005
T205A	0.179298	0.0262646	0.525469	0.20949	15.5932	0.841951	15.0677	0.867621
T205C	0.184611	0.0203918	0.498424	0.169002	17.5288	0.719474	17.0304	0.739056
T205G	0.230612	0.0340362	0.598108	0.26498	18.802	0.94357	18.2039	0.980071
T206A	0.202463	0.0313662	0.337148	0.155704	11.1677	0.622701	10.8306	0.641872
T206C	0.172723	0.0183104	0.486274	0.175972	20.0758	0.803891	19.5895	0.822926
T206G	0.21009	0.0219737	0.766038	0.250712	22.71	0.807279	21.944	0.845314
T207A	0.197287	0.0180073	1.5208	0.487167	43.5353	1.24312	42.0145	1.33517
T207C	0.171786	0.0222605	1.64112	0.743381	46.7369	1.90855	45.0958	2.04821
T207G	0.191958	0.0109972	1.10948	0.221958	34.3759	0.661054	33.2664	0.697321
A208C	0.0514696	0.00762101	0.502605	0.254768	25.3554	1.86869	24.8528	1.88598
A208G	0.214404	0.024216	1.04423	0.352586	28.9804	1.07399	27.9362	1.13039
A208T	0.123698	0.018939	0.581468	0.378572	27.2225	1.67346	26.641	1.71575
C209A	0.0911151	0.0207613	0.0539526	0.0142589	0.447744	0.0348048	0.393792	0.0376124
C209G	0.000143793	0.0466335	0.168985	0.0935117	75.9586	24489.8	75.7896	24489.8
C209T	0.0878334	0.0176597	0.202684	0.165585	9.91416	0.908872	9.71148	0.923833
C210A	8.14778e-05	0.0264881	0.0914441	0.0200272	44.4845	14399.9	44.3931	14399.9
C210G	0.0390948	0.0391839	0.0484565	0.024205	0.319207	0.136412	0.270751	0.138543
C210T	0.0513635	0.0109996	0.152868	0.0725126	4.84898	0.510779	4.69611	0.5159
T211A	0.144234	0.0489868	0.19975	0.0406175	0.666371	0.0517949	0.466621	0.0658217
T211C	0.111408	0.0525758	0.260777	0.0706024	0.897317	0.105125	0.63654	0.126634
T211G	0.0590825	0.0160071	0.240871	0.254939	12.4557	1.65362	12.2148	1.67316
C24A;A25C	0.118868	0.0805181	0.237935	1.13086	15.1229	4.45307	14.8849	4.59442
C24A;A25G	0.0178776	0.0309158	2.32723	1.28588	26.421	28.4919	24.0938	28.5209
C24A;A25T	0.519972	0.303066	0.383357	0.48558	10.0533	1.48706	9.66994	1.56434
C24A;A26C	0.0582939	0.0869042	0	0.812314	8.66179	6.5689	8.66179	6.61893
C24A;A26G	0.00492875	0.0551119	0.819061	2.4223	76.5592	744.575	75.7402	744.579
C24A;A26T	0.0299949	0.0376652	0	0.833342	16.4914	12.4273	16.4914	12.4552
C24A;A27C	0.436251	1.64457	0.587324	1.95476	2.89262	2.46839	2.3053	3.14866
C24A;A27G	0.0860748	0.0891314	0.669119	1.7593	15.4899	7.5123	14.8207	7.71555
C24A;A27T	0.0524931	0.0361728	0.440393	0.542893	10.9859	3.8836	10.5455	3.92136
C24A;A28C	0.086219	0.102584	0.484057	0.894417	5.67612	2.9268	5.19206	3.06041
C24A;A28G	0.788052	2.78725	0.929152	2.11617	4.06526	2.02728	3.13611	2.93053
C24A;A28T	0.0121896	0.021416	0	0.472434	33.8481	47.4087	33.8481	47.4111
C24A;A29C	0.218773	0.279664	0.250113	0.389192	1.14086	0.342212	0.890752	0.518246
C24A;A29G	0.0139987	0.0531433	0.150015	1.15411	23.3852	66.1148	23.2352	66.1249
C24A;A29T	0.00113453	0.0246182	0.158419	0.254448	100	2118.98	99.8416	2118.98
C24A;T30A	0.368969	1.25828	1.31485	1.51701	2.58855	1.11805	1.2737	1.8845
C24A;T30C	0.233354	0.504546	0.801891	1.69579	4.07275	2.63157	3.27086	3.13063
C24A;T30G	0.00300608	0.0156883	0.43106	0.477852	100	487.213	99.5689	487.214
C24A;G31A	0.00650441	0.0389171	0	0.849808	56.2539	299.313	56.2539	299.314
C24A;G31C	0.189004	0.0808833	0.436961	0.453805	10.0776	1.68338	9.64064	1.74348
C24A;G31T	0.0264521	0.0239133	0.377241	0.765581	33.9036	20.0224	33.5264	20.037
C24A;T38A	0.00102418	0.0623715	0.627934	0.670591	100	5926.81	99.3721	5926.81
C24A;T38C	0.00182413	0.0431729	1.15276	0.985042	100	2245.96	98.8472	2245.96
C24A;T38G	1.27096	5.72703	0.609132	0.899111	2.57534	0.87365	1.96621	1.25366
C24A;G39A	0.0321133	0.0352492	0	0.722352	18.7339	12.2694	18.7339	12.2906
C24A;G39C	0.0265624	0.0732428	0.281036	0.450535	3.99333	6.32243	3.71229	6.33846
C24A;G39T	0.00177692	0.0498949	0.145824	0.906046	100	2704.07	99.8542	2704.07
C24A;C40A	0.000350091	0.0510181	0.390052	0.323437	100	14394	99.6099	14394
C24A;C40G	0.00501597	0.0699807	0.33674	0.38406	7.3344	85.8572	6.99766	85.858
C24A;C40T	0.000261569	0.0942489	0.251163	0.372429	100	35745.3	99.7488	35745.3
C24A;T41A	0.0938848	0.118462	0	0.617289	3.20555	1.63291	3.20555	1.74569
C24A;T41C	0.172567	0.327814	1.00833	1.58421	3.7395	1.79512	2.73118	2.3942
C24A;T41G	0.000482409	0.0436782	0.326768	0.414442	100	8914.12	99.6732	8914.12
C24A;T42A	0.000845679	0.0325908	0.267503	0.352452	100	3776.39	99.7325	3776.39
C24A;T42C	0.000258292	0.134179	0.55985	0.545134	100	51349.7	99.4401	51349.7
C24A;T42G	0.373373	1.85181	0.544871	0.240893	0.421564	0.13508	-0.123307	0.276181
C24A;G43A	0.211485	0.416201	0.296641	0.417064	1.22606	0.620748	0.929418	0.747844
C24A;G43C	0.0300725	0.0563212	0.343288	0.102103	1.07845	0.74728	0.735161	0.754223
C24A;G43T	0.0339687	0.0956479	0.503333	0.619765	2.92163	3.70839	2.41829	3.75982
C24A;T44A	0.0196488	0.0375434	0.200019	0.245012	4.41635	5.53306	4.21633	5.53848
C24A;T44C	0.118947	0.112741	0.862954	0.777474	4.61332	1.422	3.75036	1.62066
C24A;T44G	0.0437645	0.073903	0.279355	0.844173	8.05448	7.35068	7.77513	7.39899
C24A;A45C	0.0209764	0.0717355	0	1.09474	9.27811	19.8219	9.27811	19.8521
C24A;A45G	0.0316932	0.0279543	0.703493	0.751897	27.3142	14.0064	26.6107	14.0265
C24A;A45T	0.0241287	0.0394938	0.857683	0.971634	19.512	19.5615	18.6544	19.5857
C24A;A46C	0.0179525	0.0356818	0	0.808257	28.0835	39.2907	28.0835	39.299
C24A;A46G	0.0840084	0.0975879	0	0.929955	5.681	3.03545	5.681	3.17471
C24A;A46T	1.80233	28.7353	0.399933	1.70223	3.69023	2.52068	3.2903	3.04161
C24A;A47C	0.156242	0.0791111	0.36116	0.469821	13.1377	2.8129	12.7765	2.85186
C24A;A47G	0.0662406	0.0492198	0	0.606197	13.4253	5.52704	13.4253	5.56019
C24A;A47T	0.0590321	0.0504756	0.902138	0.980357	16.6073	6.90724	15.7051	6.97646
C24A;T48A	0.0635858	0.124227	0.629885	1.77036	7.95116	7.35179	7.32128	7.56194
C24A;T48C	0.206795	0.812601	0.130723	2.00535	1.65316	1.64614	1.52243	2.59446
C24A;T48G	0.0388233	0.0489349	0.0863397	0.67994	9.50802	7.11737	9.42168	7.14978
C24A;G57A	0.0468483	0.0367374	0	0.393471	6.86597	2.89428	6.86597	2.92091
C24A;G57C	0.284063	0.997726	0.947618	1.20685	2.00542	1.08308	1.0578	1.62159
C24A;G57T	0.0151664	0.0331487	0.227381	0.45052	9.46379	14.5777	9.23641	14.5847
C24A;A58C	0.250078	1.03403	0.272419	0.922471	0.85953	0.666282	0.587112	1.13793
C24A;A58G	0.0511943	0.0405965	0	1.20958	20.7003	8.29441	20.7003	8.38214
C24A;A58T	0.0066694	0.0386194	0	1.1736	64.7418	325.667	64.7418	325.669
C24A;G59A	0.0295936	0.0338223	0	0.281833	7.44026	5.30997	7.44026	5.31745
C24A;G59C	NA	NA	NA	NA	NA	NA	NA	NA
C24A;G59T	0.585734	1.0955	0.225435	0.535213	2.42916	0.956868	2.20372	1.09638
C24A;A60C	0.124028	0.171121	0.0144944	0.65335	3.37115	1.93094	3.35666	2.03848
C24A;A60G	0.0656007	0.0402201	0.405532	1.05769	21.8506	6.46942	21.4451	6.55531
C24A;A60T	0.0978565	0.0638203	0.191794	0.518898	9.22569	2.68199	9.0339	2.73173
C24A;G61A	NA	NA	NA	NA	NA	NA	NA	NA
C24A;G61C	0.000295286	0.107944	0.194764	0.381828	100	36245.5	99.8052	36245.5
C24A;G61T	0.44831	0.917389	0.387187	0.605507	1.86696	0.762617	1.47977	0.973768
C24A;G62A	0.0206522	0.0497307	0.452125	1.51454	19.1732	30.405	18.721	30.4427
C24A;G62C	0.0595513	0.126384	0.156589	0.715106	4.15601	4.21939	3.99943	4.27956
C24A;G62T	0.0467866	0.0418228	0	0.444018	7.57258	3.44988	7.57258	3.47834
C24A;A69C	0.505196	0.8948	0.316304	0.498393	1.67274	0.631933	1.35644	0.804819
C24A;A69G	0.129978	0.197921	0	0.939948	4.25047	2.81892	4.25047	2.9715
C24A;A69T	0.091999	0.124512	0.159208	1.58667	8.28765	4.76458	8.12844	5.02183
C24A;A70C	0.0883484	0.0658483	1.11634	0.710979	8.29039	2.38837	7.17405	2.49194
C24A;A70G	0.387175	0.201637	0.362499	0.573872	9.50263	1.55717	9.14014	1.65955
C24A;A70T	0.105151	0.0586247	0.441867	0.684196	17.3461	4.21425	16.9042	4.26943
C24A;T71A	0.252292	0.102427	0.386712	0.405524	8.75767	1.24351	8.37095	1.30796
C24A;T71C	0.0298322	0.0318705	0	0.608314	18.2868	11.7269	18.2868	11.7427
C24A;T71G	0.000783869	0.0463035	0.0503301	0.41101	100	5810.39	99.9497	5810.39
C24A;T72A	0.0297874	0.0393761	0.227523	0.52806	13.524	10.8725	13.2965	10.8853
C24A;T72C	0.252172	2.0627	1.48957	1.48782	0.941227	1.03274	-0.548342	1.81112
C24A;T72G	0.0929909	0.105394	0.0355165	0.761147	6.52574	3.28463	6.49022	3.37167
C24A;A73C	0.0545518	0.0362406	0	0.415142	8.03208	2.74169	8.03208	2.77295
C24A;A73G	0.048496	0.0230583	0.524688	0.380357	15.9438	4.06203	15.4191	4.07979
C24A;A73T	11.1666	1.12411e+09	0.423729	1.44052	2.03983	1.48343	1.6161	2.06777
C24A;C74A	8.89762e-05	0.180088	0.344773	0.320727	100	201249	99.6552	201249
C24A;C74G	0.000213061	0.0976888	0.495542	0.382655	100	45356.2	99.5045	45356.2
C24A;C74T	0.0672313	0.0296898	0.373309	0.42435	14.5602	3.24219	14.1869	3.26984
C24A;A75C	9.72628	4.57897e+08	0.505051	1.30854	1.42633	0.921305	0.921281	1.60034
C24A;A75G	0.146896	0.0324392	1.20827	0.687782	25.7122	2.23882	24.5039	2.34208
C24A;A75T	0.0455146	0.0419772	0.0445337	0.483293	5.50128	2.53141	5.45675	2.57713
C24A;A76C	0.223426	0.557088	0.178991	0.79272	1.29449	0.847843	1.1155	1.16071
C24A;A76G	0.115428	0.075256	0.168224	0.955277	21.7993	6.43282	21.6311	6.50336
C24A;A76T	NA	NA	NA	NA	NA	NA	NA	NA
C24A;G77A	NA	NA	NA	NA	NA	NA	NA	NA
C24A;G77C	NA	NA	NA	NA	NA	NA	NA	NA
C24A;G77T	NA	NA	NA	NA	NA	NA	NA	NA
C24A;T78A	9.62843	1.45271e+08	0.26178	0.343503	0.844955	0.28462	0.583175	0.446097
C24A;T78C	0.0323561	0.0287677	0.34579	0.703034	18.9705	9.70742	18.6247	9.73284
C24A;T78G	10.7064	4.58061e+08	6.07477	4.85703	1.57623	1.30912	-4.49854	5.03036
C24A;A79C	1.06323	6.15582	0.44157	0.734772	1.30459	0.62073	0.86302	0.961871
C24A;A79G	0.00183293	0.0437241	0.509715	0.62251	100	2296.45	99.4903	2296.45
C24A;A79T	0.0566786	0.038768	0	0.361699	5.53036	1.80663	5.53036	1.84249
C24A;T84A	0.00288744	0.0239733	1.67707	0.834271	100	764.167	98.3229	764.168
C24A;T84C	0.0716142	0.0912728	1.29025	2.05569	14.6931	7.87984	13.4028	8.14357
C24A;T84G	0.00989402	0.0197612	0.48303	0.655928	53.745	84.6363	53.262	84.6389
C24A;A85C	0.0163383	0.022755	0.563691	0.586861	28.9945	29.1142	28.4308	29.1201
C24A;A85G	0.510871	0.560359	0.339876	0.984462	10.5637	3.11906	10.2238	3.27073
C24A;A85T	0.0192239	0.0209106	0.272132	0.369664	12.8786	9.3215	12.6064	9.32883
C24A;T86A	0.00930651	0.0498376	0.398071	0.798565	22.2371	97.2881	21.839	97.2914
C24A;T86C	0.00325284	0.032654	0.858687	1.21031	100	932.46	99.1413	932.461
C24A;T86G	0.0764236	0.06106	0	0.946588	11.0331	4.19328	11.0331	4.2988
C24A;T87A	0.0354368	0.0451169	0.77556	0.506126	5.67451	3.42257	4.89895	3.45979
C24A;T87C	0.00180272	0.030976	0.608292	0.722005	100	1642.93	99.3917	1642.93
C24A;T87G	0.167841	0.257511	0.681175	0.886745	2.80839	1.10285	2.12721	1.41513
C24A;T88A	0.270347	0.466992	0.505237	1.76418	5.86582	2.93966	5.36058	3.4284
C24A;T88C	0.229813	0.476706	0.160727	0.702249	1.35663	0.769244	1.1959	1.04158
C24A;T88G	0.0262007	0.0186524	0.0336549	0.259966	12.764	6.07739	12.7303	6.08295
C24A;T89A	0.0122889	0.0286115	0	0.74205	27.3953	49.4656	27.3953	49.4712
C24A;T89C	0.0989266	0.0905592	0.959104	0.850254	6.94369	2.39382	5.98459	2.54034
C24A;T89G	0.0352125	0.0387586	0.403264	1.073	13.9396	8.05434	13.5363	8.1255
C24A;T90A	0.0819701	0.0173663	0.207198	0.17386	13.995	1.51193	13.7878	1.52189
C24A;T90C	0.23567	0.221083	0.289797	0.78416	9.70415	3.21606	9.41435	3.31028
C24A;T90G	0.0948847	0.0534631	0.0322446	1.05641	17.7429	4.68717	17.7107	4.80474
C24A;G91A	0.0574957	0.0384315	0.301827	0.700316	14.6844	5.00659	14.3826	5.05533
C24A;G91C	0.0930781	0.0297256	0.17739	0.28492	20.2019	3.11269	20.0245	3.1257
C24A;G91T	0.140348	0.0464381	0.345633	0.400585	13.4016	1.83126	13.056	1.87457
C24A;C160A	0.103857	0.0639457	0.449684	0.548836	11.7782	3.15852	11.3285	3.20585
C24A;C160G	0.093752	0.0461118	0.480407	0.430341	8.64687	1.80569	8.16646	1.85626
C24A;C160T	0.0480778	0.0194242	0.62596	0.41909	18.7072	3.96872	18.0812	3.99078
C24A;C161A	0.0825223	0.0205491	0.101524	0.196237	12.8163	1.4912	12.7148	1.50406
C24A;C161G	0.0612237	0.0381529	1.098	0.867861	16.3971	4.55456	15.2991	4.63651
C24A;C161T	0.143073	0.0345802	0.137578	0.161608	11.927	1.17232	11.7894	1.18341
C24A;T162A	0.523274	0.453922	0.705629	1.19773	11.194	2.20027	10.4884	2.50514
C24A;T162C	0.21738	0.118747	0.279153	0.434977	6.95082	1.36305	6.67167	1.43077
C24A;T162G	NA	NA	NA	NA	NA	NA	NA	NA
C24A;C163A	0.323656	0.131024	0.42597	0.219692	3.21084	0.367727	2.78487	0.428354
C24A;C163G	0.141222	0.395494	0.136844	0.635976	1.11655	0.790755	0.979706	1.01477
C24A;C163T	0.0935302	0.045995	0.840589	0.799985	15.0276	3.18892	14.187	3.28773
C24A;T164A	0.0356214	0.0379632	0.831694	0.742032	10.2045	5.4839	9.37277	5.53388
C24A;T164C	NA	NA	NA	NA	NA	NA	NA	NA
C24A;T164G	0.00137299	0.0477387	1.35116	0.90718	100	3310.8	98.6488	3310.8
C24A;C165A	0.0650002	0.0281589	0.502828	0.546864	13.7711	2.86232	13.2683	2.9141
C24A;C165G	0.111515	0.102892	0.430455	1.10315	8.77237	3.07494	8.34192	3.26683
C24A;C165T	0.0781609	0.0322682	0.966863	0.644477	14.7407	2.58177	13.7739	2.661
C24A;T166A	0.0729635	0.0918008	0	0.636422	5.23107	2.88572	5.23107	2.95506
C24A;T166C	0.0349562	0.0218849	0.665702	0.749713	19.2469	6.30017	18.5812	6.34462
C24A;T166G	0.0304067	0.0289861	0	0.474975	14.5413	8.33547	14.5413	8.34899
C24A;G167A	0.0578614	0.0273034	0.424149	0.637793	16.3604	3.80724	15.9362	3.86029
C24A;G167C	0.0217832	0.0354074	0.411008	0.617392	15.1583	16.3373	14.7473	16.349
C24A;G167T	0.0542959	0.0242893	0.495112	0.534923	16.5322	3.72696	16.0371	3.76515
C24A;C168A	0.0401771	0.0165596	0.229231	0.245237	16.7276	3.94659	16.4984	3.9542
C24A;C168G	0.0709842	0.045413	0.29283	0.598575	17.3354	5.31052	17.0425	5.34415
C24A;C168T	0.0589568	0.0497532	0.0420808	0.484557	12.1456	5.38645	12.1035	5.40821
C24A;G169A	0.0319595	0.00884681	0.0854197	0.15683	26.2542	4.53114	26.1687	4.53385
C24A;G169C	0.201949	0.169911	0.385617	0.918766	6.87493	2.08871	6.48932	2.28185
C24A;G169T	0.223754	0.0390452	0.8104	0.277831	12.0838	0.720971	11.2734	0.77265
C24A;G170A	0.162884	0.835616	0.893269	1.38734	1.81653	1.27834	0.923261	1.8865
C24A;G170C	0.736495	1.78202	1.11338	0.804314	2.42579	0.578795	1.31242	0.990921
C24A;G170T	0.280892	0.422816	0.15427	0.189576	0.725203	0.284599	0.570933	0.341959
C24A;T171A	0.110738	0.0544004	0.465371	0.756256	10.527	2.15611	10.0616	2.28489
C24A;T171C	0.176198	0.0898409	0.456194	1.21732	23.9288	5.03599	23.4726	5.18103
C24A;T171G	0.218946	0.0692158	2.77917	1.20486	23.7293	2.1873	20.9501	2.4972
C24A;T172A	0.000319053	0.0551829	0.28132	0.270456	100	17127	99.7187	17127
C24A;T172C	0.0705059	0.0254802	0.831963	1.02497	33.2719	5.55217	32.4399	5.64599
C24A;T172G	0.027973	0.0605701	0.527317	1.45191	14.6688	19.1425	14.1415	19.1975
C24A;T173A	0.117483	0.0696416	1.38756	1.35804	17.7426	3.92548	16.355	4.15376
C24A;T173C	0.865402	0.673265	0.359602	0.641752	14.6526	2.01947	14.2929	2.11899
C24A;T173G	0.162199	0.0794361	0.994107	1.07618	20.4456	3.60997	19.4515	3.76697
C24A;T174A	0.169743	0.0322109	0.599814	0.245094	10.6529	0.78116	10.0531	0.818707
C24A;T174C	0.162415	0.0600801	1.36495	1.5475	36.4674	4.5207	35.1024	4.77823
C24A;T174G	0.0887789	0.0264209	1.18018	1.22453	35.9484	4.44587	34.7682	4.61143
C24A;T175A	0.222334	0.11395	0.637526	0.989509	21.0158	3.80477	20.3783	3.93134
C24A;T175C	0.135609	0.0275545	2.32952	1.30355	46.0514	3.25665	43.7219	3.50785
C24A;T175G	0.132494	0.0356223	2.58975	1.0735	28.6595	2.6731	26.0698	2.8806
C24A;C176A	0.0372258	0.0371956	2.27696	1.50948	20.1829	9.50006	17.9059	9.61924
C24A;C176G	0.0411408	0.0271608	0.416152	0.754436	30.946	11.5752	30.5299	11.5998
C24A;C176T	0.260353	0.0727678	0.507854	0.424459	15.5044	1.53971	14.9965	1.59715
C24A;A177C	0.234371	0.144971	0.201132	0.680683	15.9829	3.69931	15.7818	3.76141
C24A;A177G	0.0793989	0.124446	1.47003	2.86932	11.4792	5.83557	10.0092	6.50284
C24A;A177T	0.0691181	0.0403699	0.308778	1.12651	18.3321	5.04087	18.0233	5.16521
C24A;G178A	0.439969	8.07	0.811943	1.13819	0.661797	0.556289	-0.150146	1.26686
C24A;G178C	0.741049	2.05631	0.304159	0.805382	2.00044	0.902146	1.69628	1.20934
C24A;G178T	0.103342	0.109502	0	0.399044	2.39034	0.933334	2.39034	1.01506
C24A;A179C	0.0334807	0.026521	1.85899	1.39546	32.1611	13.4926	30.3021	13.5646
C24A;A179G	0.0484171	0.0253236	0.532824	1.11868	32.7466	8.76217	32.2138	8.8333
C24A;A179T	0.0229416	0.0106408	0.154305	0.458931	50.5809	15.3118	50.4266	15.3186
C24A;T180A	0.352246	0.289876	1.57029	1.41037	10.5514	2.18759	8.98107	2.60282
C24A;T180C	0.0618035	0.0700398	0.890984	1.90118	17.9731	9.30915	17.0821	9.5013
C24A;T180G	0.152751	0.0672753	0.443612	1.08508	32.2217	5.09963	31.7781	5.2138
C24A;T181A	0.0354179	0.0114221	0.210222	0.316625	24.9964	4.69936	24.7862	4.71001
C24A;T181C	0.0617932	0.058521	0	0.710778	10.077	4.62948	10.077	4.68373
C24A;T181G	0.120864	0.0171666	5.02011	1.44524	53.6746	2.11585	48.6545	2.56233
C24A;A182C	0.250682	2.04294	0.438216	0.660147	0.670636	0.515465	0.23242	0.837555
C24A;A182G	0.212995	0.0289076	0.929742	0.56256	43.8558	1.89649	42.9261	1.97817
C24A;A182T	0.0983256	0.304717	0.19111	0.280952	0.543819	0.395117	0.352708	0.484821
C24A;G183A	0.0893552	0.582144	0.273079	0.2175	0.38625	0.227661	0.113171	0.314858
C24A;G183C	9.99358	6.02919e+08	0.282486	0.206455	0.463917	0.125447	0.181431	0.24158
C24A;G183T	0.000116979	0.0804925	0.254015	0.17825	100	68454.6	99.746	68454.6
C24A;G184A	0.0202492	0.0527919	0.182387	0.146223	1.43072	2.02026	1.24833	2.02555
C24A;G184C	0.0140693	0.0398092	0.0881526	0.383991	6.43895	12.9096	6.3508	12.9153
C24A;G184T	0.107464	0.850304	0.281663	0.576924	0.509711	0.602801	0.228048	0.834392
C24A;T185A	0.00380313	0.0071358	0.560912	0.22505	94.0329	161.504	93.4719	161.505
C24A;T185C	0.0341795	0.0112131	1.10601	0.978866	46.0576	7.66605	44.9516	7.72829
C24A;T185G	0.0483013	0.0883679	0.11117	1.16096	4.08299	3.08236	3.97182	3.29375
C24A;A186C	0.0508002	0.0148617	0.871781	0.593209	24.25	3.30772	23.3782	3.3605
C24A;A186G	0.115475	0.0434345	0.82628	1.67659	39.1031	5.65828	38.2768	5.90144
C24A;A186T	0.00291111	0.0315116	0.44704	0.8538	100	1008.06	99.553	1008.06
C24A;G187A	0.00442624	0.0293674	1.66585	1.4007	100	590.92	98.3342	590.922
C24A;G187C	0.0525918	0.0329186	0	0.949171	35.1781	11.5139	35.1781	11.553
C24A;G187T	0.0210962	0.0140001	0.154559	0.394859	35.3575	15.9158	35.203	15.9207
C24A;T188A	0.0866474	0.0283995	1.25331	0.728205	21.0061	2.93085	19.7528	3.01996
C24A;T188C	0.11811	0.0324696	0.201419	0.379266	20.736	2.5616	20.5346	2.58953
C24A;T188G	0.0943859	0.0478521	0.387002	0.496524	13.2739	2.91249	12.8869	2.95451
C24A;C189A	0.0011632	0.0470722	0.578502	0.84844	100	3909.71	99.4215	3909.71
C24A;C189G	0.435709	0.382604	0.393009	0.61013	5.17479	1.13182	4.78178	1.2858
C24A;C189T	0.312886	0.320949	0.443002	0.969431	7.83414	2.53818	7.39114	2.71701
C24A;G190A	0.00278835	0.0380695	0.803051	1.3977	100	1270.38	99.1969	1270.38
C24A;G190C	0.117041	0.0430096	0.694775	0.68403	22.9478	3.49706	22.2531	3.56333
C24A;G190T	0.0895571	0.0451713	0.727456	1.04328	20.5331	4.60457	19.8057	4.72128
C24A;A191C	0.169937	0.0856836	0.217106	0.487221	11.4735	2.32055	11.2564	2.37115
C24A;A191G	0.179076	0.133948	0.265169	0.835109	12.3772	3.77516	12.112	3.86642
C24A;A191T	0.020068	0.0485671	0	0.713205	10.6909	18.0008	10.6909	18.0149
C24A;A192C	0.17611	0.134851	0.210023	0.884847	12.1402	3.73745	11.9302	3.84077
C24A;A192G	0.0480129	0.023847	0.559361	0.587807	19.1475	4.81551	18.5881	4.85125
C24A;A192T	0.0645851	0.0412692	0.378235	0.779765	12.4951	3.77338	12.1168	3.85311
C24A;A193C	0.0374538	0.044411	1.83626	1.80302	25.6865	16.3398	23.8502	16.439
C24A;A193G	0.03264	0.0371174	0.637468	0.957737	22.9112	14.711	22.2737	14.7421
C24A;A193T	0.0686033	0.0412615	0.320038	0.701416	20.0798	6.29616	19.7597	6.33511
C24A;A194C	0.105157	0.072251	0.0431569	0.543762	8.62094	2.77185	8.57778	2.82468
C24A;A194G	0.00706317	0.0337872	1.47964	1.80084	79.5719	315.538	78.0922	315.543
C24A;A194T	0.0243044	0.0261349	0.15249	0.586036	24.7806	17.495	24.6281	17.5048
C24A;A195C	9.82631	2.7385e+08	0.420168	1.23828	3.01897	1.44244	2.5988	1.90104
C24A;A195G	0.0954438	0.0595565	0.644047	0.898376	21.796	5.95661	21.1519	6.02397
C24A;A195T	0.201539	0.0796223	1.30313	0.878854	16.862	2.23785	15.5589	2.40424
C24A;C196A	0.144175	0.0498592	2.01225	1.17537	26.3681	3.26793	24.3558	3.47287
C24A;C196G	0.0443865	0.0334634	1.6167	2.18643	51.1349	18.9665	49.5182	19.0921
C24A;C196T	0.248723	0.12696	0.422144	0.964664	20.0094	3.52356	19.5873	3.65322
C24A;C197A	0.136863	0.0489944	1.27393	0.980914	23.2219	3.05433	21.9479	3.20798
C24A;C197G	0.103409	0.0148602	1.15634	0.53169	40.7273	2.35579	39.5709	2.41505
C24A;C197T	0.0539615	0.0135085	0.728038	0.38007	22.3157	2.73652	21.5876	2.76279
C24A;T198A	0.0509522	0.0555678	1.03117	2.24006	19.5816	10.1461	18.5504	10.3905
C24A;T198C	0.0242287	0.00986914	1.48689	0.59024	42.303	10.4425	40.8161	10.4592
C24A;T198G	9.31539	6.33813e+07	4.28571	5.1241	1.45063	1.40015	-2.83509	5.31195
C24A;A199C	NA	NA	NA	NA	NA	NA	NA	NA
C24A;A199G	0.060572	0.0527573	0.538865	1.01431	11.3948	4.50006	10.8559	4.61296
C24A;A199T	0.0204207	0.0783005	0.151045	0.697081	5.20778	12.3859	5.05673	12.4055
C24A;A200C	0.0125196	0.0240491	0.34397	0.346475	17.1132	25.2221	16.7692	25.2245
C24A;A200G	0.0615016	0.0423872	0.123585	0.6219	11.1731	3.8935	11.0495	3.94285
C24A;A200T	0.144824	0.0542927	0.713882	0.396598	5.75453	0.708355	5.04065	0.811823
C24A;G201A	0.0593725	0.0462128	0.573933	1.13681	24.8532	9.46766	24.2793	9.53567
C24A;G201C	0.0399782	0.0244443	1.55656	1.14104	22.2247	6.55733	20.6682	6.65586
C24A;G201T	0.0226476	0.0168494	0.478279	0.418966	26.2548	12.8569	25.7766	12.8637
C24A;A202C	0.193682	0.0843416	0.664159	0.90848	18.0837	2.9932	17.4196	3.12803
C24A;A202G	0.186394	0.117451	0.296693	0.642136	11.304	2.68867	11.0073	2.76428
C24A;A202T	0.0649499	0.0312383	1.35436	1.09395	27.8579	6.04354	26.5035	6.14176
C24A;A203C	0.221035	0.08497	0.517508	0.617029	17.4984	2.44576	16.9808	2.52239
C24A;A203G	0.133463	0.119173	0.624815	1.34477	15.7341	5.84024	15.1092	5.99307
C24A;A203T	0.0768164	0.029953	1.18464	0.926679	24.3414	4.17816	23.1568	4.2797
C24A;A204C	0.0592916	0.076127	0.297586	1.45101	15.0772	10.2687	14.7796	10.3708
C24A;A204G	0.063653	0.10875	0	2.71019	17.7679	14.1446	17.7679	14.4019
C24A;A204T	0.0987726	0.0702122	0.821943	1.31833	15.4953	4.33411	14.6733	4.53018
C24A;T205A	0.101897	0.0703259	0.345006	1.6323	17.1288	5.34321	16.7838	5.58698
C24A;T205C	0.0265083	0.0188667	1.43646	1.00935	37.2956	16.0128	35.8591	16.0446
C24A;T205G	0.0857672	0.0666331	0	0.968576	16.8771	6.44355	16.8771	6.51594
C24A;T206A	0.137573	0.164771	1.31053	2.13064	10.9491	4.42837	9.63861	4.91427
C24A;T206C	0.244385	0.171733	0.580016	1.55642	23.4744	6.08898	22.8944	6.28475
C24A;T206G	0.0435905	0.0437432	0	1.65748	21.6138	11.1159	21.6138	11.2388
C24A;T207A	0.0866744	0.0549271	3.47304	5.86843	61.9852	13.426	58.5121	14.6525
C24A;T207C	0.0371467	0.0260361	6.07584	4.05723	68.4975	19.325	62.4217	19.7463
C24A;T207G	0.10794	0.0234244	1.53621	1.13483	45.3928	3.73687	43.8566	3.90538
C24A;A208C	0.000640093	0.168953	1.84381	1.63244	100	25586.3	98.1562	25586.3
C24A;A208G	0.0924316	0.0577245	0.821535	1.27491	20.4695	5.27465	19.648	5.42654
C24A;A208T	0.0151724	0.0731162	0.353987	2.28134	20.3134	65.7987	19.9594	65.8382
C24A;C209A	0.0855238	0.350808	0.507544	0.158669	0.637916	0.160686	0.130372	0.225823
C24A;C209G	0.0874924	0.178175	0.543608	0.131949	0.79091	0.16452	0.247301	0.210896
C24A;C209T	0.321323	0.647338	0.469608	1.25299	4.07784	2.37671	3.60823	2.68677
C24A;C210A	0.0555062	0.0576723	0.525052	0.0440058	0.756816	0.0985395	0.231764	0.107919
C24A;C210G	0.290175	1.13019	0.48991	0.748342	0.967517	0.448101	0.477607	0.872244
C24A;C210T	0.00134861	0.0545456	0.468249	0.458053	34.9393	1343.32	34.4711	1343.32
C24A;T211A	0.00675277	0.348149	0.536771	0.260639	0	22.4351	-0.536771	22.4366
C24A;T211C	1.87455	1.58809	2.63161	0.245556	0.748689	0.0553807	-1.88292	0.251724
C24A;T211G	0.24073	0.810269	0.279358	2.9166	3.01525	2.87658	2.73589	4.0965
C24G;A25C	0.134822	0.0651096	0.704607	0.907519	17.8644	3.46228	17.1598	3.57924
C24G;A25G	0.0620509	0.0824448	1.07814	1.4445	11.1314	6.46491	10.0533	6.62433
C24G;A25T	0.00391254	0.0279346	0.149121	0.619169	82.1121	535.499	81.963	535.499
C24G;A26C	0.103767	0.0826543	0.533791	1.10051	14.5854	5.45971	14.0516	5.56952
C24G;A26G	NA	NA	NA	NA	NA	NA	NA	NA
C24G;A26T	0.0439717	0.0583435	0.0344363	1.57647	20.5259	14.0316	20.4914	14.1199
C24G;A27C	0.0200642	0.0297486	0.0406077	1.36809	40.6542	40.3296	40.6136	40.3528
C24G;A27G	0.000560547	0.0699916	2.30852	0.788888	100	11998.8	97.6915	11998.8
C24G;A27T	0.0126248	0.0383578	2.29029	1.83876	44.1706	99.3045	41.8803	99.3216
C24G;A28C	0.00456182	0.0314963	0	1.0345	56.5269	350.904	56.5269	350.905
C24G;A28G	0.53709	0.860795	2.03057	2.7589	7.11383	2.09838	5.08327	3.46622
C24G;A28T	0.0242967	0.094807	0	1.84825	10.8664	27.7691	10.8664	27.8306
C24G;A29C	0.0688411	0.412418	0.790998	0.621996	1.31871	1.0649	0.527711	1.23325
C24G;A29G	0.0031535	0.0380059	0.337834	1.84392	100	1119.68	99.6622	1119.68
C24G;A29T	0.000757321	0.0935852	0.575272	0.771249	100	12091.7	99.4247	12091.7
C24G;T30A	0.0397557	0.0500671	0.203736	1.45628	16.206	11.368	16.0023	11.4609
C24G;T30C	0.00142671	0.0338663	0.508357	0.595231	100	2295.38	99.4916	2295.38
C24G;T30G	0.00137176	0.0580454	0.813757	1.26744	100	4072.38	99.1862	4072.38
C24G;G31A	0.0761084	0.0346272	1.3715	0.950968	21.6308	4.23835	20.2593	4.34372
C24G;G31C	0.0397064	0.0132927	0.48192	0.255147	16.898	3.24019	16.4161	3.25022
C24G;G31T	0.00574704	0.0519115	1.39052	2.06417	54.5987	419.507	53.2082	419.512
C24G;T38A	1.2277	8.4622	0.581091	0.736909	1.29991	0.556027	0.718821	0.923147
C24G;T38C	0.0139571	0.0279879	0.288525	0.934167	44.7711	68.5634	44.4825	68.5697
C24G;T38G	NA	NA	NA	NA	NA	NA	NA	NA
C24G;G39A	0.0544598	0.0334227	0.223171	0.727867	21.3751	7.15832	21.152	7.19523
C24G;G39C	0.0207788	0.282983	1.12275	0.581927	0.474036	5.46279	-0.648713	5.49369
C24G;G39T	0.000982155	0.018801	0.191351	0.24031	100	1863.71	99.8086	1863.71
C24G;C40A	0.13558	0.369547	1.62819	0.916011	0.67164	0.566081	-0.956548	1.07681
C24G;C40G	0.0845077	0.219809	0.377697	0.426615	1.00662	0.567562	0.628923	0.710019
C24G;C40T	0.682469	2.62593	0.313505	0.662844	1.25199	0.819347	0.938484	1.05389
C24G;T41A	NA	NA	NA	NA	NA	NA	NA	NA
C24G;T41C	0.288764	0.833218	0.427696	1.46689	2.35463	1.705	1.92693	2.24917
C24G;T41G	0.353046	1.79608	0.437197	2.0869	1.5575	1.51652	1.1203	2.57973
C24G;T42A	0.2118	0.47835	0.460905	0.782591	1.89223	1.14896	1.43133	1.39017
C24G;T42C	0.438108	0.70851	0.466262	1.11714	4.51114	1.96507	4.04488	2.26042
C24G;T42G	0.0299741	0.0585374	0.409412	0.205783	1.84391	1.60487	1.4345	1.61801
C24G;G43A	0.000236142	0.100633	0.754263	0.457086	100	42027.2	99.2457	42027.2
C24G;G43C	0.721606	3.94727	2.17214	1.88614	0.992109	0.758889	-1.18003	2.03309
C24G;G43T	0.000304958	0.0553647	0.477666	0.265223	100	17938.8	99.5223	17938.8
C24G;T44A	NA	NA	NA	NA	NA	NA	NA	NA
C24G;T44C	0.233901	0.294019	0.31682	0.729612	3.56678	1.49796	3.24996	1.6662
C24G;T44G	0.0265824	0.0169574	0.313575	0.516725	31.3017	13.206	30.9881	13.2161
C24G;A45C	0.0023492	0.0225094	1.14225	0.757516	100	893.898	98.8577	893.899
C24G;A45G	0.0471766	0.0255167	1.11274	1.03518	27.6374	7.78772	26.5247	7.85622
C24G;A45T	0.0658944	0.0674151	0	1.69704	19.8102	11.1453	19.8102	11.2738
C24G;A46C	0.0752985	0.030083	0.274209	0.830571	35.2864	6.64865	35.0122	6.70033
C24G;A46G	0.0428458	0.0412245	0.235739	0.91145	17.2866	9.15242	17.0508	9.19769
C24G;A46T	0.260659	0.248866	0.658099	1.19124	13.0051	4.27955	12.347	4.44225
C24G;A47C	NA	NA	NA	NA	NA	NA	NA	NA
C24G;A47G	0.0172113	0.0318936	0.427314	1.11742	38.6527	51.0055	38.2254	51.0178
C24G;A47T	0.129834	0.0835192	0.19077	1.02906	19.2114	5.41874	19.0206	5.51559
C24G;T48A	0.0471662	0.0297594	0.3971	0.49804	13.9513	4.88418	13.5542	4.90951
C24G;T48C	0.910727	3.22101	0.470183	1.49181	4.49735	2.44826	4.02717	2.86696
C24G;T48G	0.00123625	0.0559845	0.495634	0.631824	100	4381.36	99.5044	4381.36
C24G;G57A	1.21265	15.587	1.34609	1.60771	2.03974	0.889179	0.693651	1.83722
C24G;G57C	0.107785	0.10107	1.21052	1.00314	7.90101	2.49945	6.69049	2.69325
C24G;G57T	0.0800691	0.101088	0.395567	1.02667	7.90758	4.50315	7.51202	4.6187
C24G;A58C	0.813768	1.72377	0.583913	1.13565	4.37118	1.44839	3.78727	1.84053
C24G;A58G	0.0670054	0.0266823	0.986376	0.825285	25.3143	4.96401	24.328	5.03215
C24G;A58T	0.112877	0.034122	0.522432	0.377468	11.2352	1.348	10.7127	1.39985
C24G;G59A	0.01876	0.0446308	0.224977	0.710531	14.3921	23.5083	14.1671	23.519
C24G;G59C	0.291173	2.34056	2.09546	2.13512	1.24922	1.40718	-0.846244	2.55712
C24G;G59T	0.0130239	0.0558538	0.241387	0.461326	5.96027	18.1201	5.71888	18.126
C24G;A60C	0.0167887	0.044771	0.369209	0.916806	14.5164	25.7846	14.1472	25.8009
C24G;A60G	0.00425806	0.0438614	0.639415	1.6169	100	936.816	99.3606	936.817
C24G;A60T	0.00233457	0.0292224	1.23374	0.822725	100	1170.92	98.7663	1170.92
C24G;G61A	0.495956	1.2063	0.410323	0.974678	2.01399	1.07849	1.60366	1.45367
C24G;G61C	0.00444168	0.0555524	0.504342	0.584052	18.2652	197.058	17.7609	197.059
C24G;G61T	0.0587354	0.0957676	0.143851	0.608601	3.63701	2.72123	3.49316	2.78846
C24G;G62A	0.0298614	0.0136695	0.742107	0.468402	23.6037	6.09567	22.8616	6.11364
C24G;G62C	0.0366651	0.125016	0.103403	2.02822	5.86724	10.0625	5.76384	10.2649
C24G;G62T	0.177629	0.125174	0.395632	0.719011	7.09358	1.8749	6.69795	2.00804
C24G;A69C	0.288335	0.27011	0.413609	0.850399	6.98433	2.35721	6.57072	2.50591
C24G;A69G	0.00414019	0.0428606	0.219117	1.86661	100	962.525	99.7809	962.527
C24G;A69T	0.0439675	0.0467337	0.597709	0.578707	7.263	3.73613	6.66529	3.78068
C24G;A70C	0.0380208	0.045381	0.339889	2.55363	30.8035	20.8907	30.4636	21.0462
C24G;A70G	0.137728	0.0951362	0.782216	1.50467	18.0102	4.79132	17.228	5.02203
C24G;A70T	0.0529199	0.0361459	0.894228	0.976991	18.3952	6.08353	17.501	6.16148
C24G;T71A	0.0238394	0.0375536	1.23894	1.48653	24.9284	23.5734	23.6895	23.6202
C24G;T71C	0.56259	1.05913	1.48323	2.07603	6.36427	2.1971	4.88103	3.02277
C24G;T71G	NA	NA	NA	NA	NA	NA	NA	NA
C24G;T72A	0.0269152	0.0776788	2.5301	2.43191	16.1269	22.9188	13.5968	23.0474
C24G;T72C	0.0223678	0.0772653	0.451296	1.13683	12.2261	26.6071	11.7748	26.6314
C24G;T72G	0.0631917	0.0761547	0	1.47597	11.5659	6.26855	11.5659	6.43997
C24G;A73C	0.00317112	0.0277665	0.626863	1.08627	100	809.416	99.3731	809.417
C24G;A73G	0.0059314	0.0114937	0.56693	0.515287	100	167.884	99.4331	167.884
C24G;A73T	0.76195	0.940661	0.343654	0.498943	5.33202	1.16363	4.98837	1.26609
C24G;C74A	0.635009	2.45891	0.416027	0.488962	0.890744	0.386504	0.474717	0.623273
C24G;C74G	0.0800237	0.229029	0.469703	0.571983	1.38448	1.05789	0.914778	1.20262
C24G;C74T	1.23111	1.32516	0.367529	0.404554	10.4586	1.1252	10.0911	1.19572
C24G;A75C	NA	NA	NA	NA	NA	NA	NA	NA
C24G;A75G	0.0273459	0.0439999	0	2.12908	47.139	44.9322	47.139	44.9826
C24G;A75T	0.0326489	0.0684403	0	2.00267	19.796	22.6476	19.796	22.7359
C24G;A76C	NA	NA	NA	NA	NA	NA	NA	NA
C24G;A76G	0.0740397	0.108009	0	3.18054	20.8957	15.0967	20.8957	15.4281
C24G;A76T	0.0317735	0.0574804	0	0.988563	14.0941	14.8032	14.0941	14.8362
C24G;G77A	0.000446891	0.111277	0.679997	0.917699	100	24477.6	99.32	24477.6
C24G;G77C	0.000204288	0.0470538	0.367718	0.174116	98.2901	22430	97.9224	22430
C24G;G77T	0.000406411	0.0456616	0.335864	0.246368	100	11097.9	99.6641	11097.9
C24G;T78A	0.0796113	0.0883764	0.0726615	0.53904	3.41186	1.53845	3.3392	1.63015
C24G;T78C	0.165575	0.241238	0.398783	1.34225	7.06534	4.04154	6.66656	4.2586
C24G;T78G	0.697659	2.49887	0.626097	1.37015	2.36627	1.34089	1.74017	1.91711
C24G;A79C	0.000662987	0.117661	0.419826	0.711259	100	17482.8	99.5802	17482.8
C24G;A79G	11.1968	5.65514e+08	7.42574	5.96644	1.987	1.63162	-5.43874	6.18551
C24G;A79T	0.0261823	0.0334709	0.497124	0.358346	5.60569	3.99146	5.10857	4.00751
C24G;T84A	0.0954554	0.187201	1.09111	2.05377	8.867	7.35544	7.7759	7.63679
C24G;T84C	0.00370613	0.0462916	4.26093	2.37655	100	1090.27	95.7391	1090.27
C24G;T84G	0.0445614	0.0213631	0.428283	0.635349	24.6459	7.08656	24.2176	7.11498
C24G;A85C	0.00209676	0.0339989	0.0823943	0.854195	100	1543.53	99.9176	1543.53
C24G;A85G	0.105855	0.0772515	0.459196	1.14381	18.7542	5.92191	18.295	6.03136
C24G;A85T	0.0111777	0.0595017	0	0.92543	18.473	80.1565	18.473	80.1619
C24G;T86A	0.140089	0.0273742	0.364083	0.175001	9.85924	0.791276	9.49516	0.810397
C24G;T86C	0.976739	2.40056	0.500398	0.671312	2.56641	0.866152	2.06601	1.09585
C24G;T86G	0.354276	0.968432	0.564228	1.46244	3.04386	2.10675	2.47964	2.56459
C24G;T87A	0.499845	0.436651	0.297168	0.342891	3.96496	0.816434	3.66779	0.885516
C24G;T87C	0.268114	3.51756	1.93964	2.77389	2.52134	2.06629	0.581696	3.45891
C24G;T87G	0.0315545	0.00875811	0.689927	0.179874	14.0266	2.12806	13.3366	2.13564
C24G;T88A	0.0285231	0.0279874	0.328149	0.71515	22.8136	14.4715	22.4854	14.4891
C24G;T88C	9.15505	8.27656e+07	0.549451	0.657351	0.973542	0.368932	0.424091	0.753804
C24G;T88G	0.150887	0.127847	0.326987	0.669671	7.37112	2.35112	7.04413	2.44463
C24G;T89A	0.0586658	0.0606213	0.393472	0.835613	8.55795	4.2212	8.16448	4.30312
C24G;T89C	0.105659	0.0863877	0.482094	0.590257	6.4379	2.29631	5.95581	2.37096
C24G;T89G	0.0050669	0.0339365	0	1.48686	100	594.801	100	594.803
C24G;T90A	0.00198935	0.0486772	0.0527751	1.14521	100	2352.35	99.9472	2352.35
C24G;T90C	9.25494	1.14201e+08	0.324675	1.83968	3.67719	2.97384	3.35251	3.49688
C24G;T90G	0.105448	0.0471203	0.103252	0.417221	12.0213	2.44534	11.9181	2.48068
C24G;G91A	0.03239	0.0751701	0.211579	2.25905	21.0506	25.8201	20.839	25.9187
C24G;G91C	0.190058	0.213479	0.357662	1.70277	8.96544	3.77826	8.60778	4.14424
C24G;G91T	0.219166	0.0992112	0.17651	0.502817	17.8007	3.21355	17.6242	3.25265
C24G;C160A	0.121435	0.0348746	0.203072	0.260052	15.1517	1.9539	14.9486	1.97113
C24G;C160G	0.0304303	0.0140805	0.27647	0.29904	28.0627	8.13735	27.7862	8.14284
C24G;C160T	0.107741	0.0364882	0.652628	0.437119	13.3722	1.84092	12.7196	1.89211
C24G;C161A	0.263481	0.0857224	0.210948	0.269271	10.2528	1.13968	10.0418	1.17106
C24G;C161G	0.0571995	0.0201078	2.69051	1.16227	30.5199	4.47445	27.8294	4.62294
C24G;C161T	0.0718948	0.0445669	1.24873	0.988055	13.8423	3.47588	12.5935	3.61359
C24G;T162A	0.251661	0.144031	2.61787	1.20475	12.1661	1.69655	9.54827	2.08079
C24G;T162C	0.0823296	0.0673979	0.312078	0.705507	9.30567	3.39535	8.99359	3.46787
C24G;T162G	0.0378337	0.0537097	0.817353	1.39846	16.898	12.7187	16.0807	12.7954
C24G;C163A	0.6319	1.84344	0.184316	0.778296	2.01512	1.28471	1.8308	1.50207
C24G;C163G	0.0515945	0.0343786	0.222939	0.439291	7.82644	2.75894	7.6035	2.79369
C24G;C163T	0.100705	0.0375186	1.04873	0.927462	21.6521	3.18892	20.6034	3.32105
C24G;T164A	0.504957	0.457392	0.26397	0.540619	7.56756	1.62391	7.30359	1.71154
C24G;T164C	0.0788627	0.0599266	1.15451	1.29282	12.9243	3.67225	11.7698	3.89317
C24G;T164G	0.00216133	0.0346693	0.301347	0.871104	100	1519.15	99.6987	1519.15
C24G;C165A	0.0123689	0.0229774	0.362983	0.546806	39.5104	57.368	39.1474	57.3706
C24G;C165G	0.0652187	0.0391514	0.0863405	0.842251	15.0151	4.07933	14.9287	4.16537
C24G;C165T	0.156908	0.0497802	0.675983	0.579852	17.478	2.13554	16.802	2.21287
C24G;T166A	0.560293	1.08346	0.339779	0.972233	4.34255	1.69465	4.00277	1.95373
C24G;T166C	0.0531473	0.0365544	0.142405	0.837265	17.9539	6.28392	17.8115	6.33946
C24G;T166G	0.00948742	0.0230081	0	0.627085	41.9119	83.0667	41.9119	83.069
C24G;G167A	0.144645	0.0224362	0.572222	0.227508	13.8075	0.874263	13.2352	0.90338
C24G;G167C	0.122164	0.129593	0.276754	0.619625	7.83593	3.11228	7.55917	3.17336
C24G;G167T	0.142028	0.0506071	0.155176	0.348048	12.8871	1.90013	12.7319	1.93175
C24G;C168A	0.00588845	0.0389553	0.676688	1.21606	59.1477	340.649	58.471	340.651
C24G;C168G	0.130819	0.0719713	0.953661	1.28165	17.1376	3.57714	16.1839	3.79981
C24G;C168T	0.135289	0.0987714	1.94757	1.1324	11.0458	2.43155	9.09822	2.68231
C24G;G169A	0.0367056	0.0354846	1.11984	1.36372	20.3261	9.75622	19.2063	9.85107
C24G;G169C	0.0876444	0.0603775	0.268925	0.586509	10.8386	3.6805	10.5697	3.72693
C24G;G169T	0.156889	0.0712804	0.112403	0.407101	14.4426	2.73833	14.3302	2.76842
C24G;G170A	0.111414	0.0534429	0.183271	0.357458	7.2374	1.56318	7.05413	1.60353
C24G;G170C	0.0050247	0.0860611	0.582821	0.56701	8.36326	115.972	7.78044	115.973
C24G;G170T	0.0299634	0.0595489	0.0920781	0.254185	2.17323	2.35981	2.08115	2.37346
C24G;T171A	0.193983	0.3917	0.864418	3.44959	7.51534	4.41984	6.65093	5.60666
C24G;T171C	0.149282	0.136805	4.1475	2.80634	18.6759	4.61858	14.5284	5.40434
C24G;T171G	0.092256	0.00928368	1.44278	0.346814	33.0088	1.33841	31.566	1.38262
C24G;T172A	0.0352367	0.0919419	0.151453	0.977874	5.03392	6.88122	4.88247	6.95035
C24G;T172C	0.0678806	0.0380628	3.52543	1.93279	31.977	7.19392	28.4515	7.44904
C24G;T172G	0.0855641	0.0503539	0.557052	0.847635	19.0549	5.0246	18.4979	5.0956
C24G;T173A	0.280542	0.199718	0.910842	1.19137	14.0556	3.16173	13.1448	3.37875
C24G;T173C	0.473048	0.943649	0.438381	1.68649	10.7641	4.8786	10.3257	5.16188
C24G;T173G	0.0424318	0.0192703	0.588532	0.68315	31.5182	7.7055	30.9296	7.73572
C24G;T174A	0.0778721	0.0504925	0.0992719	0.639111	15.4942	5.06934	15.3949	5.10947
C24G;T174C	0.217282	0.104549	0.608549	1.38761	30.5807	4.85759	29.9722	5.0519
C24G;T174G	0.114705	0.044902	0.697861	1.52057	36.6954	5.91172	35.9975	6.10414
C24G;T175A	0.16514	0.100799	0.842666	2.02953	24.4248	5.87002	23.5822	6.21096
C24G;T175C	0.0424654	0.0926976	2.1768	1.42634	7.07645	4.85294	4.89965	5.0582
C24G;T175G	0.145026	0.0287995	2.6147	0.564077	18.6083	1.20271	15.9936	1.32842
C24G;C176A	0.138054	0.0827294	1.40997	1.43503	18.7591	4.25367	17.3491	4.48921
C24G;C176G	0.207516	0.181477	0.371611	1.60351	16.1154	5.18186	15.7438	5.42429
C24G;C176T	0.127382	0.0318443	0.986373	0.61692	23.2507	2.22195	22.2643	2.30601
C24G;A177C	0.00200184	0.0228308	0.540335	0.502875	100	1089.34	99.4597	1089.34
C24G;A177G	0.0872252	0.0889505	0	1.72464	14.6789	6.35259	14.6789	6.58253
C24G;A177T	0.0924343	0.0720946	0	1.73564	15.1402	4.7452	15.1402	5.05266
C24G;G178A	0.0390918	0.116626	0.306003	0.401223	1.31721	1.36641	1.01121	1.4241
C24G;G178C	0.0580125	0.0774471	0.465506	0.585804	4.13261	2.18488	3.6671	2.26205
C24G;G178T	0.117143	0.82121	0.562744	0.864292	0.958764	0.713205	0.39602	1.12056
C24G;A179C	0.0352502	0.0127047	0.885679	0.610475	34.0828	6.70432	33.1971	6.73206
C24G;A179G	0.0451181	0.0374515	0	2.06765	36.2323	14.5516	36.2323	14.6978
C24G;A179T	0.0253042	0.0175377	1.72988	1.47556	49.3155	19.1898	47.5856	19.2465
C24G;T180A	0.136858	0.116195	0.330522	1.27458	17.7034	5.87931	17.3729	6.01589
C24G;T180C	0.00286143	0.0402477	0.611993	1.06965	100	1318.57	99.388	1318.57
C24G;T180G	0.126571	0.0649698	0.541719	1.28739	25.5633	4.97268	25.0216	5.13662
C24G;T181A	0.0850369	0.116673	1.27392	1.72869	11.2584	6.20092	9.98446	6.43737
C24G;T181C	0.0667492	0.0692766	0.233898	1.46614	15.4072	7.89919	15.1733	8.0341
C24G;T181G	0.0819696	0.0217604	7.16447	2.78059	63.7091	4.89012	56.5446	5.62538
C24G;A182C	0.0612348	0.163652	0.406669	0.257164	0.816633	0.381406	0.409964	0.460005
C24G;A182G	0.154463	0.0439826	1.55053	1.72105	39.8575	3.8762	38.307	4.2411
C24G;A182T	0.327978	1.41189	0.357377	0.394471	0.570279	0.207992	0.212902	0.445946
C24G;G183A	0.03145	0.0838906	0.372479	0.31233	1.7678	1.85764	1.39532	1.88371
C24G;G183C	0.000145049	0.112293	0.53558	0.342833	100	76715.9	99.4644	76715.9
C24G;G183T	0.0113526	0.0746977	0.389832	0.275168	2.51744	10.3591	2.12761	10.3627
C24G;G184A	0.000124904	0.107274	0.322822	0.235762	100	85348.1	99.6772	85348.1
C24G;G184C	0.0344159	0.0693712	0.271828	0.279366	1.41819	1.07542	1.14636	1.11111
C24G;G184T	9.47816e-05	0.204259	0.445099	0.420815	100	214030	99.5549	214030
C24G;T185A	0.021975	0.0270593	0.698456	0.486035	13.4662	10.1971	12.7677	10.2087
C24G;T185C	0.0617742	0.031825	0.670417	1.64167	33.6542	7.90836	32.9838	8.07696
C24G;T185G	10.0384	3.97684e+08	1.76471	1.64987	0.919437	0.619412	-0.845269	1.76231
C24G;A186C	0.00239212	0.0596271	0.767215	2.61042	100	2327.91	99.2328	2327.91
C24G;A186G	0.137545	0.0727618	1.41411	1.83004	35.3388	7.42054	33.9247	7.64287
C24G;A186T	0.0563997	0.0403529	0.470059	0.696691	14.1141	5.08294	13.6441	5.13046
C24G;G187A	0.0328514	0.0344153	0.239559	1.07078	23.1313	13.8995	22.8917	13.9407
C24G;G187C	0.0159377	0.0240841	1.35863	1.79927	50.0014	51.3601	48.6428	51.3916
C24G;G187T	0.0317172	0.0224656	0.422986	0.752908	35.8488	15.3626	35.4258	15.3811
C24G;T188A	0.0556929	0.0360166	0.692823	0.776306	20.788	6.81916	20.0952	6.86321
C24G;T188C	0.0766219	0.0247472	0.923057	0.690642	24.7339	3.43896	23.8109	3.50762
C24G;T188G	0.0345533	0.0429376	0	0.981926	21.3529	15.9083	21.3529	15.9385
C24G;C189A	0.0498595	0.163604	0.162579	1.05206	2.54003	3.71522	2.37746	3.86131
C24G;C189G	0.660363	2.28839	0.40571	0.755701	1.28064	0.603786	0.874932	0.967286
C24G;C189T	0.0141591	0.0409422	0	1.39716	39.8015	85.3822	39.8015	85.3936
C24G;G190A	0.0914532	0.0835951	0	1.11921	15.2682	6.90326	15.2682	6.9934
C24G;G190C	0.141697	0.0774086	2.13947	1.57029	23.1574	4.52237	21.018	4.78724
C24G;G190T	0.0836298	0.0373255	1.04752	0.871309	17.4934	3.20953	16.4459	3.3257
C24G;A191C	0.0877207	0.0590283	1.04197	0.909874	15.6127	4.41546	14.5708	4.50823
C24G;A191G	0.0854604	0.0486861	0.268081	0.841279	23.0612	6.56049	22.7931	6.61421
C24G;A191T	0.00323824	0.0224079	1.83792	0.938774	100	629.571	98.1621	629.571
C24G;A192C	0.0563926	0.0285171	0.46711	0.686997	20.5444	5.3743	20.0773	5.41803
C24G;A192G	0.13782	0.127593	0.398158	1.64793	14.1361	4.99285	13.738	5.25778
C24G;A192T	0.100281	0.0823988	0.163587	0.517656	6.26775	2.2166	6.10416	2.27624
C24G;A193C	0.253713	0.0550795	0.455899	0.343103	20.229	1.48223	19.7731	1.52143
C24G;A193G	0.132104	0.244849	1.49738	2.51929	8.89498	4.96569	7.3976	5.56821
C24G;A193T	0.0972278	0.0633339	0.378278	0.8303	17.8679	5.15089	17.4896	5.21738
C24G;A194C	0.0751385	0.0476756	1.65353	1.071	17.0127	4.34986	15.3592	4.47977
C24G;A194G	0.210268	0.203207	0.63962	2.00126	14.9492	5.2366	14.3096	5.60598
C24G;A194T	0.0150202	0.0381174	1.10358	1.198	27.9515	50.5605	26.848	50.5746
C24G;A195C	0.0244293	0.0402458	0.639703	0.780794	12.507	12.4229	11.8673	12.4474
C24G;A195G	0.515219	0.319952	0.621027	0.634781	9.08013	1.36458	8.45911	1.505
C24G;A195T	0.430332	0.279959	0.991409	0.856673	10.8756	1.73046	9.88416	1.9309
C24G;C196A	0.114552	0.0399012	1.30952	1.18451	29.6651	3.92473	28.3556	4.09958
C24G;C196G	0.115481	0.0557395	3.08522	4.15593	47.2227	7.1734	44.1375	8.29033
C24G;C196T	0.0519328	0.0157253	1.30297	0.787448	32.711	4.89387	31.408	4.95681
C24G;C197A	0.432077	0.372895	0.338737	1.48316	19.3743	4.96141	19.0355	5.17835
C24G;C197G	0.0719436	0.0606736	1.86399	3.12257	34.8706	13.1837	33.0066	13.5485
C24G;C197T	0.0791305	0.0676351	0.846489	1.29943	12.9678	4.71651	12.1213	4.89224
C24G;T198A	0.0335305	0.0399322	0.412822	1.00911	23.3915	15.9093	22.9787	15.9413
C24G;T198C	10.3875	4.06186e+08	1.5625	2.37827	13.5977	3.20259	12.0352	3.98908
C24G;T198G	0.00610848	0.0426354	1.6117	2.82542	100	603.858	98.3883	603.864
C24G;A199C	0.00189583	0.0310021	0.31797	0.935132	100	1554.66	99.682	1554.67
C24G;A199G	0.0961287	0.0986212	1.88211	2.48054	13.5583	4.89211	11.6762	5.48505
C24G;A199T	0.00200076	0.0286885	1.15336	0.937798	100	1348.56	98.8466	1348.56
C24G;A200C	0.0322369	0.0289543	0	0.424235	12.7766	6.80004	12.7766	6.81326
C24G;A200G	0.00603359	0.057261	0	2.18343	55.3582	456.032	55.3582	456.038
C24G;A200T	0.0638864	0.0523943	0.190254	0.877301	10.8181	4.16648	10.6279	4.25784
C24G;G201A	0.287284	0.13624	1.84997	1.18319	14.2906	1.97328	12.4406	2.30082
C24G;G201C	0.0660865	0.027644	0.0500404	0.517852	17.8955	3.91057	17.8455	3.94471
C24G;G201T	0.201525	0.122316	0.598854	0.803532	9.92842	2.01939	9.32957	2.17338
C24G;A202C	0.259339	0.158222	0.230879	0.53536	15.4346	3.09197	15.2037	3.13797
C24G;A202G	0.0302186	0.0369962	0	1.19872	26.0566	18.4449	26.0566	18.4838
C24G;A202T	0.315579	0.204277	2.40443	1.96845	17.8313	2.97796	15.4269	3.56974
C24G;A203C	0.121999	0.031286	1.27299	0.417633	13.3588	1.22587	12.0858	1.29506
C24G;A203G	0.0317152	0.0243757	4.30304	2.18225	45.3759	16.8107	41.0728	16.9517
C24G;A203T	0.537181	0.401144	0.305237	0.738252	15.5622	2.86666	15.257	2.9602
C24G;A204C	0.377747	0.389415	0.472283	1.0411	9.47547	2.74558	9.00319	2.93634
C24G;A204G	0.130399	0.0548116	1.71382	1.61164	26.2854	4.22423	24.5716	4.52123
C24G;A204T	0.0238611	0.0467398	1.23673	2.5437	31.8668	38.4306	30.6301	38.5147
C24G;T205A	0.0126479	0.0539491	0.237909	1.9715	39.8268	130.272	39.5889	130.287
C24G;T205C	0.0363478	0.0124214	0.695421	0.733416	45.7796	8.69176	45.0841	8.72265
C24G;T205G	0.0795348	0.0275296	0.671524	0.652131	29.9606	4.92355	29.2891	4.96655
C24G;T206A	0.0742414	0.104174	0	2.16963	12.2876	7.76295	12.2876	8.06044
C24G;T206C	0.238495	0.197298	0.896123	1.63917	24.5336	6.74543	23.6375	6.94174
C24G;T206G	0.0276854	0.0451424	0	4.25105	49.4683	47.1901	49.4683	47.3812
C24G;T207A	0.157476	0.0989905	0.925982	6.11491	51.2891	10.0821	50.3632	11.7915
C24G;T207C	0.0718711	0.038194	4.60721	3.28049	47.284	8.46417	42.6768	9.07766
C24G;T207G	0.146002	0.0478218	1.66565	2.05224	43.3564	5.18108	41.6908	5.57273
C24G;A208C	0.00990161	0.0458212	0	4.30134	62.2463	230.725	62.2463	230.765
C24G;A208G	0.0752913	0.062177	0.860071	2.85051	31.9306	11.804	31.0705	12.1433
C24G;A208T	0.00128713	0.118428	1.156	1.70113	100	8880.42	98.844	8880.42
C24G;C209A	0.060563	0.196769	0.564485	0.198373	0.890611	0.375833	0.326127	0.424973
C24G;C209G	0.00021444	0.0418949	0.753254	0.199487	100	19271.1	99.2467	19271.1
C24G;C209T	0.0663076	0.0704586	0.323889	1.1776	9.85139	4.30232	9.5275	4.46057
C24G;C210A	0.0026112	0.258609	0.819296	0.143144	0	74.9174	-0.819296	74.9175
C24G;C210G	0.427943	1.94342	0.628947	0.952743	1.33772	0.774785	0.708774	1.22801
C24G;C210T	NA	NA	NA	NA	NA	NA	NA	NA
C24G;T211A	NA	NA	NA	NA	NA	NA	NA	NA
C24G;T211C	NA	NA	NA	NA	NA	NA	NA	NA
C24G;T211G	0.187925	1.97062	1.52512	3.26612	2.48092	2.87372	0.955803	4.35038
C24T;A25C	0.0622166	0.0320837	0.229824	0.523761	21.2144	5.7789	20.9846	5.80258
C24T;A25G	0.109388	0.0487694	0.7621	0.748968	16.9991	3.05441	16.237	3.14489
C24T;A25T	0.0524595	0.0519252	0.520389	1.07055	17.7709	9.31236	17.2505	9.37369
C24T;A26C	0.0362138	0.0706212	1.44312	2.44952	16.1031	14.3935	14.66	14.6004
C24T;A26G	0.133134	0.14706	0.624737	1.62284	11.1852	4.36362	10.5605	4.65562
C24T;A26T	0.128913	0.0843926	0.605098	0.869831	14.1284	3.71903	13.5234	3.81939
C24T;A27C	0.0195933	0.024739	0.585066	0.642722	18.3844	15.0539	17.7993	15.0676
C24T;A27G	9.81268	1.39774e+08	1.31579	2.04959	5.87313	1.79977	4.55735	2.72764
C24T;A27T	0.139072	0.121296	0.122253	1.48063	13.6441	5.76491	13.5219	5.95202
C24T;A28C	1.43767	4.45043	1.54537	1.21646	6.46417	1.35353	4.9188	1.81984
C24T;A28G	NA	NA	NA	NA	NA	NA	NA	NA
C24T;A28T	10.3999	2.23729e+08	2.35849	1.31203	6.96406	1.04026	4.60557	1.67438
C24T;A29C	0.0300264	0.0941834	1.52025	1.63125	8.1845	12.0968	6.66424	12.2063
C24T;A29G	0.128537	0.12935	0.75348	1.26791	10.8548	4.39531	10.1013	4.57453
C24T;A29T	0.0499851	0.0874938	0.081867	0.984475	8.2662	7.30518	8.18433	7.37122
C24T;T30A	0.0754546	0.0902837	0	1.38133	9.88683	5.24727	9.88683	5.42604
C24T;T30C	0.267989	0.0975443	0.321573	0.285682	7.39081	0.921286	7.06924	0.964563
C24T;T30G	NA	NA	NA	NA	NA	NA	NA	NA
C24T;G31A	0.133993	0.068534	3.40298	1.302	16.9252	2.40396	13.5223	2.73391
C24T;G31C	0.0885795	0.0742819	0.283108	1.05543	22.8316	9.38834	22.5484	9.44748
C24T;G31T	0.38558	0.561175	0.283244	1.27495	8.12998	3.7545	7.84673	3.96506
C24T;T38A	NA	NA	NA	NA	NA	NA	NA	NA
C24T;T38C	0.0541438	0.0589163	0.5224	0.972018	17.3024	9.69447	16.78	9.74308
C24T;T38G	0.0971177	0.0890135	0	0.664669	5.61339	2.15206	5.61339	2.25237
C24T;G39A	0.364658	0.328	0.321678	0.854372	9.48637	2.43903	9.16469	2.58434
C24T;G39C	0.465431	1.81413	0.882641	1.61421	2.28572	1.45828	1.40308	2.17537
C24T;G39T	0.0438327	0.0306776	0.604756	0.688319	15.1546	5.92491	14.5499	5.96475
C24T;C40A	0.719645	3.20214	1.2439	0.916019	0.590039	0.362271	-0.653858	0.985054
C24T;C40G	0.348706	1.13886	0.412128	0.600427	1.02451	0.540797	0.612382	0.808068
C24T;C40T	1.52117	28.0453	0.617003	0.986337	0.993796	0.477944	0.376793	1.09603
C24T;T41A	0.13013	0.146747	0.244227	0.737517	4.12073	1.82529	3.8765	1.96866
C24T;T41C	0.143001	0.0911836	0.213693	0.590509	11.741	3.13937	11.5273	3.19442
C24T;T41G	0.000834163	0.0644017	0.36454	0.81281	100	7539.63	99.6355	7539.63
C24T;T42A	0.00203089	0.0348835	0.392174	0.762883	100	1643.97	99.6078	1643.97
C24T;T42C	0.349889	1.03769	0.344035	1.63155	2.54702	1.98744	2.20298	2.57136
C24T;T42G	0.000218959	0.0841258	0.442634	0.345846	100	38014.1	99.5574	38014.1
C24T;G43A	0.0155476	0.0172646	0.270073	0.406181	18.2575	14.8141	17.9875	14.8197
C24T;G43C	0.0195825	0.100533	0.389561	0.136931	0.918262	1.65717	0.528701	1.66282
C24T;G43T	0.000729185	0.07344	0.466668	0.769327	100	9871.79	99.5333	9871.79
C24T;T44A	0.0909887	0.0452851	0.0965398	0.519877	10.9154	2.55305	10.8189	2.60544
C24T;T44C	0.151288	0.0721925	0.578949	0.825778	11.84	2.17269	11.2611	2.32433
C24T;T44G	0.0718451	0.116008	2.22583	0.65121	4.47938	1.32897	2.25354	1.47994
C24T;A45C	0.163111	0.133034	1.66969	1.15162	7.61407	1.68497	5.94438	2.04092
C24T;A45G	0.0396246	0.0352867	3.29395	1.53081	25.5145	10.4203	22.2205	10.5321
C24T;A45T	0.1012	0.0801319	0.404416	1.04247	18.7624	7.37824	18.358	7.45153
C24T;A46C	0.085099	0.020133	1.03279	0.504597	31.4956	3.26932	30.4628	3.30803
C24T;A46G	0.0123074	0.0353073	0	1.46463	49.062	111.604	49.062	111.614
C24T;A46T	0.323293	0.284896	0.25823	0.818115	10.9411	3.24121	10.6828	3.34286
C24T;A47C	0.0691202	0.0570733	0.18387	0.860378	17.3986	7.74637	17.2147	7.794
C24T;A47G	0.154816	0.0829835	0.679725	1.40452	15.5166	3.46046	14.8368	3.73463
C24T;A47T	0.0762493	0.0508451	0.162466	0.788227	17.9421	5.60881	17.7797	5.66392
C24T;T48A	0.0189549	0.022851	0.861969	0.667952	32.0246	26.9347	31.1626	26.9429
C24T;T48C	0.116991	0.0910226	0.380447	0.748437	16.38	5.4869	15.9996	5.53771
C24T;T48G	0.0361666	0.0127622	0.333284	0.31009	25.0766	5.25883	24.7433	5.26796
C24T;G57A	0.0817515	0.116845	0	1.38674	7.15589	4.01493	7.15589	4.24768
C24T;G57C	0.0374744	0.0250827	0.441095	0.460868	13.9249	5.07842	13.4838	5.09929
C24T;G57T	0.0129764	0.0582094	0.478062	1.28013	19.3059	64.1839	18.8279	64.1967
C24T;A58C	0.0182648	0.0330749	0.2462	0.679363	16.9325	21.0115	16.6863	21.0224
C24T;A58G	0.0764974	0.0432543	0.632628	0.795023	25.0506	6.319	24.418	6.36882
C24T;A58T	0.203827	0.141909	1.02979	1.09159	12.61	2.88689	11.5802	3.08637
C24T;G59A	0.0390942	0.0406365	1.20922	0.844761	14.8493	7.91234	13.6401	7.9573
C24T;G59C	0.0268847	0.0214126	0.386759	0.401181	15.0245	7.36436	14.6378	7.37528
C24T;G59T	0.0360797	0.0423221	1.03019	1.41138	14.3439	8.13341	13.3137	8.25495
C24T;A60C	0.129947	0.143907	0.733822	1.20838	8.00451	3.42409	7.27068	3.63106
C24T;A60G	0.0915663	0.0186165	0.384389	0.261567	23.1044	2.17455	22.72	2.19023
C24T;A60T	0.0657221	0.0506205	0.207319	1.22601	17.4903	6.46643	17.2829	6.58163
C24T;G61A	0.00112001	0.07527	2.45353	1.40486	100	6378.05	97.5465	6378.05
C24T;G61C	0.0492088	0.0646487	0	0.750827	6.41743	3.83641	6.41743	3.9092
C24T;G61T	0.0382283	0.0422088	0.0539117	0.694045	10.3904	6.04758	10.3365	6.08728
C24T;G62A	0.152772	0.127035	0.184916	0.835556	11.4814	3.95566	11.2965	4.04295
C24T;G62C	0.114425	0.0672146	0.349678	0.78871	11.3527	2.78203	11.003	2.89167
C24T;G62T	0.0539729	0.0308341	0.525678	0.506451	14.881	4.16964	14.3553	4.20028
C24T;A69C	0.0391021	0.0117423	0.431579	0.206206	17.6611	3.01782	17.2295	3.02485
C24T;A69G	0.0586119	0.060676	0	0.894036	11.1275	5.95554	11.1275	6.02227
C24T;A69T	0.0289146	0.0384441	0	0.710129	20.5977	17.2421	20.5977	17.2568
C24T;A70C	0.0890819	0.0810833	0	1.6864	16.3651	6.39892	16.3651	6.61741
C24T;A70G	0.0911822	0.0778482	1.87303	2.43352	20.6603	6.52606	18.7873	6.96502
C24T;A70T	0.20497	0.105455	1.28012	1.60208	19.0135	3.37636	17.7334	3.73718
C24T;T71A	0.0315204	0.0191549	0.488605	0.949703	38.3506	12.9115	37.862	12.9464
C24T;T71C	0.0442041	0.0268717	0.453382	0.673826	24.4513	8.35277	23.9979	8.3799
C24T;T71G	0.408478	0.557659	1.01617	1.27738	5.67605	1.80396	4.65988	2.21042
C24T;T72A	0.0719753	0.038359	0.294198	0.617706	25.559	6.88736	25.2648	6.91501
C24T;T72C	0.0677126	0.0126415	0.351663	0.23267	22.2054	2.09346	21.8537	2.10635
C24T;T72G	0.194224	0.108203	0.507091	0.601653	12.379	2.52832	11.8719	2.59892
C24T;A73C	0.0573865	0.0918585	1.31498	3.30506	15.7651	11.0768	14.4501	11.5593
C24T;A73G	0.0436287	0.0334227	0	1.13278	37.429	15.6579	37.429	15.6988
C24T;A73T	0.117877	0.0425187	0.21373	0.426706	24.1458	4.12515	23.932	4.14716
C24T;C74A	0.402983	2.96853	0.506346	0.30617	0.404394	0.153047	-0.101952	0.342292
C24T;C74G	1.21249	4.28023	0.514494	1.23087	5.87622	1.76016	5.36172	2.14784
C24T;C74T	0.0955389	0.0283158	0.525938	0.54767	23.6384	3.07493	23.1125	3.12332
C24T;A75C	0.0526113	0.0434501	0.423167	0.976467	17.5166	7.58935	17.0934	7.65191
C24T;A75G	0.151742	0.0251365	1.75007	0.916457	38.3424	2.2996	36.5923	2.47549
C24T;A75T	0.0363648	0.0300329	1.6983	1.3796	31.7537	14.1072	30.0554	14.1745
C24T;A76C	0.122873	0.265514	1.0941	0.910719	2.61406	1.17364	1.51996	1.48554
C24T;A76G	0.773296	1.49937	0.388458	1.33184	10.5957	3.46431	10.2072	3.7115
C24T;A76T	0.164597	0.325309	4.46278	3.43114	10.3027	3.66627	5.83993	5.02138
C24T;G77A	0.0433366	0.170349	0.318251	0.775857	1.8242	2.72769	1.50595	2.83588
C24T;G77C	NA	NA	NA	NA	NA	NA	NA	NA
C24T;G77T	0.000169499	0.0566611	0.299251	0.16805	100	33191.3	99.7007	33191.3
C24T;T78A	0.0016562	0.0255932	0.419048	0.480276	100	1483.17	99.581	1483.17
C24T;T78C	0.0641289	0.0378941	1.10185	1.02004	18.6384	5.20173	17.5365	5.3008
C24T;T78G	0.00258837	0.0353643	1.03914	0.980042	100	1280.04	98.9609	1280.04
C24T;A79C	NA	NA	NA	NA	NA	NA	NA	NA
C24T;A79G	0.0520527	0.044816	0.617681	0.489525	8.87771	3.69869	8.26003	3.73095
C24T;A79T	NA	NA	NA	NA	NA	NA	NA	NA
C24T;T84A	0.052421	0.0566443	0.191084	1.37195	17.7122	10.1421	17.5211	10.2345
C24T;T84C	NA	NA	NA	NA	NA	NA	NA	NA
C24T;T84G	0.0674943	0.0481468	0.50512	1.27579	26.6193	9.38928	26.1142	9.47556
C24T;A85C	0.208992	0.226571	0.512062	1.41563	13.2932	5.21941	12.7812	5.40798
C24T;A85G	0.138495	0.0744432	0.357585	0.499881	13.4864	2.96512	13.1288	3.00696
C24T;A85T	0.482641	0.924887	0.385418	1.11534	4.18604	2.10404	3.80062	2.38138
C24T;T86A	0.0267354	0.0268765	0.0633366	0.528225	18.0528	11.6039	17.9895	11.6159
C24T;T86C	0.0613857	0.121489	0	1.02339	7.20474	7.01872	7.20474	7.09294
C24T;T86G	0.00362363	0.0489118	2.2264	2.34768	100	1213.45	97.7736	1213.46
C24T;T87A	0.0420834	0.0342491	0.202435	0.136212	2.30488	0.885331	2.10244	0.895748
C24T;T87C	0.560271	1.57227	0.298942	1.53429	5.42127	3.38651	5.12233	3.71786
C24T;T87G	0.0289102	0.111557	0.672256	0.898174	4.25573	7.90783	3.58347	7.95867
C24T;T88A	0.00358639	0.0221631	0.416852	0.735058	100	573.16	99.5831	573.16
C24T;T88C	0.274493	0.517122	1.07489	0.761008	2.29154	0.61001	1.21664	0.975318
C24T;T88G	0.0637408	0.0500949	0.436512	0.525606	8.3156	3.2695	7.87909	3.31148
C24T;T89A	NA	NA	NA	NA	NA	NA	NA	NA
C24T;T89C	0.00375323	0.034297	0.928832	1.33237	100	835.62	99.0712	835.621
C24T;T89G	0.114208	0.053404	1.2817	0.847131	14.5087	2.66424	13.227	2.79568
C24T;T90A	0.152704	0.118766	0.934739	1.49017	11.8128	3.53761	10.8781	3.83866
C24T;T90C	0.0591949	0.0315404	0.495798	0.596445	21.7849	5.85234	21.2891	5.88265
C24T;T90G	0.121034	0.0842054	0.23947	0.575293	14.2566	4.20378	14.0171	4.24296
C24T;G91A	0.236147	0.0584949	0.437256	0.274736	12.1244	1.05095	11.6871	1.08626
C24T;G91C	0.119734	0.0615579	0.213222	0.478043	16.6961	3.60479	16.4829	3.63635
C24T;G91T	0.104059	0.098592	0.780848	1.65852	15.7676	6.37502	14.9867	6.58723
C24T;C160A	0.158734	0.0438924	0.331706	0.371669	18.3438	2.07614	18.0121	2.10915
C24T;C160G	0.288052	0.0838356	0.162069	0.245086	12.0314	1.18921	11.8693	1.2142
C24T;C160T	0.0921668	0.0749542	0.712522	1.1797	14.899	5.18025	14.1865	5.31288
C24T;C161A	0.0739136	0.024209	0.421732	0.468302	14.3466	2.08649	13.9249	2.1384
C24T;C161G	0.138255	0.0555104	0.22398	0.470398	19.4125	3.19952	19.1885	3.23391
C24T;C161T	0.208808	0.119163	0.134225	0.448649	14.3066	2.86776	14.1724	2.90264
C24T;T162A	0.174502	0.136711	0.212388	0.739264	14.5891	4.35298	14.3767	4.41531
C24T;T162C	0.136516	0.0358807	0.771941	0.463077	18.4328	1.85231	17.6609	1.90932
C24T;T162G	0.0769072	0.02577	0.801679	0.569072	21.0998	3.23076	20.2981	3.28049
C24T;C163A	0.126314	0.0552166	0.562634	1.141	19.6084	3.38413	19.0457	3.5713
C24T;C163G	0.0451041	0.0612633	0	0.801112	10.3563	7.10723	10.3563	7.15223
C24T;C163T	0.132272	0.0483149	0.519053	0.606379	21.0135	3.25938	20.4945	3.31531
C24T;T164A	0.172166	0.0632171	0.237248	0.37764	12.6667	1.75048	12.4294	1.79075
C24T;T164C	0.300475	0.0786423	1.95885	0.643828	14.939	0.996755	12.9802	1.18661
C24T;T164G	0.0946126	0.0568508	1.03988	1.00972	15.2785	3.76126	14.2386	3.89444
C24T;C165A	0.0536367	0.0161997	1.17356	0.516672	23.3894	3.35172	22.2159	3.39131
C24T;C165G	0.26045	0.0812874	0.163358	0.290677	15.0899	1.62744	14.9266	1.6532
C24T;C165T	0.0975512	0.061573	0.460964	1.13298	15.574	4.14212	15.1131	4.29427
C24T;T166A	0.387481	0.38007	0.706734	1.2418	8.71336	2.28428	8.00662	2.6
C24T;T166C	0.101503	0.0514123	0.510136	1.05832	19.355	4.29016	18.8449	4.41877
C24T;T166G	0.131696	0.0973309	0.196583	1.23269	12.7773	3.78816	12.5808	3.98368
C24T;G167A	0.0969432	0.0139192	1.60522	0.365953	20.7407	1.19471	19.1355	1.2495
C24T;G167C	0.187985	0.0791409	0.69137	0.741597	13.3484	2.07712	12.657	2.20554
C24T;G167T	0.0718512	0.0420585	0.87278	0.977859	22.923	5.79101	22.0503	5.87299
C24T;C168A	0.125695	0.0590868	0.189555	0.472432	15.6176	2.98159	15.428	3.01879
C24T;C168G	0.137152	0.0742043	0.263579	1.33631	28.4225	6.60944	28.1589	6.74317
C24T;C168T	0.11597	0.0469094	0.990927	0.705434	18.1248	2.9384	17.1339	3.02189
C24T;G169A	0.0996321	0.0295224	0.722634	0.787256	30.6614	3.85618	29.9388	3.93572
C24T;G169C	0.193511	0.0749433	1.3421	0.938421	18.6804	2.49219	17.3383	2.66301
C24T;G169T	0.187104	0.0843094	0.22454	0.758155	21.8589	4.07946	21.6344	4.14931
C24T;G170A	0.275768	0.0866965	0.466858	0.475961	18.8408	1.89217	18.3739	1.95112
C24T;G170C	0.172935	0.102042	1.51878	1.42673	12.1914	2.22229	10.6726	2.64086
C24T;G170T	0.0574618	0.0251207	0.222578	0.257581	11.3972	2.5629	11.1746	2.57582
C24T;T171A	0.271178	0.0623665	2.26954	0.810697	21.3883	1.45186	19.1187	1.66287
C24T;T171C	0.155239	0.0631149	2.20421	2.41618	40.6326	5.45171	38.4284	5.96314
C24T;T171G	0.120797	0.0192661	0.869429	0.679634	43.1698	2.63796	42.3003	2.72411
C24T;T172A	0.107593	0.0663467	0.667417	0.458906	5.26553	1.24351	4.59812	1.32549
C24T;T172C	0.234456	0.103015	1.02912	1.46013	34.3172	4.53484	33.288	4.76411
C24T;T172G	0.0680242	0.0599612	0	2.91361	27.8263	10.8669	27.8263	11.2507
C24T;T173A	0.0829329	0.0399283	0.753806	0.745687	19.5489	4.10361	18.7951	4.17081
C24T;T173C	0.0468201	0.0222867	1.60024	1.36246	34.4195	7.66352	32.8192	7.78369
C24T;T173G	0.211478	0.0864523	1.94007	1.75429	28.4513	3.57403	26.5112	3.98136
C24T;T174A	0.125764	0.137637	1.02257	1.71602	15.1868	6.45904	14.1642	6.6831
C24T;T174C	0.140565	0.0211834	5.48121	1.62044	57.1489	2.56542	51.6677	3.03433
C24T;T174G	0.166817	0.0389579	0.735442	0.883907	34.8404	3.14785	34.105	3.2696
C24T;T175A	0.0920142	0.039102	0.567975	1.14786	27.3062	5.0013	26.7382	5.13134
C24T;T175C	0.30167	0.0623565	2.97548	1.31546	43.1121	2.17657	40.1366	2.54321
C24T;T175G	0.178689	0.03586	1.41771	1.03459	40.6553	2.81812	39.2375	3.00203
C24T;C176A	0.263214	0.10457	0.704126	0.655695	18.5693	2.43156	17.8652	2.51842
C24T;C176G	0.2037	0.127555	0.894229	2.47068	24.2303	5.42296	23.3361	5.95926
C24T;C176T	0.0582433	0.0506254	1.6483	1.40915	21.9142	8.69437	20.2659	8.80783
C24T;A177C	0.133914	0.09598	0.87465	1.2045	19.5174	5.54598	18.6428	5.67527
C24T;A177G	0.185815	0.155198	2.48385	1.68288	12.2475	2.58179	9.7636	3.08184
C24T;A177T	0.336724	0.187792	0.304646	0.65251	15.0918	2.47926	14.7871	2.56369
C24T;G178A	0.0614857	0.130705	0.118601	0.258528	0.84661	0.601216	0.728009	0.654444
C24T;G178C	0.348043	1.26226	0.175426	0.46268	0.525775	0.332148	0.350349	0.569557
C24T;G178T	0.00747807	0.0530347	0.0985345	0.245592	4.48684	25.5348	4.38831	25.536
C24T;A179C	0.102574	0.025954	0.221154	0.431924	28.1208	3.0299	27.8996	3.06053
C24T;A179G	0.107324	0.0764384	0	2.21899	29.332	9.05698	29.332	9.32485
C24T;A179T	0.0730088	0.0547574	0.836185	2.03438	26.1403	8.0555	25.3041	8.30842
C24T;T180A	0.415938	0.430099	0.272339	1.16592	16.132	4.67913	15.8597	4.8222
C24T;T180C	0.0378274	0.0406971	0.638094	1.93449	27.1444	15.4232	26.5063	15.544
C24T;T180G	0.21526	0.075709	0.279957	0.881542	32.2026	3.8893	31.9227	3.98795
C24T;T181A	0.0611268	0.0409486	0.0419785	0.815313	19.0749	6.51555	19.0329	6.56636
C24T;T181C	0.11607	0.19016	0	1.70589	6.40746	4.14796	6.40746	4.48505
C24T;T181G	0.156265	0.0161761	1.39364	0.725048	59.7959	2.0026	58.4022	2.12981
C24T;A182C	0.00013238	0.0697085	0.343306	0.198217	100	52280.3	99.6567	52280.3
C24T;A182G	0.242522	0.0557511	2.98255	2.10128	56.067	3.56083	53.0844	4.1346
C24T;A182T	0.101512	0.35725	0.178933	0.107788	0.281471	0.110313	0.102538	0.154231
C24T;G183A	0.0294507	0.110122	0.155941	0.370463	1.32721	2.29944	1.17127	2.32909
C24T;G183C	0.000687783	0.0235789	0.212928	0.282497	100	3362.2	99.7871	3362.2
C24T;G183T	0.0186527	0.0345609	0.17451	0.134881	2.47593	2.8426	2.30142	2.84579
C24T;G184A	0.014447	0.0489529	0.306705	0.394803	4.66656	10.4738	4.35986	10.4812
C24T;G184C	0.00721639	0.0813656	0.285459	0.355309	3.84341	32.8194	3.55795	32.8213
C24T;G184T	0.00100071	0.0372585	0	0.390653	64.8656	2355.98	64.8656	2355.98
C24T;T185A	0.0725838	0.0214036	0.857278	0.77348	20.5494	2.56805	19.6921	2.68201
C24T;T185C	0.0765783	0.00930819	0.324391	0.235062	39.2224	2.09196	38.898	2.10513
C24T;T185G	0.0191591	0.0236715	0.339088	0.285157	6.69542	5.10872	6.35633	5.11667
C24T;A186C	0.0429625	0.00959198	0.535233	0.427781	36.3277	4.18495	35.7924	4.20676
C24T;A186G	0.181734	0.0408113	1.77605	1.30441	48.9283	3.78926	47.1523	4.00749
C24T;A186T	0.0629241	0.0551352	0.452359	0.694792	12.7275	5.32755	12.2751	5.37267
C24T;G187A	0.0953703	0.0302672	0.474449	0.454723	20.4842	2.85854	20.0097	2.89448
C24T;G187C	0.112809	0.0407431	1.39722	1.17405	29.8569	3.89256	28.4597	4.06576
C24T;G187T	0.078014	0.0346723	0.723054	0.823429	20.9748	4.05354	20.2518	4.13633
C24T;T188A	0.188872	0.0487204	0.637632	0.448521	18.1912	1.73432	17.5535	1.79137
C24T;T188C	0.285018	0.252048	0.241045	1.07183	15.6265	4.4735	15.3854	4.60012
C24T;T188G	0.241037	0.213224	0.815125	1.87867	12.119	3.08125	11.3039	3.60881
C24T;C189A	0.0154218	0.0623855	0	1.03913	9.30456	24.6965	9.30456	24.7184
C24T;C189G	0.104772	0.107479	0.357858	0.411087	2.58959	0.842831	2.23174	0.93774
C24T;C189T	0.0559923	0.0404531	1.2548	1.4839	20.0967	6.1755	18.8419	6.35128
C24T;G190A	0.0716204	0.0118145	0.225972	0.191577	23.6333	1.96208	23.4073	1.97141
C24T;G190C	0.0919861	0.0572381	1.86972	2.07392	30.5053	7.48732	28.6356	7.76925
C24T;G190T	0.104553	0.0355462	0.721052	0.684846	22.1495	3.3094	21.4285	3.37952
C24T;A191C	0.138303	0.0396974	0.210676	0.270314	21.4374	2.51538	21.2268	2.52986
C24T;A191G	0.274767	0.226743	1.15986	1.81304	16.3278	4.06132	15.1679	4.44763
C24T;A191T	0.145777	0.0527098	0.756441	0.928831	21.9431	3.14906	21.1866	3.28318
C24T;A192C	0.328162	0.203961	1.42067	1.72473	18.1623	3.34957	16.7417	3.76753
C24T;A192G	0.0421955	0.00798447	1.17336	0.343025	29.8534	2.79489	28.6801	2.81586
C24T;A192T	0.182991	0.0332867	0.679612	0.27098	15.9819	1.16088	15.3023	1.19209
C24T;A193C	0.109572	0.0401033	0.525832	0.95026	35.6317	5.77433	35.1059	5.852
C24T;A193G	0.69884	1.02265	0.426321	1.36604	11.8881	3.5882	11.4618	3.83943
C24T;A193T	0.209271	0.0519067	0.921397	0.708517	24.075	2.06082	23.1536	2.17922
C24T;A194C	0.13889	0.0813727	0.114503	0.69077	17.0695	4.42968	16.955	4.48321
C24T;A194G	0.141572	0.0906803	0.652551	1.17031	19.2377	4.90559	18.5852	5.04326
C24T;A194T	0.0638024	0.0115873	0.743728	0.233005	16.9419	1.45167	16.1981	1.47025
C24T;A195C	0.403245	0.439458	0.362779	1.20102	12.1695	3.90741	11.8068	4.08782
C24T;A195G	0.154745	0.0891582	0.230583	0.728668	18.151	4.47539	17.9204	4.53432
C24T;A195T	0.138061	0.0647521	0.717027	1.04778	17.8433	3.25204	17.1263	3.41666
C24T;C196A	0.0985472	0.0351782	0.20132	0.850195	32.1659	4.87765	31.9646	4.95119
C24T;C196G	0.173174	0.0753707	1.77604	3.32914	46.4693	6.61371	44.6932	7.40435
C24T;C196T	0.0890785	0.0535643	1.35047	1.53158	24.5155	6.17203	23.165	6.35922
C24T;C197A	0.127606	0.0529227	0.254085	0.652241	20.0738	3.46704	19.8197	3.52786
C24T;C197G	0.197147	0.100431	1.82	2.54552	35.4635	5.91592	33.6435	6.44033
C24T;C197T	0.10049	0.068148	0.307883	2.49998	28.8602	8.47773	28.5524	8.83866
C24T;T198A	0.281449	0.194098	0.340735	1.34157	15.1791	3.69663	14.8383	3.93254
C24T;T198C	0.0587387	0.0312849	0.988015	1.33459	23.9081	5.90277	22.9201	6.05176
C24T;T198G	0.080422	0.104507	0	4.10621	33.2513	20.5067	33.2513	20.9138
C24T;A199C	0.0447466	0.0571466	0.739192	1.3819	14.3742	8.99419	13.635	9.09973
C24T;A199G	0.0830523	0.0243623	0.448662	0.516909	23.9495	3.07612	23.5008	3.11925
C24T;A199T	0.0522409	0.0478058	0.945404	1.25184	15.8138	6.86739	14.8684	6.98056
C24T;A200C	0.0621402	0.0137397	0.721207	0.443457	21.4144	2.12743	20.6932	2.17316
C24T;A200G	0.00202034	0.0739959	0.25708	1.16491	100	3498.86	99.7429	3498.86
C24T;A200T	0.13746	0.0381488	0.207197	0.259317	13.9309	1.65361	13.7237	1.67382
C24T;G201A	0.0425159	0.0323163	1.01311	1.05839	23.401	8.87753	22.3878	8.9404
C24T;G201C	0.0405733	0.0205354	3.24994	1.1425	26.2518	5.44111	23.0018	5.55977
C24T;G201T	0.079745	0.0621331	0.481692	1.1177	11.9012	3.86583	11.4195	4.02416
C24T;A202C	0.0744943	0.029969	0.906693	0.634209	19.0593	3.61728	18.1526	3.67245
C24T;A202G	0.344494	0.251316	3.09368	1.49139	11.7198	1.84228	8.62609	2.37028
C24T;A202T	0.22152	0.0416831	0.822974	0.413307	23.3394	1.54721	22.5164	1.60146
C24T;A203C	0.314777	0.137649	1.70286	1.19471	17.5473	2.16702	15.8445	2.47454
C24T;A203G	0.218253	0.125486	1.64682	1.51673	17.8178	3.09993	16.171	3.45109
C24T;A203T	0.131583	0.0241406	0.55402	0.339816	25.1591	1.91646	24.6051	1.94636
C24T;A204C	0.0878576	0.0849229	0.499832	0.947109	15.014	6.52854	14.5142	6.59688
C24T;A204G	0.230389	0.114255	1.85583	1.85647	25.5734	3.80297	23.7175	4.23191
C24T;A204T	0.0343923	0.021954	0.639224	0.625515	27.4101	10.0829	26.7709	10.1023
C24T;T205A	0.139059	0.123953	0.366267	1.52611	20.149	7.81067	19.7827	7.95837
C24T;T205C	0.0290978	0.0326479	0.928247	1.10007	30.2306	19.7513	29.3024	19.782
C24T;T205G	0.0387993	0.0110188	0.50991	0.434561	36.1696	5.78495	35.6597	5.80125
C24T;T206A	0.648065	0.87433	0.450684	0.935614	7.19894	2.01486	6.74826	2.22149
C24T;T206C	0.502927	0.475826	0.544961	1.38879	19.5735	4.44519	19.0286	4.65708
C24T;T206G	0.106286	0.0739303	1.16341	1.69362	24.2002	6.45286	23.0368	6.67141
C24T;T207A	0.170411	0.0346896	1.19449	1.62515	65.1557	4.09985	63.9612	4.4102
C24T;T207C	0.19786	0.149445	0.997321	4.538	45.2454	10.3749	44.248	11.324
C24T;T207G	0.121599	0.0531433	0.102863	1.73438	51.3334	9.53878	51.2305	9.69517
C24T;A208C	0.0217012	0.0416287	0.268564	3.36359	48.2898	61.0223	48.0212	61.1149
C24T;A208G	0.111705	0.0952177	2.82438	4.52808	34.5242	9.05826	31.6999	10.127
C24T;A208T	0.0603477	0.0580904	0	3.00718	38.1629	18.7085	38.1629	18.9487
C24T;C209A	0.0069295	0.0512234	0.40502	0.0627817	1.41934	6.28016	1.01432	6.28047
C24T;C209G	0.135467	0.423084	0.492483	0.488914	1.01055	0.464636	0.518065	0.67448
C24T;C209T	0.632864	2.4953	0.697951	1.86819	2.48202	1.59107	1.78407	2.4539
C24T;C210A	0.000166514	0.0326362	0.428689	0.10767	100	19426.8	99.5713	19426.8
C24T;C210G	0.000209201	5.58935	0.665793	0.149177	0.211103	12072.2	-0.454689	12072.2
C24T;C210T	0.0208792	0.0776895	0.377163	0.970555	5.36399	11.2898	4.98683	11.3314
C24T;T211A	0.120409	0.428179	0.379409	0.561706	0.867193	0.560672	0.487783	0.793641
C24T;T211C	0.0558333	0.0822082	0.470301	0.351636	1.826	0.728619	1.3557	0.809033
C24T;T211G	0.00350525	0.0364083	0.716461	1.53648	100	953.923	99.2835	953.924
A25C;A26C	0.0734516	0.0836849	0.102605	1.17094	15.2987	8.14251	15.196	8.22627
A25C;A26G	0.682266	0.824485	0.505197	1.0226	9.73793	2.49746	9.23274	2.69871
A25C;A26T	0.0413599	0.0244534	0.460195	0.231352	5.22525	1.48546	4.76506	1.50337
A25C;A27C	0.031025	0.0366332	0.0752133	0.462971	9.1124	6.64389	9.03719	6.66
A25C;A27G	0.0594855	0.0419371	0.633706	1.04892	17.8743	6.07982	17.2406	6.16964
A25C;A27T	0.0511608	0.0475286	0	1.14015	19.5816	9.08658	19.5816	9.15784
A25C;A28C	0.00226041	0.0275269	0.226139	0.513866	100	1165.76	99.7739	1165.76
A25C;A28G	0.00210765	0.041935	0.199259	0.935074	100	1899.84	99.8007	1899.84
A25C;A28T	0.220623	0.173222	0.575031	0.701031	5.83865	1.51808	5.26362	1.67213
A25C;A29C	0.0404646	0.022714	0.414254	0.548543	29.4527	9.54649	29.0385	9.56224
A25C;A29G	0.0953718	0.0996645	0	1.77128	11.383	4.88253	11.383	5.1939
A25C;A29T	0.0944178	0.0954752	0.343661	2.05062	14.0902	6.01321	13.7465	6.35324
A25C;T30A	0.0651683	0.0792353	0	0.992765	11.5848	7.32693	11.5848	7.39388
A25C;T30C	0.0708876	0.0608559	0.46004	0.925073	15.6631	6.24227	15.203	6.31044
A25C;T30G	0.000900466	0.0479533	1.9403	0.748652	100	5107.88	98.0597	5107.88
A25C;G31A	0.160696	0.0665039	0.149812	0.340586	13.1913	2.41636	13.0414	2.44025
A25C;G31C	0.0393824	0.0265757	0.286325	0.527675	18.7476	7.25331	18.4613	7.27248
A25C;G31T	0.0352696	0.0232162	0.0934934	0.499248	27.8668	11.8344	27.7734	11.845
A25C;T38A	0.0132605	0.015862	0	0.241352	24.2686	23.0855	24.2686	23.0867
A25C;T38C	0.108059	0.0422601	0.792025	0.557144	13.072	2.05473	12.28	2.12893
A25C;T38G	0.193778	0.221494	0.185846	0.314026	1.32244	0.46595	1.1366	0.561891
A25C;G39A	0.100991	0.0523981	0.184811	0.375215	15.2093	3.64912	15.0245	3.66836
A25C;G39C	0.220426	0.151899	0.835638	0.666894	7.07144	1.39803	6.2358	1.54895
A25C;G39T	0.0805385	0.040159	0.240319	0.36604	13.1416	3.28514	12.9013	3.30547
A25C;C40A	0.319358	1.65543	0.213853	0.381235	0.389182	0.221681	0.175329	0.441002
A25C;C40G	NA	NA	NA	NA	NA	NA	NA	NA
A25C;C40T	0.08344	0.105518	0.714763	1.11184	5.07446	2.35268	4.35969	2.60217
A25C;T41A	0.652135	0.987285	0.305274	0.938066	6.15021	1.95087	5.84493	2.16469
A25C;T41C	0.0435962	0.0274806	0.354724	0.509719	24.5667	8.49512	24.212	8.5104
A25C;T41G	0.0369237	0.0282288	0.33905	0.694201	19.5747	8.67197	19.2357	8.69971
A25C;T42A	0.0211311	0.0436872	1.42998	0.90989	13.2462	15.3892	11.8162	15.4161
A25C;T42C	0.0100118	0.0342924	1.31179	1.31787	37.3469	97.8936	36.0351	97.9025
A25C;T42G	9.37876e-05	0.159478	0.378039	0.289275	100	169054	99.622	169054
A25C;G43A	0.643424	2.08113	0.480766	0.749474	1.45223	0.682361	0.971459	1.01357
A25C;G43C	0.0953293	0.207398	0.287724	0.424213	1.11417	0.710887	0.826448	0.827839
A25C;G43T	0.000861157	0.0516031	0.133175	0.549809	100	5855.09	99.8668	5855.09
A25C;T44A	0.280603	0.0850897	0.69189	0.391147	8.52538	0.811249	7.83349	0.900623
A25C;T44C	0.107672	0.0667952	0.954521	1.02526	14.6998	3.65131	13.7453	3.79252
A25C;T44G	0.147173	0.0665763	1.06569	0.661346	11.6406	1.92673	10.5749	2.03708
A25C;A45C	0.0992957	0.0379665	0.438398	0.608119	20.7536	3.86421	20.3152	3.91177
A25C;A45G	0.361026	0.168015	0.281996	0.571984	19.2576	2.6218	18.9756	2.68347
A25C;A45T	0.145761	0.0361625	0.328295	0.29762	23.8076	2.59375	23.4793	2.61077
A25C;A46C	0.0875573	0.0276029	0.18881	0.366464	24.1932	3.67495	24.0044	3.69318
A25C;A46G	0.0655112	0.0595669	1.68905	1.65595	15.8788	6.31372	14.1897	6.52727
A25C;A46T	0.0953857	0.0516582	0.222306	0.572763	21.0072	5.05091	20.7849	5.08328
A25C;A47C	0.0682272	0.0395021	0.758664	0.916925	22.4927	6.55985	21.734	6.62362
A25C;A47G	0.243046	0.234976	2.63483	2.53226	14.7507	3.85678	12.1159	4.6138
A25C;A47T	0.397584	0.126269	0.257116	0.292422	13.7749	1.3289	13.5178	1.3607
A25C;T48A	NA	NA	NA	NA	NA	NA	NA	NA
A25C;T48C	0.520038	0.272558	0.220517	0.415615	12.689	1.71639	12.4685	1.76599
A25C;T48G	0.433326	0.55725	0.223022	0.852874	7.0176	2.79126	6.79458	2.91865
A25C;G57A	0.0632324	0.0533647	0	0.945123	11.7871	4.61418	11.7871	4.70998
A25C;G57C	0.0232103	0.017652	0.205652	0.266449	14.2673	7.16703	14.0617	7.17198
A25C;G57T	0.05709	0.0204096	0.250018	0.247715	11.1491	1.96343	10.8991	1.97899
A25C;A58C	0.42269	0.512969	0.280399	0.877783	5.2179	1.67231	4.9375	1.88868
A25C;A58G	0.178694	0.112895	0.872673	1.35844	19.763	4.63027	18.8903	4.82543
A25C;A58T	0.206807	0.0563893	1.11199	0.626567	17.6757	1.59226	16.5637	1.71111
A25C;G59A	0.0944025	0.0918017	0.290911	1.04467	8.34977	3.37569	8.05886	3.53364
A25C;G59C	0.00464385	0.0331509	0.526135	0.513388	33.7803	215.027	33.2542	215.028
A25C;G59T	0.0528781	0.0465639	0.467409	0.871609	9.67199	3.70508	9.20458	3.80622
A25C;A60C	0.108965	0.104013	0.00976948	1.2671	9.4431	4.11655	9.43333	4.30715
A25C;A60G	0.0419842	0.0202446	2.52173	0.812925	22.0386	4.81427	19.5168	4.88242
A25C;A60T	0.0883539	0.035294	0.163448	0.400649	13.9063	2.65579	13.7428	2.68584
A25C;G61A	0.00641437	0.0250938	0.222297	0.341246	28.1903	96.1322	27.9681	96.1328
A25C;G61C	NA	NA	NA	NA	NA	NA	NA	NA
A25C;G61T	0.0267751	0.0444047	0	1.18329	14.0803	13.722	14.0803	13.7729
A25C;G62A	0.110906	0.05717	1.14442	1.43395	17.5676	3.31575	16.4232	3.61254
A25C;G62C	0.0239039	0.0276249	1.37264	0.557835	12.8473	8.38318	11.4746	8.40172
A25C;G62T	0.121584	0.0615653	1.16746	1.0232	12.0551	2.13894	10.8877	2.37107
A25C;A69C	0.0137032	0.064159	3.76547	1.47929	15.3992	38.8131	11.6338	38.8413
A25C;A69G	0.255745	0.313275	0.836246	1.54778	8.63695	3.54609	7.8007	3.86916
A25C;A69T	0.0700577	0.0737352	0.388295	1.0009	12.8299	6.54836	12.4416	6.62441
A25C;A70C	0.118836	0.0691665	0.283064	0.741816	25.9698	6.74232	25.6867	6.78301
A25C;A70G	0.239084	0.0552335	0.199531	0.234391	17.014	1.40168	16.8144	1.42114
A25C;A70T	0.105921	0.0265404	0.20224	0.23652	20.9452	2.51343	20.7429	2.52453
A25C;T71A	0.368392	0.191739	0.217631	0.548601	21.2725	3.08385	21.0548	3.13226
A25C;T71C	0.320704	0.224207	0.241101	0.77004	16.0858	3.81597	15.8447	3.89289
A25C;T71G	0.122835	0.0210655	0.666535	0.306988	20.1592	1.53094	19.4926	1.56142
A25C;T72A	0.215945	0.13408	1.71266	1.81769	17.2863	3.47366	15.5736	3.9205
A25C;T72C	0.00327243	0.0518563	0.0782906	1.30819	100	1481.42	99.9217	1481.42
A25C;T72G	0.142525	0.0646195	0.702772	0.968844	18.2234	3.35637	17.5206	3.4934
A25C;A73C	0.115108	0.0518749	0.141663	0.747935	24.5629	5.14817	24.4212	5.20221
A25C;A73G	0.0922073	0.0292773	0.360853	0.495753	22.2343	3.12484	21.8734	3.16392
A25C;A73T	0.135155	0.104139	0.133429	0.744718	17.5265	6.26074	17.3931	6.30488
A25C;C74A	0.000795407	0.051546	0.0330199	0.366034	100	6377.06	99.967	6377.06
A25C;C74G	0.200141	0.0900007	0.453013	0.588304	12.3927	2.03535	11.9396	2.11867
A25C;C74T	0.140612	0.0899235	0.275465	0.87015	20.3889	5.33193	20.1134	5.40246
A25C;A75C	0.0693078	0.0559848	0.647982	1.10529	19.7726	7.741	19.1246	7.81951
A25C;A75G	0.0989167	0.0236214	0.205126	0.406672	30.8216	3.18368	30.6165	3.20955
A25C;A75T	0.143662	0.0312331	0.261975	0.274204	19.8776	1.78361	19.6157	1.80457
A25C;A76C	0.334221	0.316128	0.862943	0.568484	3.37095	0.677065	2.50801	0.884077
A25C;A76G	0.0687493	0.0568547	1.88807	1.68033	16.9799	5.55872	15.0918	5.80714
A25C;A76T	0.459903	0.622027	0.350015	1.02177	8.22736	2.82237	7.87735	3.00163
A25C;G77A	0.19596	0.516305	1.00435	0.910886	2.13394	0.902198	1.12959	1.28206
A25C;G77C	0.268209	0.437302	2.12436	0.860577	0.880096	0.447645	-1.24426	0.97004
A25C;G77T	0.000401863	0.0272427	0.305307	0.149056	100	6700.27	99.6947	6700.27
A25C;T78A	0.259285	0.310903	0.152802	0.461858	3.0559	1.30663	2.9031	1.38585
A25C;T78C	0.032934	0.0310023	0.614968	0.804868	28.4037	15.3301	27.7887	15.3512
A25C;T78G	0.0292482	0.0342657	0	0.695031	16.7531	11.9875	16.7531	12.0076
A25C;A79C	0.0557118	0.0426514	0.124708	0.757814	14.0079	5.30675	13.8832	5.36059
A25C;A79G	0.019394	0.0419865	0	0.505722	17.4034	27.3528	17.4034	27.3574
A25C;A79T	0.0826843	0.0890518	0.275207	0.515111	5.7961	3.0311	5.52089	3.07456
A25C;T84A	0.15615	0.0921626	0.978252	0.867896	12.6465	2.74328	11.6683	2.87729
A25C;T84C	0.123516	0.0527856	0.192941	0.433661	18.7157	3.44437	18.5228	3.47156
A25C;T84G	0.110426	0.092287	0.462535	1.59977	14.659	5.32544	14.1965	5.56054
A25C;A85C	0.0559759	0.0189116	0.445843	0.420632	21.1414	3.55018	20.6956	3.57501
A25C;A85G	0.0952854	0.0629192	2.17045	1.54903	18.5441	4.66959	16.3737	4.91981
A25C;A85T	NA	NA	NA	NA	NA	NA	NA	NA
A25C;T86A	0.15713	0.0826627	0.633977	0.772	13.3424	2.68421	12.7085	2.79302
A25C;T86C	0.0123153	0.0281159	1.96766	1.61437	49.7443	82.0142	47.7766	82.0301
A25C;T86G	0.188633	0.0945376	1.60941	1.18544	13.4953	2.19443	11.8859	2.49415
A25C;T87A	0.382102	1.34031	0.224588	0.931798	1.87213	1.7111	1.64755	1.94836
A25C;T87C	0.00320685	0.0226858	0.433217	0.496452	100	660.137	99.5668	660.137
A25C;T87G	0.0732162	0.0182387	0.341374	0.239121	15.0131	1.8473	14.6717	1.86271
A25C;T88A	0.269515	0.330066	0.26606	0.918258	8.09552	3.24427	7.82946	3.37171
A25C;T88C	0.0717594	0.0426014	0.180964	0.494628	11.0933	3.28193	10.9123	3.31899
A25C;T88G	0.0997275	0.0603002	0.603125	1.08313	14.7867	3.71399	14.1836	3.86871
A25C;T89A	0.0483599	0.0129743	0.175164	0.279862	28.026	4.08304	27.8508	4.09262
A25C;T89C	0.053501	0.0212	2.741	0.806529	21.3341	3.62297	18.5931	3.71166
A25C;T89G	0.0688439	0.0626465	1.32939	1.82383	22.3736	9.22303	21.0442	9.40163
A25C;T90A	0.343929	0.161247	0.382378	0.685862	18.3795	2.70731	17.9972	2.79284
A25C;T90C	0.112654	0.0505382	0.278158	0.533709	24.5504	4.68134	24.2723	4.71166
A25C;T90G	0.180023	0.0224231	0.296027	0.196849	26.1414	1.25199	25.8454	1.26737
A25C;G91A	0.0420969	0.0297819	0.165903	1.069	21.8198	8.00568	21.6539	8.07674
A25C;G91C	0.00982496	0.0251296	1.0245	1.18006	54.8887	109.963	53.8642	109.969
A25C;G91T	0.0357529	0.0179964	0.424777	0.423418	23.6299	7.05674	23.2051	7.06943
A25C;C160A	0.122622	0.0182569	0.628656	0.320885	24.1211	1.48549	23.4925	1.51975
A25C;C160G	0.234378	0.0960361	0.628801	0.639789	16.0846	2.26948	15.4558	2.35794
A25C;C160T	0.140337	0.0494734	0.445776	0.39703	14.1757	2.01358	13.7299	2.05235
A25C;C161A	0.12978	0.062467	1.30276	1.09331	17.548	3.04844	16.2452	3.23856
A25C;C161G	0.132869	0.017011	0.484095	0.271657	26.5571	1.31033	26.073	1.33819
A25C;C161T	0.15047	0.0514961	0.0820152	0.243145	20.2788	2.88743	20.1968	2.89765
A25C;T162A	0.155548	0.0436958	1.66198	0.784579	20.8065	2.03767	19.1445	2.18349
A25C;T162C	0.0268389	0.0347767	0.525388	1.19934	33.9276	27.8775	33.4022	27.9033
A25C;T162G	0.0761717	0.0068168	1.0108	0.260478	29.9687	1.17231	28.9579	1.2009
A25C;C163A	0.228092	0.103968	1.06365	1.08616	15.6055	2.32537	14.5418	2.56653
A25C;C163G	0.0117333	0.0137785	0.202056	0.357202	27.1359	24.5856	26.9338	24.5882
A25C;C163T	0.0942949	0.0102522	1.20316	0.307116	26.2113	1.14743	25.0081	1.18782
A25C;T164A	0.0816857	0.056176	0.551575	0.815413	13.9804	4.30605	13.4289	4.38257
A25C;T164C	0.0519106	0.0928847	0	1.49118	12.1986	10.5239	12.1986	10.629
A25C;T164G	0.493893	0.123149	0.816722	0.379081	14.1091	0.803528	13.2923	0.888459
A25C;C165A	0.131245	0.0409775	0.605992	0.467841	15.5055	1.90141	14.8995	1.95812
A25C;C165G	0.0594466	0.0198398	1.85911	0.6112	17.7902	2.48361	15.931	2.55771
A25C;C165T	0.117349	0.0571841	0.624874	0.852532	20.4208	4.13519	19.7959	4.22215
A25C;T166A	0.161485	0.124991	0.561718	0.901379	9.89818	2.69755	9.33646	2.84416
A25C;T166C	0.458029	0.271169	0.7501	1.05889	15.7157	2.34894	14.9656	2.57658
A25C;T166G	0.0458966	0.0217829	0.25126	0.322328	16.2515	3.91689	16.0002	3.93013
A25C;G167A	0.154246	0.0902646	0.943944	1.04467	16.4621	3.53517	15.5181	3.6863
A25C;G167C	0.132619	0.0373008	0.392303	0.391933	13.0805	1.50819	12.6882	1.55829
A25C;G167T	0.068862	0.024082	0.30485	0.540766	25.3002	4.23961	24.9953	4.27395
A25C;C168A	0.0861614	0.0251972	0.677258	0.601216	20.8124	2.58865	20.1351	2.65755
A25C;C168G	0.100206	0.0258369	1.28548	0.929594	32.3736	3.33758	31.0881	3.46462
A25C;C168T	0.100163	0.0252883	0.668627	0.480921	19.8861	2.08386	19.2174	2.13864
A25C;G169A	0.106608	0.0286297	1.14241	0.82971	25.2563	2.72072	24.1139	2.84442
A25C;G169C	0.208612	0.0524057	0.102304	0.229179	22.645	2.15875	22.5427	2.17088
A25C;G169T	0.198165	0.062685	0.838748	0.702401	20.3637	2.3843	19.5249	2.48561
A25C;G170A	0.412246	0.165174	0.797691	0.711019	18.8777	1.95992	18.08	2.08491
A25C;G170C	0.2293	0.121196	0.162288	0.459906	13.0333	2.65351	12.871	2.69307
A25C;G170T	0.303116	0.141996	0.359236	0.669556	19.0941	2.83417	18.7348	2.91218
A25C;T171A	0.315817	0.129956	0.670646	0.955956	22.394	2.96232	21.7234	3.11275
A25C;T171C	0.0802084	0.0327314	0.345482	0.83904	24.1947	4.69183	23.8492	4.76626
A25C;T171G	0.26632	0.104594	1.18471	1.48331	39.7971	4.50811	38.6124	4.74587
A25C;T172A	0.0603494	0.0245814	0.102833	0.171521	8.7559	1.99052	8.65307	1.9979
A25C;T172C	0.234914	0.0306377	2.55012	0.623067	32.0183	1.28579	29.4682	1.4288
A25C;T172G	0.0620028	0.0421768	0	0.760672	27.7812	10.379	27.7812	10.4068
A25C;T173A	0.126298	0.0954019	0.468019	1.88057	16.7554	5.02886	16.2874	5.36898
A25C;T173C	0.211554	0.196214	2.4877	1.88154	13.3583	3.26766	10.8706	3.77065
A25C;T173G	0.21008	0.0233338	0.795947	0.342947	32.6228	1.24562	31.8268	1.29197
A25C;T174A	0.314029	0.172035	0.418026	0.53527	9.15345	1.62571	8.73542	1.71157
A25C;T174C	0.180623	0.0239467	4.08384	1.11202	53.1917	2.06118	49.1079	2.34202
A25C;T174G	0.834255	0.682759	2.61206	2.13607	27.6645	3.18956	25.0525	3.83876
A25C;T175A	0.253957	0.138948	0.957406	1.48681	26.2032	4.82456	25.2458	5.04846
A25C;T175C	0.29358	0.0708217	2.19473	1.54995	46.6997	3.10678	44.505	3.47195
A25C;T175G	0.192356	0.0443404	0.623036	0.642036	38.9486	2.99862	38.3256	3.06659
A25C;C176A	0.111654	0.0172398	0.848117	0.417048	29.951	1.84394	29.1029	1.89052
A25C;C176G	0.0885095	0.0727426	1.94676	2.00872	24.2736	7.76633	22.3269	8.02189
A25C;C176T	0.127823	0.0293839	0.159246	0.18811	17.5094	1.82087	17.3501	1.83056
A25C;A177C	0.188682	0.0766069	0.953954	0.943428	20.1966	2.99052	19.2426	3.13581
A25C;A177G	0.0185278	0.0301038	0.589922	1.55572	40.066	43.8213	39.4761	43.8489
A25C;A177T	0.218957	0.063889	0.133075	0.2799	16.7169	1.84019	16.5838	1.86135
A25C;G178A	0.137898	0.0919618	0.114049	0.202495	1.97687	0.486538	1.86282	0.526995
A25C;G178C	0.0897536	0.0976768	0.00451012	0.253212	1.61886	0.626927	1.61435	0.676132
A25C;G178T	0.0280258	0.0615053	0.146191	0.359183	3.4496	4.43008	3.30341	4.44462
A25C;A179C	0.0512247	0.0116775	0.180433	0.331459	40.9099	4.76315	40.7295	4.77467
A25C;A179G	0.137293	0.099587	0.34241	1.16348	23.205	6.73856	22.8626	6.83826
A25C;A179T	0.166656	0.0917309	0.604876	1.4622	22.8205	4.70261	22.2157	4.92469
A25C;T180A	0.132242	0.0649334	1.08324	1.11785	20.4248	3.96565	19.3416	4.12019
A25C;T180C	0.135182	0.126903	0	1.84527	13.5798	4.92176	13.5798	5.2563
A25C;T180G	0.138562	0.052441	0.23396	0.877606	39.8041	5.68992	39.5701	5.7572
A25C;T181A	0.0447147	0.0476461	0.0818093	0.867937	14.9082	8.30833	14.8264	8.35354
A25C;T181C	0.0163545	0.0346913	0.00535731	0.365241	12.9983	20.0822	12.9929	20.0855
A25C;T181G	0.133887	0.0115447	2.88674	0.830453	54.4885	1.41372	51.6018	1.63959
A25C;A182C	0.169223	0.0905021	0.205328	0.0978578	1.01319	0.142968	0.80786	0.173251
A25C;A182G	0.312251	0.105821	0.295284	0.871363	48.2751	4.37343	47.9798	4.45939
A25C;A182T	4.01183e-05	0.201351	0.156926	0.170536	100	500593	99.8431	500593
A25C;G183A	NA	NA	NA	NA	NA	NA	NA	NA
A25C;G183C	9.30433e-05	0.107052	0.176006	0.170955	100	114628	99.824	114628
A25C;G183T	0.0174175	0.138357	0.468864	0.240024	0	2.2551	-0.468864	2.26784
A25C;G184A	0.0764349	0.253378	0.264256	0.445339	0.92109	0.777949	0.656834	0.896399
A25C;G184C	0.917873	0.879572	1.31781	0.343234	0.497587	0.0971571	-0.82022	0.35672
A25C;G184T	0.117514	0.221997	0.272861	0.336067	0.898855	0.416758	0.625994	0.535377
A25C;T185A	0.0464384	0.00975969	1.03401	0.33033	18.9233	1.88832	17.8893	1.917
A25C;T185C	0.0317162	0.00730556	0.784137	0.532947	52.5709	6.74756	51.7868	6.76858
A25C;T185G	0.588586	1.57581	3.47343	2.25464	1.50433	0.803418	-1.9691	2.3935
A25C;A186C	0.0605026	0.0265727	0.106154	0.940098	27.3416	5.81512	27.2355	5.89062
A25C;A186G	0.138295	0.024713	0.661197	0.70394	45.5302	3.0208	44.869	3.10173
A25C;A186T	0.0724422	0.0476253	0.825578	0.916366	18.0695	5.09601	17.2439	5.17775
A25C;G187A	0.124547	0.068071	0.275261	1.53715	22.1791	5.18027	21.9038	5.40352
A25C;G187C	0.0599942	0.0167033	0.251145	0.422364	35.6791	4.67878	35.4279	4.6978
A25C;G187T	0.0604308	0.0197708	1.30873	0.661559	20.0126	2.87124	18.7039	2.94647
A25C;T188A	0.0466581	0.016508	0.176769	0.411781	36.5553	6.93179	36.3785	6.94401
A25C;T188C	0.159443	0.121651	1.12559	1.8224	20.4558	5.52847	19.3302	5.8211
A25C;T188G	0.0584937	0.0394762	0	1.25572	18.2655	5.52239	18.2655	5.66336
A25C;C189A	0.111849	0.0679862	0.195749	0.351899	4.51197	1.06123	4.31622	1.11805
A25C;C189G	0.172506	0.135686	0.104335	0.420998	2.99148	0.829714	2.88715	0.930411
A25C;C189T	0.0619641	0.0452822	0	1.58821	24.7352	8.35475	24.7352	8.50437
A25C;G190A	0.0908828	0.0455338	0.727082	0.950418	27.6892	6.31562	26.9621	6.38673
A25C;G190C	0.17568	0.0401946	0.495715	0.570731	31.5712	2.75521	31.0755	2.8137
A25C;G190T	0.158186	0.0450605	0.616138	0.623807	21.8714	2.37052	21.2553	2.45123
A25C;A191C	0.236412	0.0988317	0.810324	1.14479	25.0817	3.50763	24.2714	3.68972
A25C;A191G	0.249095	0.0910861	0.173928	0.474594	20.5002	2.82658	20.3263	2.86615
A25C;A191T	0.138061	0.0598674	0.866807	1.12232	24.829	4.16901	23.9622	4.31744
A25C;A192C	0.147403	0.0645205	0.0908561	0.6541	32.616	6.18522	32.5251	6.21971
A25C;A192G	0.187893	0.0884453	0.951284	1.17707	25.168	4.13605	24.2168	4.30028
A25C;A192T	0.105278	0.0530052	0.658998	1.25762	23.5051	5.06058	22.8461	5.21451
A25C;A193C	0.321038	0.043808	1.73434	0.546755	33.9153	1.36184	32.181	1.4675
A25C;A193G	0.169693	0.132124	0.516195	1.28047	12.4394	3.4862	11.9232	3.71392
A25C;A193T	0.209458	0.108398	0.942105	1.43833	21.2554	3.91736	20.3133	4.17307
A25C;A194C	0.116203	0.126827	0.275342	2.42861	15.1284	6.7223	14.8531	7.14756
A25C;A194G	0.144996	0.146021	0.906255	2.37662	18.0575	6.56065	17.1512	6.97786
A25C;A194T	0.131361	0.084783	0.894874	1.76031	18.0593	4.21307	17.1644	4.56603
A25C;A195C	0.143777	0.0214336	0.801554	0.382968	25.9442	1.63642	25.1426	1.68063
A25C;A195G	0.11876	0.0674573	1.88364	1.71755	23.3563	5.15195	21.4726	5.4307
A25C;A195T	0.244938	0.200975	1.20068	1.71468	15.9243	4.10018	14.7236	4.44428
A25C;C196A	0.115004	0.0383772	1.3732	1.04533	30.5521	3.88311	29.1789	4.02135
A25C;C196G	0.146269	0.0293925	0.85332	0.763547	50.9232	3.85806	50.0698	3.93289
A25C;C196T	0.142866	0.054476	0.648979	0.834327	25.3796	3.69222	24.7306	3.78531
A25C;C197A	0.122141	0.0377555	0.827237	0.837604	18.9431	2.26022	18.1159	2.41043
A25C;C197G	0.183199	0.0392496	1.03495	0.790604	35.9971	2.67789	34.9621	2.79216
A25C;C197T	0.15664	0.117408	0.581191	1.3194	18.0366	5.14001	17.4554	5.30665
A25C;T198A	0.124908	0.0246643	0.354213	0.327933	27.6902	2.35171	27.336	2.37446
A25C;T198C	0.114639	0.0840087	0.443148	0.900577	16.3355	5.08957	15.8923	5.16863
A25C;T198G	0.0380962	0.038257	0.163131	1.52606	30.5155	16.2237	30.3524	16.2953
A25C;A199C	0.0158504	0.0278905	1.65622	0.953344	25.4365	29.6344	23.7803	29.6497
A25C;A199G	0.272938	0.0679962	0.460381	0.409338	17.4636	1.42677	17.0033	1.48432
A25C;A199T	0.0450214	0.0324639	0	1.36947	27.7873	10.4948	27.7873	10.5838
A25C;A200C	0.0471451	0.0173404	0.669439	0.463398	21.3621	4.12978	20.6927	4.1557
A25C;A200G	0.272442	0.156288	1.09219	1.28586	14.6601	2.56764	13.5679	2.87162
A25C;A200T	0.0837183	0.0266386	0.284844	0.509315	18.5963	2.72912	18.3115	2.77624
A25C;G201A	0.542643	0.363293	0.346188	0.692298	13.932	2.28199	13.5858	2.38469
A25C;G201C	0.140721	0.0484542	0.124602	0.322182	15.9557	2.26396	15.8311	2.28677
A25C;G201T	0.0814624	0.0586864	0.257729	0.784133	17.9785	6.06621	17.7208	6.11668
A25C;A202C	0.207092	0.0805728	0.447896	0.572591	19.7993	2.86209	19.3514	2.9188
A25C;A202G	0.241436	0.116781	0.851983	0.924012	14.2797	2.29921	13.4277	2.47794
A25C;A202T	0.230328	0.149015	0.680002	1.44344	17.0792	3.9678	16.3992	4.2222
A25C;A203C	0.286256	0.141129	0.313446	0.671659	16.4865	2.84289	16.173	2.92115
A25C;A203G	0.109532	0.03928	0.662607	1.58327	34.4588	4.83513	33.7962	5.08775
A25C;A203T	0.209009	0.0825021	0.342359	0.637577	21.2331	3.05857	20.8907	3.12432
A25C;A204C	0.0769962	0.0404987	0.926999	0.882917	20.4302	4.70803	19.5032	4.79011
A25C;A204G	0.18845	0.0567008	1.76272	1.26021	26.7784	2.6006	25.0157	2.88985
A25C;A204T	0.360291	0.0884564	0.254606	0.258575	16.7008	1.24986	16.4462	1.27633
A25C;T205A	0.12352	0.093813	2.70682	2.40426	17.9135	3.80799	15.2067	4.50347
A25C;T205C	0.0668835	0.0457101	0.110908	0.931654	27.2565	10.1678	27.1456	10.2104
A25C;T205G	0.179086	0.0564524	0.268284	0.618228	24.0748	3.03502	23.8065	3.09734
A25C;T206A	0.256738	0.149966	0.332118	0.565388	11.9777	2.45565	11.6456	2.5199
A25C;T206C	0.101829	0.0320047	1.01659	0.633015	20.8458	2.82877	19.8292	2.89873
A25C;T206G	0.216563	0.102924	1.49872	1.63557	26.6749	3.71756	25.1762	4.06144
A25C;T207A	0.191942	0.0667703	1.91764	3.49596	57.163	5.83416	55.2453	6.80141
A25C;T207C	0.110931	0.0300154	2.00961	1.57993	53.7383	4.96765	51.7287	5.21284
A25C;T207G	0.165721	0.0397583	0.382737	0.71773	55.0225	4.31813	54.6398	4.37737
A25C;A208C	0.00989253	0.0267826	0	1.40428	65.0874	139.488	65.0874	139.495
A25C;A208G	0.236422	0.217851	0.555815	2.07317	22.6009	6.75805	22.0451	7.0689
A25C;A208T	0.0471519	0.0247181	0.0736241	0.917382	28.3297	7.79459	28.2561	7.84839
A25C;C209A	0.235334	1.63456	0.381488	0.249947	0.486415	0.181161	0.104928	0.308696
A25C;C209G	0.000183966	0.130286	0.376257	0.398069	100	70289	99.6237	70289
A25C;C209T	0.0445493	0.0392061	0.58022	0.599646	10.5929	4.96826	10.0127	5.00432
A25C;C210A	0.0533965	1.38525	0.390471	0.11333	0.412279	0.1954	0.0218079	0.225887
A25C;C210G	0.00130003	0.368366	0.471068	0.060918	0	128.45	-0.471068	128.45
A25C;C210T	0.000593827	0.0373635	0.204745	0.375919	100	6187.09	99.7953	6187.09
A25C;T211A	10.786	5.09534e+08	0.724638	0.257593	0.35061	0.0846625	-0.374027	0.271149
A25C;T211C	0.099167	0.300586	0.422123	0.311822	0.780022	0.339467	0.357899	0.460945
A25C;T211G	0.0723172	0.0357791	0.34555	0.588827	13.3557	2.87893	13.0101	2.93853
A25G;A26C	0.0425591	0.0657835	0	1.50377	19.5759	17.223	19.5759	17.2885
A25G;A26G	0.32141	0.201744	0.418774	0.666014	18.1363	3.03432	17.7175	3.10655
A25G;A26T	0.0708125	0.0875524	0.405988	1.65976	9.5059	4.83542	9.09991	5.11234
A25G;A27C	0.14304	0.117726	0.833284	0.99816	10.9444	3.73767	10.1111	3.86866
A25G;A27G	0.00459877	0.0451143	1.08862	2.15163	100	869.201	98.9114	869.204
A25G;A27T	0.178017	0.096653	0.808848	1.00152	15.4375	3.12583	14.6287	3.28235
A25G;A28C	0.0512038	0.051393	1.66496	2.17213	19.7027	8.80093	18.0377	9.06502
A25G;A28G	0.0365734	0.0471952	0.57091	1.25475	16.9972	12.0425	16.4262	12.1077
A25G;A28T	0.0499275	0.0303962	0.399507	0.845222	22.9065	7.05096	22.5069	7.10144
A25G;A29C	0.086405	0.102996	0	1.75067	14.5956	8.04695	14.5956	8.23518
A25G;A29G	0.00504977	0.0238163	0.00614897	0.74594	70.9927	300.012	70.9866	300.013
A25G;A29T	0.113768	0.130823	0.700825	2.38439	17.8711	8.06834	17.1703	8.41329
A25G;T30A	0.0365575	0.0292682	0.388272	0.783275	19.3701	8.63262	18.9818	8.66809
A25G;T30C	0.0700025	0.04363	0.627407	0.947845	21.0401	6.20292	20.4127	6.27492
A25G;T30G	0.00180799	0.0799431	1.04971	2.39361	100	4181.92	98.9503	4181.92
A25G;G31A	0.0283543	0.0295845	0.254521	0.507795	25.6422	16.8392	25.3877	16.8468
A25G;G31C	0.173372	0.0697859	0.279855	0.50204	14.2242	2.3801	13.9443	2.43247
A25G;G31T	0.102014	0.0553045	0.192534	0.420842	21.5414	5.13741	21.3488	5.15462
A25G;T38A	0.0356608	0.050833	0	0.66314	10.9293	8.96445	10.9293	8.98894
A25G;T38C	0.0482448	0.0218175	0.678982	0.508628	21.06	4.87698	20.381	4.90343
A25G;T38G	0.0553731	0.0192314	0.211005	0.289968	15.5498	2.9349	15.3388	2.94919
A25G;G39A	0.105386	0.020078	0.151191	0.151551	17.5582	1.5434	17.407	1.55082
A25G;G39C	0.0454489	0.0281043	0.73481	0.632095	16.0009	5.02871	15.2661	5.06829
A25G;G39T	0.387734	0.256406	0.19786	0.500384	13.4499	2.60531	13.2521	2.65292
A25G;C40A	0.0660986	0.0575481	0.191093	0.493237	5.05367	1.89388	4.86257	1.95706
A25G;C40G	0.0534592	0.0537882	0.671856	0.937307	14.3153	7.51709	13.6434	7.5753
A25G;C40T	0.0693763	0.020772	0.236256	0.340578	24.8019	3.6312	24.5656	3.64714
A25G;T41A	0.144543	0.0571604	0.309541	0.46685	23.2427	3.6222	22.9332	3.65216
A25G;T41C	0.360024	0.0697561	0.242963	0.177751	14.6278	0.865062	14.3848	0.883135
A25G;T41G	0.063513	0.0304658	0.170756	0.824934	28.1079	6.7925	27.9371	6.84241
A25G;T42A	0.725092	1.55733	0.899767	2.13305	9.53778	3.60142	8.63802	4.18571
A25G;T42C	0.166272	0.141307	0.252533	0.958522	15.499	5.31066	15.2465	5.39647
A25G;T42G	0.0441114	0.0600167	0.799366	1.76288	14.8271	10.0508	14.0278	10.2043
A25G;G43A	0.209537	0.271717	0.232644	1.18313	8.60032	4.06963	8.36767	4.23813
A25G;G43C	NA	NA	NA	NA	NA	NA	NA	NA
A25G;G43T	NA	NA	NA	NA	NA	NA	NA	NA
A25G;T44A	0.178957	0.109899	0.152595	0.543074	13.5286	3.34034	13.376	3.3842
A25G;T44C	0.212583	0.1238	0.190756	0.554129	18.019	3.83411	17.8283	3.87395
A25G;T44G	0.027651	0.0410208	2.58887	1.6079	21.7598	16.452	19.1709	16.5304
A25G;A45C	0.162641	0.0871912	2.61411	1.53334	21.3327	3.8199	18.7186	4.11616
A25G;A45G	0.252477	0.10308	0.209764	0.412598	14.5801	2.12163	14.3703	2.16138
A25G;A45T	0.0902968	0.0361457	0.228012	0.528128	23.6244	4.54678	23.3964	4.57735
A25G;A46C	0.234387	0.122134	0.516483	0.86482	17.9753	3.43381	17.4588	3.54104
A25G;A46G	0.330836	0.4048	0.25763	1.33105	13.249	5.20708	12.9914	5.37451
A25G;A46T	0.023498	0.0312294	2.27824	1.20032	26.017	19.5928	23.7388	19.6295
A25G;A47C	0.404124	0.211353	0.196288	0.418546	16.4634	2.35732	16.2671	2.39419
A25G;A47G	0.0781142	0.029703	0.170931	0.35392	20.9055	3.95089	20.7346	3.96671
A25G;A47T	0.236596	0.100703	0.144829	0.357783	17.7235	2.83586	17.5787	2.85834
A25G;T48A	0.915688	4.04097	0.750019	2.23069	6.61923	4.01749	5.86921	4.59524
A25G;T48C	0.219088	0.0836938	0.175181	0.409863	19.321	2.77561	19.1459	2.80571
A25G;T48G	0.133134	0.0799682	0.117637	0.490333	14.6722	4.02132	14.5546	4.05111
A25G;G57A	0.0970493	0.0601287	0.576178	1.11696	14.0774	3.36028	13.5012	3.54106
A25G;G57C	0.0336835	0.0259296	1.206	0.898231	22.063	9.07998	20.857	9.1243
A25G;G57T	0.150299	0.0626665	0.380163	0.489027	12.4086	1.96111	12.0284	2.02116
A25G;A58C	0.0210727	0.0179612	0.41825	0.457654	35.3195	20.287	34.9012	20.2922
A25G;A58G	0.133056	0.144155	0	1.70895	14.9054	7.20034	14.9054	7.40037
A25G;A58T	0.117447	0.0628715	0.19199	0.621722	22.0132	4.86911	21.8212	4.90864
A25G;G59A	0.0912127	0.0577041	0.273944	1.13323	14.1014	3.62881	13.8275	3.80164
A25G;G59C	0.0162355	0.0191535	0.787204	0.422566	20.7333	17.1961	19.9461	17.2013
A25G;G59T	10.5834	4.18715e+08	0.19084	0.522829	4.32303	1.13764	4.13219	1.25202
A25G;A60C	0.337342	0.211668	0.244012	0.433931	8.00018	1.54129	7.75617	1.60121
A25G;A60G	0.330575	0.0871466	0.269849	0.293536	14.1068	1.1241	13.8369	1.1618
A25G;A60T	0.259007	0.265879	0.43963	1.47835	10.6125	3.54352	10.1729	3.83954
A25G;G61A	0.0594199	0.0948284	1.71879	1.47101	8.24727	4.74268	6.52849	4.96558
A25G;G61C	0.135983	0.0517539	0.173505	0.342138	12.4717	2.01606	12.2982	2.04489
A25G;G61T	0.0284306	0.014486	0.133254	0.743747	39.9518	12.2622	39.8185	12.2847
A25G;G62A	0.0394804	0.0259075	0.845293	0.819685	23.4206	8.39667	22.5753	8.43659
A25G;G62C	0.424401	0.30029	0.347259	0.723639	9.80794	1.98255	9.46068	2.11049
A25G;G62T	0.0802332	0.0390757	1.06326	0.947312	19.8218	4.03661	18.7586	4.14628
A25G;A69C	1.1185	1.76261	0.250849	0.611376	10.6652	2.01649	10.4143	2.10713
A25G;A69G	0.0292494	0.0339576	0.783626	1.25878	30.6891	22.555	29.9055	22.5901
A25G;A69T	0.326198	0.207844	1.11802	1.00829	10.1619	1.94419	9.04388	2.19009
A25G;A70C	0.156732	0.0239228	0.700376	0.32558	22.6702	1.32481	21.9698	1.36423
A25G;A70G	0.160353	0.0677816	1.13624	0.908596	19.5936	2.97589	18.4574	3.11151
A25G;A70T	1.07115	0.937549	0.129214	0.26222	13.0238	1.5874	12.8946	1.60891
A25G;T71A	0.167577	0.0162921	2.73637	0.318941	21.1683	0.66257	18.4319	0.735338
A25G;T71C	0.0917048	0.0549846	0.244653	0.790619	24.1474	6.51811	23.9028	6.56589
A25G;T71G	0.1233	0.0268024	0.198792	0.248191	22.0781	2.18748	21.8793	2.20151
A25G;T72A	0.221272	0.140489	1.0697	1.44076	17.9915	3.92225	16.9218	4.1785
A25G;T72C	0.198177	0.117355	0.646665	1.07065	16.2422	3.56039	15.5956	3.71789
A25G;T72G	0.0785558	0.0449313	1.19411	1.29769	29.4105	7.46166	28.2164	7.57366
A25G;A73C	0.158019	0.0546915	0.303917	0.494505	18.8308	2.56786	18.5269	2.61504
A25G;A73G	0.0690892	0.0314082	0.211045	0.38468	23.0864	5.09611	22.8753	5.1106
A25G;A73T	0.0909433	0.0371862	0.205538	0.471195	27.2943	4.83287	27.0887	4.85579
A25G;C74A	0.110532	0.0604727	0.922276	0.713311	10.9812	2.457	10.0589	2.55845
A25G;C74G	0.132873	0.0656346	0.476037	1.09285	25.6852	5.39459	25.2092	5.50417
A25G;C74T	0.370222	0.200567	0.675893	0.902464	18.9819	2.82046	18.306	2.96132
A25G;A75C	0.0733672	0.0216031	0.981586	0.517484	22.7963	3.08763	21.8147	3.13069
A25G;A75G	0.216638	0.0890143	0.907642	1.11365	22.4832	3.09528	21.5756	3.28952
A25G;A75T	0.192668	0.122997	0.521118	1.08805	15.9648	3.84197	15.4436	3.99307
A25G;A76C	0.17649	0.0953333	0.329888	0.599041	19.3338	4.06795	19.0039	4.11182
A25G;A76G	0.0590905	0.0215048	2.0675	0.779632	23.1102	3.56313	21.0427	3.64742
A25G;A76T	0.0627708	0.0239891	2.16273	0.905075	26.0478	4.39825	23.8851	4.49041
A25G;G77A	0.0841396	0.0521847	0.318247	0.483361	6.20698	1.58655	5.88873	1.65855
A25G;G77C	0.010201	0.0234082	0	0.422065	28.4663	53.2554	28.4663	53.257
A25G;G77T	0.0361992	0.0353062	0.382499	0.555478	14.0327	8.1767	13.6502	8.19555
A25G;T78A	0.0111825	0.0593791	0	0.695089	11.763	51.3781	11.763	51.3828
A25G;T78C	0.051497	0.0371612	0.309781	0.785976	22.5415	8.25704	22.2317	8.29437
A25G;T78G	0.0408728	0.0365493	0.490432	0.77105	20.9015	11.003	20.411	11.0299
A25G;A79C	0.0493373	0.0158766	1.40638	0.503346	21.6549	3.28359	20.2485	3.32194
A25G;A79G	0.0324985	0.0312908	2.17296	1.06112	17.8661	8.74161	15.6931	8.80578
A25G;A79T	0.0715023	0.0545405	1.15327	1.29154	18.1714	5.78298	17.0181	5.92545
A25G;T84A	0.0634718	0.0225744	0.68811	0.569072	25.3402	4.3716	24.6521	4.40848
A25G;T84C	0.044643	0.0414557	0	1.37975	29.2255	14.7561	29.2255	14.8204
A25G;T84G	0.121392	0.0696493	1.0511	1.02445	20.3333	4.90235	19.2822	5.00824
A25G;A85C	0.218515	0.0938693	0.253716	0.466312	17.871	2.87402	17.6173	2.91161
A25G;A85G	0.0930632	0.02961	1.64882	0.715142	21.7322	2.64175	20.0834	2.73684
A25G;A85T	0.0202155	0.0534059	0	1.49412	24.5701	48.5168	24.5701	48.5398
A25G;T86A	0.137353	0.0996627	0.569055	1.11553	15.8492	4.48908	15.2801	4.62561
A25G;T86C	0.0681685	0.0388857	1.03643	1.44362	25.2991	6.59543	24.2626	6.75157
A25G;T86G	0.106403	0.0608975	0.297355	1.13039	18.484	4.51449	18.1867	4.65386
A25G;T87A	0.0484017	0.0220896	0.440924	0.663981	22.2653	5.27432	21.8244	5.31595
A25G;T87C	0.439738	0.606098	0.234731	0.977958	9.46918	3.69033	9.23445	3.81772
A25G;T87G	0.158428	0.0624228	0.897803	0.7609	15.8551	2.32677	14.9573	2.44802
A25G;T88A	0.296801	0.138777	0.262384	0.482355	14.7169	2.20452	14.4545	2.25667
A25G;T88C	0.119567	0.0489459	2.35207	1.33708	21.7439	3.23967	19.3918	3.50475
A25G;T88G	0.0741565	0.038469	0.0604357	0.597761	21.2282	5.88704	21.1678	5.91731
A25G;T89A	0.0530003	0.0280296	0.3641	0.521899	23.9954	6.51604	23.6313	6.5369
A25G;T89C	0.451709	0.532321	0.222838	0.852581	11.8174	3.64188	11.5945	3.74035
A25G;T89G	0.0545902	0.0286625	0.188717	0.603766	22.5024	6.30919	22.3137	6.33801
A25G;T90A	0.141194	0.0357945	0.22143	0.224476	15.4679	1.58105	15.2465	1.59691
A25G;T90C	0.133892	0.0417094	0.747228	0.540678	17.1507	2.12537	16.4035	2.19306
A25G;T90G	0.127512	0.0818854	2.17664	2.12039	22.9574	5.04504	20.7808	5.47252
A25G;G91A	0.169126	0.108833	0.175856	0.641228	9.98604	2.57076	9.81018	2.64952
A25G;G91C	0.210611	0.0639545	0.168392	0.231804	14.1631	1.69314	13.9947	1.70894
A25G;G91T	0.242863	0.098315	0.209735	0.303618	9.80001	1.52026	9.59028	1.55029
A25G;C160A	0.183075	0.0409181	0.209239	0.310236	26.2734	2.28689	26.0641	2.30784
A25G;C160G	0.139575	0.0240132	0.655365	0.347905	17.9006	1.22234	17.2452	1.27089
A25G;C160T	0.198445	0.0686741	0.382146	0.444312	15.7767	1.93354	15.3945	1.98393
A25G;C161A	0.249212	0.0737731	0.452863	0.42325	14.8527	1.42891	14.3999	1.49028
A25G;C161G	0.182913	0.0631314	2.23649	1.57638	28.0301	3.04453	25.7936	3.42843
A25G;C161T	0.117947	0.0390898	1.03696	0.649143	19.6118	2.51472	18.5748	2.59715
A25G;T162A	0.27297	0.110046	0.771749	0.819482	18.1657	2.32251	17.3939	2.46285
A25G;T162C	0.389638	0.308574	0.20348	0.636534	14.4127	3.21146	14.2092	3.27393
A25G;T162G	0.254216	0.0506012	0.12438	0.222942	25.3455	1.73691	25.2211	1.75116
A25G;C163A	0.127149	0.0403921	1.30643	1.31498	29.761	3.60495	28.4546	3.8373
A25G;C163G	0.0866028	0.0396808	0.125715	0.368562	17.0036	3.5177	16.8779	3.53695
A25G;C163T	0.0759535	0.0208221	1.89791	0.818159	32.0637	3.74291	30.1658	3.83129
A25G;T164A	0.256801	0.168372	0.688513	1.36165	14.5175	3.10717	13.829	3.39243
A25G;T164C	0.0560191	0.0234052	0.259051	0.414229	22.6544	4.8679	22.3954	4.8855
A25G;T164G	0.0714707	0.0443877	0.702366	1.0357	21.0031	6.11222	20.3007	6.19935
A25G;C165A	0.224179	0.0845211	0.500782	0.5973	16.3801	2.13604	15.8793	2.21798
A25G;C165G	0.0631196	0.0411526	0.893152	0.956073	21.7266	6.31774	20.8334	6.38968
A25G;C165T	0.142032	0.0352663	0.492534	0.390876	18.1853	1.82002	17.6928	1.86152
A25G;T166A	0.0837713	0.0581867	0.195662	0.586851	12.2323	3.94319	12.0367	3.98662
A25G;T166C	0.0803179	0.0513009	1.37862	1.73188	24.0493	6.11697	22.6707	6.35741
A25G;T166G	0.110968	0.0386467	0.126452	0.285362	11.9551	1.87713	11.8286	1.8987
A25G;G167A	0.138397	0.0104509	0.462331	0.118632	20.9193	0.632657	20.457	0.643684
A25G;G167C	0.0884021	0.0412979	0.739763	0.613747	15.8598	3.22563	15.12	3.2835
A25G;G167T	0.183318	0.104274	0.580404	1.16088	17.5946	3.72237	17.0141	3.89919
A25G;C168A	0.164879	0.0676576	0.718322	1.20396	22.2015	3.29415	21.4832	3.50727
A25G;C168G	0.152477	0.0401308	1.03672	0.720029	27.274	2.76105	26.2373	2.85339
A25G;C168T	0.167019	0.0484163	0.63845	0.639531	20.1703	2.17312	19.5318	2.26528
A25G;G169A	0.245767	0.1348	0.673314	1.14444	19.536	3.47551	18.8627	3.65909
A25G;G169C	0.248573	0.0407525	0.553647	0.339449	23.6714	1.31965	23.1177	1.36261
A25G;G169T	0.219169	0.0489494	0.389171	0.382289	20.3372	1.60951	19.948	1.65429
A25G;G170A	0.32268	0.19889	0.938853	1.43155	18.5419	3.43515	17.6031	3.7215
A25G;G170C	0.173518	0.042544	0.793486	0.547996	18.9189	1.72889	18.1254	1.81366
A25G;G170T	0.170734	0.0290922	0.36304	0.290445	23.0801	1.50132	22.7171	1.52916
A25G;T171A	0.195961	0.061622	1.40262	0.968722	28.3166	2.96488	26.9139	3.11912
A25G;T171C	0.298506	0.112918	1.62965	1.93445	36.4	4.07677	34.7704	4.51245
A25G;T171G	0.182919	0.0344985	1.80034	1.08961	44.3423	2.63288	42.5419	2.84944
A25G;T172A	0.0992655	0.050703	0.111989	0.174413	4.35295	1.03212	4.24096	1.04675
A25G;T172C	0.165796	0.0499607	1.02606	1.1581	36.3807	4.04511	35.3546	4.20762
A25G;T172G	0.120738	0.061175	0.0909326	0.591897	17.3338	3.95325	17.2429	3.99731
A25G;T173A	0.134164	0.0449484	0.858411	0.766503	20.4878	2.73353	19.6294	2.83896
A25G;T173C	0.100439	0.0957346	1.82056	2.44606	19.2846	6.82937	17.4641	7.2542
A25G;T173G	0.142004	0.0907816	1.55459	2.53459	25.0528	5.67125	23.4983	6.21187
A25G;T174A	0.323229	0.209577	0.808435	0.877826	10.7137	2.05735	9.90528	2.2368
A25G;T174C	0.310346	0.11406	1.2289	1.62453	44.8032	4.35568	43.5743	4.64877
A25G;T174G	0.212316	0.0676656	1.19675	1.14015	35.06	3.54092	33.8632	3.71995
A25G;T175A	0.110233	0.0320436	1.29872	0.877959	31.6319	3.65638	30.3332	3.76031
A25G;T175C	0.217571	0.0386226	1.37528	0.839685	44.0013	2.43367	42.626	2.57445
A25G;T175G	0.194561	0.0297027	1.88197	0.822068	39.9492	2.0022	38.0672	2.16439
A25G;C176A	0.239985	0.131692	1.50289	1.24333	17.9109	2.99068	16.408	3.23883
A25G;C176G	0.161056	0.0831169	0.0906089	0.614471	23.7808	5.13984	23.6902	5.17644
A25G;C176T	0.290714	0.139767	0.11064	0.333592	18.0611	2.95887	17.9505	2.97761
A25G;A177C	0.194745	0.0757	0.173843	0.330026	17.3958	2.60332	17.2219	2.62415
A25G;A177G	0.204632	0.233756	0.625353	2.2553	12.2466	4.79057	11.6213	5.2949
A25G;A177T	0.288809	0.0808892	0.597004	0.419275	14.0287	1.21668	13.4316	1.28689
A25G;G178A	0.414232	2.41276	0.42216	0.84273	0.812247	0.537274	0.390087	0.999428
A25G;G178C	0.0225381	0.0588079	0.451921	0.421266	4.02805	5.83609	3.57613	5.85128
A25G;G178T	0.0282968	0.031214	0	0.159668	3.0649	1.89342	3.0649	1.90014
A25G;A179C	0.0526752	0.0187543	0.751531	0.650939	32.3373	5.67234	31.5858	5.70957
A25G;A179G	0.146147	0.136387	0.202341	1.77357	16.3627	6.27817	16.1604	6.52388
A25G;A179T	0.0923161	0.0244059	0.356026	0.5289	23.9865	2.88576	23.6304	2.93383
A25G;T180A	0.125788	0.0961791	0	1.46991	17.5227	5.76588	17.5227	5.95029
A25G;T180C	0.0771446	0.0513929	0.0864083	0.945969	20.1665	6.40942	20.0801	6.47886
A25G;T180G	0.194596	0.0402925	1.25781	0.960776	35.1131	2.50175	33.8553	2.67989
A25G;T181A	0.0772471	0.020972	0.134109	0.329057	18.2427	2.36886	18.1086	2.39161
A25G;T181C	0.294568	0.117531	0.767144	0.39376	6.06979	0.680492	5.30265	0.786204
A25G;T181G	0.251096	0.0472971	4.03518	1.67444	46.571	2.28547	42.5359	2.83322
A25G;A182C	0.26129	2.6098	0.280796	0.599076	0.419205	0.28618	0.138409	0.663921
A25G;A182G	0.152817	0.0609006	0.917555	1.73875	53.0221	7.1387	52.1045	7.3474
A25G;A182T	NA	NA	NA	NA	NA	NA	NA	NA
A25G;G183A	0.000297759	0.0374328	0.234469	0.198649	100	12455	99.7655	12455
A25G;G183C	0.0927761	0.404969	0.380316	0.155007	0.251397	0.161967	-0.12892	0.224188
A25G;G183T	0.000365694	0.0417618	0.278592	0.270565	100	11289.1	99.7214	11289.1
A25G;G184A	0.182543	0.155316	0.166033	0.210763	1.26859	0.307393	1.10256	0.372708
A25G;G184C	0.0461439	0.0993361	0.12736	0.349571	1.53687	1.35439	1.40951	1.39877
A25G;G184T	NA	NA	NA	NA	NA	NA	NA	NA
A25G;T185A	0.0376253	0.0468295	1.09122	1.7919	23.5345	15.6793	22.4433	15.7814
A25G;T185C	0.146149	0.069833	0.227593	0.693123	21.8657	4.09953	21.6381	4.15771
A25G;T185G	0.0106924	0.0223257	0.239592	0.234629	11.0719	17.8823	10.8323	17.8838
A25G;A186C	0.120856	0.051825	0.601744	1.37769	21.6047	3.5739	21.0029	3.83025
A25G;A186G	0.224667	0.0613928	3.65412	2.09829	49.9504	3.63322	46.2963	4.1956
A25G;A186T	0.157378	0.0918133	0.150766	0.400824	11.4355	2.63294	11.2847	2.66327
A25G;G187A	0.0285408	0.0157329	0.404982	0.448075	30.137	10.0118	29.732	10.0218
A25G;G187C	0.0906008	0.0116545	0.381039	0.298011	28.9904	1.58549	28.6093	1.61326
A25G;G187T	0.173038	0.0521438	0.403356	0.411227	16.5973	1.85888	16.1939	1.90382
A25G;T188A	0.135805	0.0361533	0.677867	0.465324	16.5597	1.7857	15.8818	1.84533
A25G;T188C	0.292021	0.172176	0.16378	0.530017	17.0217	3.10574	16.8579	3.15064
A25G;T188G	0.068805	0.0286322	0.134846	0.374873	14.2712	2.92249	14.1364	2.94644
A25G;C189A	0.0263604	0.048464	0.29777	0.686397	9.72216	10.8615	9.42439	10.8832
A25G;C189G	0.0658618	0.0965223	0	0.664098	3.49139	1.95488	3.49139	2.0646
A25G;C189T	0.0941421	0.0516103	0.131268	0.574126	16.2943	4.14282	16.1631	4.18242
A25G;G190A	0.225355	0.0970912	0.504984	0.659812	14.7639	2.33059	14.259	2.42219
A25G;G190C	0.278224	0.133956	1.36033	1.3428	23.8973	3.40253	22.537	3.65792
A25G;G190T	0.165062	0.0904546	1.42545	1.36291	23.1282	4.47493	21.7028	4.67788
A25G;A191C	0.257087	0.20137	1.35758	1.84664	16.99	4.13913	15.6324	4.53238
A25G;A191G	0.0758275	0.029403	0.453266	0.531026	26.3027	4.9877	25.8494	5.01588
A25G;A191T	0.195263	0.0807008	0.271367	0.559562	21.6494	3.29125	21.3781	3.33847
A25G;A192C	0.182057	0.0537155	1.21078	0.673813	19.1825	1.96339	17.9717	2.07579
A25G;A192G	0.0685392	0.0163034	0.251061	0.204899	16.4287	1.84522	16.1777	1.85656
A25G;A192T	0.125756	0.0533466	0.934542	0.951679	23.7792	4.05442	22.8446	4.16461
A25G;A193C	0.172575	0.0607975	0.646301	0.740127	23.4021	3.153	22.7558	3.23871
A25G;A193G	0.237434	0.0213793	0.673489	0.136685	15.8562	0.49471	15.1827	0.513245
A25G;A193T	0.236908	0.0849349	0.437915	0.470686	13.1803	1.65952	12.7424	1.72498
A25G;A194C	0.111003	0.0855673	0.596146	0.838161	15.1986	4.9719	14.6024	5.04205
A25G;A194G	0.00652036	0.0181223	0.517323	0.677699	100	240.058	99.4827	240.058
A25G;A194T	0.098349	0.062617	0.641165	0.63255	11.5108	3.01178	10.8697	3.07749
A25G;A195C	0.129352	0.026356	0.836963	0.468855	20.1066	1.5962	19.2696	1.66364
A25G;A195G	0.0796544	0.0417432	1.75553	1.25512	21.339	4.45246	19.5835	4.62598
A25G;A195T	0.136711	0.0334498	0.571318	0.53417	23.1286	2.26335	22.5572	2.32553
A25G;C196A	0.123317	0.0380061	0.459915	0.728809	30.5981	3.88344	30.1382	3.95124
A25G;C196G	0.23886	0.0807423	0.257448	0.704831	37.8971	4.02365	37.6397	4.08491
A25G;C196T	0.45803	0.355938	0.825194	1.28192	15.1932	3.10608	14.368	3.36022
A25G;C197A	0.111469	0.0333559	0.712106	0.617574	26.451	3.13129	25.7389	3.19161
A25G;C197G	0.193506	0.0598073	1.49872	1.2973	35.3311	3.58562	33.8323	3.81309
A25G;C197T	0.40979	0.140658	0.89344	0.58384	18.4475	1.6571	17.554	1.75694
A25G;T198A	0.0930912	0.076787	0.142146	1.85241	24.1779	8.99924	24.0358	9.18791
A25G;T198C	0.271282	0.0916273	1.80272	0.98582	20.5815	2.06467	18.7787	2.28795
A25G;T198G	0.495826	0.26723	1.16779	1.49217	20.8521	2.80281	19.6843	3.17527
A25G;A199C	0.411706	0.373778	0.45253	1.30805	17.19	3.97455	16.7375	4.18426
A25G;A199G	0.146846	0.0437037	0.30551	0.500774	25.0139	2.96554	24.7084	3.00752
A25G;A199T	0.232648	0.141766	0.186975	0.648302	15.2839	3.19821	15.0969	3.26326
A25G;A200C	0.200581	0.0738011	0.655075	0.54025	14.6891	1.75918	14.034	1.84027
A25G;A200G	0.0891665	0.0395752	0.578599	0.980559	25.4177	4.60832	24.8391	4.71148
A25G;A200T	0.11319	0.0615553	0.0397666	0.545821	17.3137	4.19604	17.2739	4.23139
A25G;G201A	0.0695414	0.058413	1.01335	1.61929	21.9181	8.42973	20.9048	8.58384
A25G;G201C	0.104443	0.0410583	0.468893	0.541424	18.5636	3.14322	18.0947	3.18951
A25G;G201T	0.364715	0.126728	0.128161	0.216321	12.5863	1.25885	12.4581	1.2773
A25G;A202C	0.131396	0.052654	0.313017	0.476678	18.0228	3.04358	17.7098	3.08069
A25G;A202G	0.180225	0.146904	0.136733	0.862035	13.2085	4.41156	13.0718	4.49499
A25G;A202T	0.16542	0.0435254	1.08489	0.683588	21.6683	2.09429	20.5834	2.20303
A25G;A203C	0.38673	0.119165	0.102477	0.201669	16.4037	1.50386	16.3012	1.51732
A25G;A203G	0.206698	0.0569225	0.277083	0.441568	26.6725	2.52214	26.3954	2.5605
A25G;A203T	0.278751	0.0850152	0.467021	0.423222	18.2053	1.83608	17.7383	1.88422
A25G;A204C	0.358291	0.482628	1.11009	1.85221	11.1749	3.79976	10.0648	4.22716
A25G;A204G	0.16433	0.0276155	0.918771	0.634925	40.0017	2.38854	39.083	2.47149
A25G;A204T	0.133325	0.0379911	0.22188	0.413451	26.7079	3.17763	26.486	3.20442
A25G;T205A	1.35913	3.68979	0.376132	1.13978	12.7242	3.02601	12.348	3.23355
A25G;T205C	0.79532	1.0529	1.59663	1.48053	11.5482	2.16	9.9516	2.6187
A25G;T205G	0.258754	0.170024	0.512924	1.12479	22.4919	4.79031	21.979	4.92059
A25G;T206A	1.3014	0.652869	0.289051	0.167347	10.3811	0.49135	10.0921	0.519066
A25G;T206C	0.137999	0.0905551	0.469016	1.52838	20.8021	6.02571	20.3331	6.21652
A25G;T206G	0.531552	0.138026	0.413723	0.408072	20.099	1.29549	19.6853	1.35824
A25G;T207A	0.127909	0.0096195	2.65357	0.567866	52.9131	1.30043	50.2595	1.41901
A25G;T207C	0.0967693	0.0350836	2.88137	3.51603	57.7847	6.84951	54.9033	7.69923
A25G;T207G	0.160437	0.0450986	2.24805	1.44637	31.8052	2.81077	29.5572	3.16108
A25G;A208C	0.0515896	0.062424	0.583709	1.73881	20.0134	10.8211	19.4297	10.9599
A25G;A208G	0.257002	0.163372	1.50248	1.90112	22.7361	4.11074	21.2336	4.52906
A25G;A208T	0.136889	0.0318044	0.759032	0.593189	27.6482	2.51352	26.8892	2.58257
A25G;C209A	0.137727	0.581893	0.281076	0.0984606	0.34967	0.072033	0.0685941	0.121997
A25G;C209G	9.3932	2.33516e+08	0.561798	0.334268	0.47951	0.124348	-0.082288	0.356647
A25G;C209T	0.111792	0.149374	0.326494	0.912997	7.67201	4.24547	7.34551	4.34253
A25G;C210A	0.133938	0.584011	0.314832	0.0800079	0.369409	0.0654035	0.054577	0.103339
A25G;C210G	0.482372	2.40442	0.345127	0.50308	0.655966	0.336834	0.310839	0.605431
A25G;C210T	0.0212387	0.0549183	0.288833	0.728155	7.58935	11.8	7.30052	11.8225
A25G;T211A	0.130742	0.532491	0.140524	0.330428	0.401887	0.304036	0.261363	0.449021
A25G;T211C	0.000171025	0.0632609	0.345653	0.205124	100	36705.1	99.6543	36705.1
A25G;T211G	0.0338074	0.0493923	0	1.31632	18.3312	13.7936	18.3312	13.8562
A25T;A26C	0.14322	0.0507302	1.30138	1.09213	19.5345	2.5788	18.2332	2.80053
A25T;A26G	0.427002	0.416797	0.404941	0.975082	13.4586	3.32275	13.0537	3.46287
A25T;A26T	0.187066	0.123119	1.25519	1.556	14.5024	3.16773	13.2472	3.52925
A25T;A27C	0.0248825	0.033271	0.144427	0.575952	13.5654	11.9563	13.421	11.9702
A25T;A27G	NA	NA	NA	NA	NA	NA	NA	NA
A25T;A27T	0.00294184	0.0207249	0.613156	0.558142	100	659.7	99.3868	659.7
A25T;A28C	0.00196477	0.0338888	0.31828	0.526759	100	1648.36	99.6817	1648.36
A25T;A28G	0.256821	0.275142	0.721561	1.84254	10.9697	3.88816	10.2481	4.30264
A25T;A28T	0.00181422	0.0406164	0.505922	0.609138	100	2148.1	99.4941	2148.1
A25T;A29C	0.000727479	0.0812089	0.167271	0.850204	100	10919.2	99.8327	10919.2
A25T;A29G	0.0402661	0.0450704	0	1.32496	19.1625	10.6298	19.1625	10.7121
A25T;A29T	0.0946345	0.130227	0	0.543895	2.25992	1.15451	2.25992	1.27621
A25T;T30A	0.450381	0.517524	0.17833	0.307882	1.70717	0.513926	1.52884	0.599092
A25T;T30C	0.0944394	0.0612941	0.602966	1.18555	11.5592	2.9707	10.9563	3.19853
A25T;T30G	0.00153576	0.0461765	0.391302	0.847904	100	2908.63	99.6087	2908.64
A25T;G31A	0.093713	0.0167845	1.06401	0.368608	21.7667	1.69373	20.7027	1.73337
A25T;G31C	0.197586	0.122425	0.274632	0.651808	12.3182	3.09482	12.0436	3.16271
A25T;G31T	0.0836366	0.0348667	0.722091	0.943866	23.7729	4.33705	23.0508	4.43857
A25T;T38A	0.0219905	0.0912374	0.0317885	0.770643	4.72192	12.3803	4.69013	12.4042
A25T;T38C	0.291978	0.212666	0.230286	0.434711	7.39988	1.77323	7.16959	1.82573
A25T;T38G	0.00115724	0.0337148	0	0.413556	100	2839.01	100	2839.01
A25T;G39A	0.0953885	0.018802	0.136142	0.173355	18.9725	1.86932	18.8364	1.87734
A25T;G39C	10.5476	1.13303e+09	0.259067	0.736653	1.03192	0.699412	0.772855	1.01579
A25T;G39T	0.0358904	0.0205965	0.167614	0.387414	21.6005	7.52994	21.4329	7.5399
A25T;C40A	8.72533e-05	0.191181	0.269975	0.305425	99.9948	218013	99.7248	218013
A25T;C40G	0.00495458	0.0761702	0.439445	0.537632	10.002	129.491	9.56258	129.492
A25T;C40T	0.0162808	0.0531319	0	0.691991	7.81614	18.1171	7.81614	18.1303
A25T;T41A	0.266376	0.441929	0.930133	1.01739	2.87385	0.942596	1.94372	1.38693
A25T;T41C	0.00853613	0.0540996	0	0.691427	16.3204	85.4319	16.3204	85.4347
A25T;T41G	0.00063486	0.0562289	0.296452	0.387564	100	8716.96	99.7035	8716.96
A25T;T42A	0.000168161	0.110611	0.302165	0.269564	100	65344.1	99.6978	65344.1
A25T;T42C	NA	NA	NA	NA	NA	NA	NA	NA
A25T;T42G	0.140885	0.375805	0.172354	0.416526	0.745111	0.552101	0.572757	0.691599
A25T;G43A	0.0122932	0.0564191	0.173377	0.308191	4.02801	13.4576	3.85464	13.4612
A25T;G43C	0.000514661	0.0452934	0.314325	0.335901	100	8657.46	99.6857	8657.46
A25T;G43T	0.000634249	0.0577122	0.324451	0.453544	100	8947.08	99.6755	8947.08
A25T;T44A	NA	NA	NA	NA	NA	NA	NA	NA
A25T;T44C	0.0552722	0.0206099	0.501446	0.326646	11.3186	1.9967	10.8172	2.02324
A25T;T44G	0.00162551	0.0544365	0.319417	1.15327	100	3234.66	99.6806	3234.66
A25T;A45C	0.0376595	0.0343482	1.3237	1.24793	18.416	8.49888	17.0923	8.59001
A25T;A45G	0.1268	0.0527994	1.23129	0.983384	19.1428	3.24966	17.9115	3.39519
A25T;A45T	0.0776189	0.0641794	0.863507	0.891936	13.7265	5.63306	12.863	5.70323
A25T;A46C	0.104484	0.0303462	0.158615	0.32568	15.1671	2.0761	15.0085	2.10149
A25T;A46G	0.107109	0.116975	0	2.21847	13.2959	6.06783	13.2959	6.46066
A25T;A46T	0.168608	0.0778505	2.61722	0.999192	13.4914	1.81123	10.8742	2.06856
A25T;A47C	0.158775	0.113389	2.27213	1.63147	16.5216	3.78982	14.2494	4.12607
A25T;A47G	0.143071	0.075438	0.311135	0.960852	18.6878	4.42124	18.3767	4.52444
A25T;A47T	0.289275	0.366224	0.128006	0.830541	7.52367	3.5926	7.39566	3.68736
A25T;T48A	0.138193	0.0861657	1.11961	1.44025	16.189	3.93931	15.0693	4.19434
A25T;T48C	0.0317906	0.0247623	0.332195	0.424612	17.6089	8.4339	17.2767	8.44458
A25T;T48G	0.0759604	0.0759612	0.0298857	1.08868	12.6463	6.62608	12.6164	6.71492
A25T;G57A	0.0576109	0.101148	0	0.591735	3.3485	2.51226	3.3485	2.58101
A25T;G57C	0.0132627	0.0802958	0.122491	0.969061	8.07718	34.029	7.95469	34.0428
A25T;G57T	0.0398289	0.0470869	0	0.385886	6.32194	4.31584	6.32194	4.33306
A25T;A58C	NA	NA	NA	NA	NA	NA	NA	NA
A25T;A58G	0.0164359	0.0311775	0.699774	0.773362	31.1099	42.8434	30.4101	42.8504
A25T;A58T	0.118199	0.0342521	0.516141	0.284272	9.73556	1.14321	9.21942	1.17802
A25T;G59A	0.0185075	0.0448821	0.0869719	0.412012	7.21876	12.1813	7.13178	12.1883
A25T;G59C	0.000376922	0.108362	0.125508	0.422678	100	28500.9	99.8745	28500.9
A25T;G59T	0.0140109	0.0345723	0.11265	0.102752	2.45953	4.36111	2.34688	4.36232
A25T;A60C	0.0328152	0.0217146	0.228057	0.240755	6.23084	2.31641	6.00279	2.32889
A25T;A60G	0.05423	0.04163	0.204492	0.5518	16.4046	6.6446	16.2001	6.66748
A25T;A60T	0.0231349	0.0384844	1.03528	0.924243	13.29	13.1792	12.2547	13.2116
A25T;G61A	0.000475896	0.0429135	0.668648	0.341663	100	8859.5	99.3314	8859.5
A25T;G61C	0.763599	0.8349	0.310249	0.304221	2.59857	0.447834	2.28832	0.541393
A25T;G61T	0.00075071	0.0525479	0.176743	0.308936	50.8387	3478.21	50.6619	3478.21
A25T;G62A	0.0291679	0.0165588	0.381639	0.429648	21.7364	7.64476	21.3547	7.65682
A25T;G62C	0.000921245	0.0199676	0.462069	0.219269	100	2115.01	99.5379	2115.01
A25T;G62T	0.0188161	0.0325071	0.862714	0.801182	19.1966	22.6952	18.3339	22.7093
A25T;A69C	0.0518531	0.0281162	0.290021	0.308207	12.4302	3.82086	12.1402	3.83327
A25T;A69G	0.455127	0.881518	0.254891	0.807741	3.38071	1.72568	3.12582	1.90536
A25T;A69T	0.00915745	0.0524199	0.178175	1.10077	25.1319	117.319	24.9537	117.324
A25T;A70C	0.21781	0.110217	0.243796	0.52099	17.12	3.15115	16.8762	3.19393
A25T;A70G	0.0949744	0.0170319	0.874731	0.356943	17.2256	1.32647	16.3509	1.37366
A25T;A70T	0.145827	0.0572624	0.143889	0.344812	15.1198	2.62346	14.9759	2.64602
A25T;T71A	0.0548307	0.0297546	0.614859	0.944856	21.474	5.66624	20.8592	5.74447
A25T;T71C	0.0428834	0.0266398	0.664661	0.884486	23.884	7.94758	23.2193	7.99664
A25T;T71G	0.0879918	0.0324791	0.266054	0.166164	4.87752	0.844515	4.61146	0.860707
A25T;T72A	0.10635	0.042305	0.242658	0.333281	12.9582	2.43217	12.7155	2.4549
A25T;T72C	0.0130233	0.0433444	0	0.464417	16.6464	43.2234	16.6464	43.2259
A25T;T72G	0.0419592	0.0228955	0.916209	0.519775	14.2387	3.95271	13.3225	3.98674
A25T;A73C	NA	NA	NA	NA	NA	NA	NA	NA
A25T;A73G	0.0981454	0.0527535	0.393137	0.724276	18.7547	4.4333	18.3616	4.49207
A25T;A73T	0.080131	0.0417474	0.149368	0.763685	14.6458	3.74218	14.4964	3.81931
A25T;C74A	2.85181e-05	0.322617	0.319833	0.180889	100	1.1269e+06	99.6802	1.1269e+06
A25T;C74G	NA	NA	NA	NA	NA	NA	NA	NA
A25T;C74T	0.00306542	0.0224301	2.16472	0.938461	100	665.977	97.8353	665.978
A25T;A75C	0.0109915	0.0544283	0	0.599751	9.37828	35.9942	9.37828	35.9992
A25T;A75G	0.324556	0.217299	0.246404	1.03189	17.4552	3.77382	17.2088	3.91236
A25T;A75T	0.0864814	0.0563372	0.656454	0.857089	9.27865	2.31273	8.6222	2.46644
A25T;A76C	0.00160871	0.0426522	0	0.460367	73.1767	1884.19	73.1767	1884.19
A25T;A76G	0.16134	0.0798911	0.796396	0.746878	13.4662	2.54564	12.6698	2.65294
A25T;A76T	0.00839464	0.0495096	0	0.947909	21.6386	104.217	21.6386	104.221
A25T;G77A	NA	NA	NA	NA	NA	NA	NA	NA
A25T;G77C	0.0417803	0.0920507	0.534073	0.495118	2.61201	2.27401	2.07794	2.32728
A25T;G77T	0.649701	5.05021	0.601971	0.550231	0.359413	0.296814	-0.242558	0.625182
A25T;T78A	0.0233482	0.0203013	0	0.174651	9.37878	5.57708	9.37878	5.57981
A25T;T78C	0.0572856	0.0374842	0.267633	0.857358	21.1532	7.37784	20.8855	7.42748
A25T;T78G	0.940444	2.95305	0.26673	0.844111	3.44975	1.54811	3.18302	1.76328
A25T;A79C	0.0840358	0.118281	0	0.84407	5.85022	4.01954	5.85022	4.1072
A25T;A79G	0.0214354	0.0175873	0.179298	0.228448	14.6293	8.23926	14.45	8.24243
A25T;A79T	0.00133607	0.0299496	0.522811	0.411545	100	2169.09	99.4772	2169.09
A25T;T84A	0.0992215	0.0560468	0.102917	0.422488	13.9986	3.94748	13.8956	3.97002
A25T;T84C	0.0498338	0.0441253	0.314994	1.4204	23.2711	10.2826	22.9561	10.3802
A25T;T84G	0.0266128	0.0355066	3.43483	1.56866	26.5359	18.9549	23.1011	19.0197
A25T;A85C	0.29306	0.209069	0.295387	0.528699	8.04341	1.90267	7.74802	1.97476
A25T;A85G	0.0680179	0.0614549	0.687897	1.02385	17.1187	7.06703	16.4308	7.14082
A25T;A85T	0.0286015	0.040091	0	0.61127	12.6353	11.4238	12.6353	11.4401
A25T;T86A	0.0858759	0.103537	0	0.477534	2.64099	1.2396	2.64099	1.3284
A25T;T86C	0.0118275	0.0263618	0	0.412518	20.3069	35.3953	20.3069	35.3977
A25T;T86G	0.0453342	0.0592658	0	0.737638	9.2258	6.33656	9.2258	6.37935
A25T;T87A	0.130498	0.0958356	0.419516	0.325983	2.86812	0.702566	2.44861	0.774508
A25T;T87C	0.2108	0.0947731	0.236312	0.173173	2.62919	0.388546	2.39288	0.42539
A25T;T87G	0.578847	2.1636	0.310252	0.944862	1.3842	0.881104	1.07395	1.29194
A25T;T88A	0.00132207	0.0323319	0.107692	0.387323	100	2377.17	99.8923	2377.17
A25T;T88C	0.0294616	0.066614	0.124059	0.42552	3.51353	4.51838	3.38947	4.53837
A25T;T88G	0.0697757	0.0670526	0.154171	0.6294	7.28958	3.66728	7.13541	3.7209
A25T;T89A	0.0831349	0.0146451	0.158996	0.142911	15.036	1.27802	14.877	1.28599
A25T;T89C	0.157169	0.136925	0.778047	1.38945	9.5667	2.93163	8.78866	3.24422
A25T;T89G	0.0489069	0.0424509	0	1.37221	18.6602	7.88854	18.6602	8.007
A25T;T90A	0.199827	0.103129	0.603896	0.863967	15.6566	2.97144	15.0527	3.09449
A25T;T90C	0.15241	0.10725	0.177317	0.573127	14.482	4.23194	14.3047	4.27057
A25T;T90G	0.184621	0.133495	0.811957	1.32431	14.8824	3.92245	14.0705	4.13998
A25T;G91A	0.00277561	0.0236012	1.29739	0.7354	100	790.224	98.7026	790.224
A25T;G91C	0.0697085	0.0561481	0.219553	0.953078	13.8081	5.69658	13.5885	5.77576
A25T;G91T	0.103364	0.116788	0.190374	0.631429	7.27332	3.90603	7.08294	3.95673
A25T;C160A	0.0762702	0.021406	0.718981	0.540774	18.9114	2.41281	18.1924	2.47267
A25T;C160G	0.0409296	0.0219089	1.22554	0.675661	16.7843	4.33781	15.5588	4.39011
A25T;C160T	0.0697209	0.0200231	0.285913	0.272856	16.5361	2.29303	16.2501	2.30921
A25T;C161A	0.067533	0.0197171	0.639956	0.359073	13.6964	1.83706	13.0565	1.87183
A25T;C161G	0.336739	0.272819	0.40146	0.625833	6.14029	1.48928	5.73883	1.61543
A25T;C161T	0.0244285	0.0214322	0.917919	0.589787	22.5491	12.4677	21.6312	12.4817
A25T;T162A	0.131802	0.0673514	0.844271	0.692983	11.7552	2.2954	10.9109	2.39772
A25T;T162C	0.0634197	0.0335079	1.73864	0.782729	13.631	2.89254	11.8923	2.99657
A25T;T162G	NA	NA	NA	NA	NA	NA	NA	NA
A25T;C163A	0.00034677	0.0728958	0.312888	0.429179	100	20779.9	99.6871	20779.9
A25T;C163G	NA	NA	NA	NA	NA	NA	NA	NA
A25T;C163T	0.0263343	0.0261426	0.430195	0.673223	26.0589	16.4814	25.6287	16.4951
A25T;T164A	0.0329196	0.0218426	0.74527	0.439375	11.3766	3.98861	10.6313	4.01274
A25T;T164C	0.0819378	0.0664782	0	0.633813	8.70776	3.61479	8.70776	3.66994
A25T;T164G	0.159396	0.162595	0.417158	1.001	5.31345	1.79421	4.8963	2.05455
A25T;C165A	0.0584476	0.0211584	0.484695	0.348658	13.8847	2.44545	13.4	2.47018
A25T;C165G	0.0897676	0.0497559	0.652739	0.642112	13.0467	3.06011	12.3939	3.12675
A25T;C165T	0.124364	0.0614621	0.077909	0.351758	13.5432	3.13512	13.4653	3.15479
A25T;T166A	0.0596025	0.0407693	0.0338118	0.508521	14.2247	5.09465	14.1909	5.11997
A25T;T166C	0.104655	0.0427843	0.383924	0.67649	25.2177	4.49113	24.8338	4.5418
A25T;T166G	0.0312577	0.0238844	0.235117	0.396967	15.4378	7.13274	15.2027	7.14378
A25T;G167A	0.071806	0.0277955	0.799626	0.704765	23.0941	4.12187	22.2945	4.18169
A25T;G167C	0.034991	0.0347109	0.251912	0.710047	15.9922	9.00186	15.7403	9.02982
A25T;G167T	0.125159	0.0235928	0.115091	0.162595	18.7459	1.5147	18.6308	1.5234
A25T;C168A	0.0652918	0.039663	0.159155	0.775523	15.1693	4.50006	15.0101	4.56639
A25T;C168G	0.0808844	0.0395447	0.752947	1.00538	18.1626	4.03742	17.4097	4.16072
A25T;C168T	0.0822498	0.0184906	0.0830795	0.267686	29.8262	3.23133	29.7431	3.2424
A25T;G169A	0.13714	0.0310137	0.426096	0.462269	22.3553	2.08627	21.9292	2.13687
A25T;G169C	0.357767	0.151196	0.101047	0.28864	13.8799	1.8466	13.7789	1.86903
A25T;G169T	0.100078	0.0492625	0.306572	0.890457	21.2734	4.69164	20.9668	4.77539
A25T;G170A	0.137217	0.0659014	0.0682541	0.439025	15.0741	3.23501	15.0059	3.26467
A25T;G170C	0.110847	0.0921256	0.271876	0.549198	7.95668	2.98565	7.68481	3.03574
A25T;G170T	0.0923021	0.0690503	0.44545	0.707965	9.97794	3.29646	9.53249	3.37163
A25T;T171A	0.126605	0.0411788	0.405596	0.670561	22.851	3.04796	22.4454	3.12085
A25T;T171C	0.23494	0.0477558	0.63005	0.486875	25.2684	1.81255	24.6383	1.8768
A25T;T171G	0.0542323	0.0392404	1.28585	1.6172	23.8522	8.42358	22.5663	8.57742
A25T;T172A	0.020734	0.0447063	0.0132735	0.291921	6.75042	10.0538	6.73715	10.058
A25T;T172C	0.17921	0.0514353	0.696551	0.826667	30.1793	3.26019	29.4827	3.36337
A25T;T172G	0.0801612	0.0296134	0.395763	0.60735	20.5793	3.7406	20.1836	3.78958
A25T;T173A	0.323844	0.140117	0.14813	0.380516	14.626	2.06313	14.4779	2.09793
A25T;T173C	0.119832	0.0398241	0.638646	0.623907	21.9378	3.07792	21.2991	3.14052
A25T;T173G	0.129445	0.0170088	0.584564	0.254253	21.7772	1.17245	21.1927	1.19971
A25T;T174A	0.0671544	0.0175949	0.309116	0.312983	15.2249	1.96735	14.9158	1.99209
A25T;T174C	0.313071	0.0747844	3.52742	1.59533	34.8846	2.26939	31.3571	2.77402
A25T;T174G	0.167934	0.0724148	1.92392	1.22426	19.171	2.71638	17.2471	2.97951
A25T;T175A	0.231323	0.108141	2.04276	1.8561	26.1906	3.91929	24.1478	4.33659
A25T;T175C	0.223639	0.058157	2.37274	1.308	33.9534	2.56708	31.5806	2.88111
A25T;T175G	0.0575922	0.0310326	0.906619	0.717298	14.2555	3.63318	13.3489	3.70331
A25T;C176A	0.109071	0.0219161	1.09657	0.54399	25.8481	2.14601	24.7515	2.21388
A25T;C176G	0.0621898	0.0393916	1.02204	0.932766	21.4436	6.40006	20.4216	6.46768
A25T;C176T	0.14258	0.142786	0.962964	1.6474	17.6604	6.51786	16.6974	6.72283
A25T;A177C	0.38968	0.150109	0.177546	0.336754	13.6903	1.63747	13.5127	1.67174
A25T;A177G	0.108004	0.047196	1.38665	1.11373	19.9197	3.51715	18.533	3.68928
A25T;A177T	0.118608	0.076806	1.02759	1.27912	14.6211	3.54144	13.5935	3.76536
A25T;G178A	0.0390115	0.028839	0	0.206129	5.07187	2.02954	5.07187	2.03998
A25T;G178C	0.364454	4.46938	0.592119	0.808056	0.431865	0.356809	-0.160254	0.883327
A25T;G178T	0.000298567	0.0531906	0.166999	0.274142	100	17656.9	99.833	17656.9
A25T;A179C	0.0493342	0.0178701	0.935011	0.85024	39.8625	7.13953	38.9275	7.18998
A25T;A179G	0.0837085	0.0666749	0.971933	1.72253	20.724	7.07019	19.752	7.277
A25T;A179T	0.057739	0.03071	1.07767	1.18805	29.3975	7.47659	28.3198	7.5704
A25T;T180A	0.162199	0.0927893	0.733504	1.29381	15.5577	3.28135	14.8242	3.5272
A25T;T180C	0.316539	0.465608	2.19084	2.80709	9.52268	3.05295	7.33184	4.14732
A25T;T180G	0.130068	0.0487311	0.81079	1.48672	29.1319	4.17468	28.3211	4.43151
A25T;T181A	0.0320453	0.0252761	0	0.557076	23.5487	10.8602	23.5487	10.8745
A25T;T181C	0.0217834	0.0375224	0	0.483734	17.3285	21.4071	17.3285	21.4126
A25T;T181G	0.121196	0.0296087	1.25011	1.46135	54.3713	4.77341	53.1212	4.99209
A25T;A182C	10.1688	2.53238e+09	0.190114	0.316407	0.403837	0.20616	0.213723	0.377644
A25T;A182G	0.127073	0.0370958	1.69123	1.40758	41.4791	4.17493	39.7879	4.40583
A25T;A182T	NA	NA	NA	NA	NA	NA	NA	NA
A25T;G183A	0.000376354	0.0509351	0.108776	0.348525	100	13393.1	99.8912	13393.1
A25T;G183C	0.000230412	0.0421352	0.296853	0.215583	100	18120.3	99.7031	18120.3
A25T;G183T	0.649102	1.93138	0.167081	0.330737	0.778797	0.35681	0.611715	0.486518
A25T;G184A	0.000283083	0.0815768	0.249032	0.354202	100	28560.3	99.751	28560.3
A25T;G184C	1.21469	10.4346	0.236481	0.496558	0.704555	0.399195	0.468074	0.637123
A25T;G184T	0.00827377	0.0471721	0	0.344013	7.48281	34.8594	7.48281	34.8611
A25T;T185A	0.0290703	0.0269613	0	0.630856	21.6613	11.7978	21.6613	11.8146
A25T;T185C	0.0425537	0.0129926	0.166873	0.393674	41.3301	6.57837	41.1632	6.59014
A25T;T185G	0.0249588	0.0535032	0.112545	0.633247	6.29776	7.98702	6.18522	8.01208
A25T;A186C	0.0459277	0.0175778	0.379139	0.712328	26.8663	5.29147	26.4872	5.3392
A25T;A186G	0.207826	0.0898605	0.888468	1.52705	39.6518	5.35125	38.7633	5.56487
A25T;A186T	0.0404766	0.0249111	0.126355	0.354126	16.4161	5.77583	16.2898	5.78668
A25T;G187A	0.117262	0.0493768	0.796136	0.675683	14.6064	2.41899	13.8103	2.51158
A25T;G187C	0.056536	0.0160553	1.66219	0.89375	29.8813	3.65423	28.2191	3.76194
A25T;G187T	0.234418	0.0946363	0.333237	0.6281	14.3764	2.02218	14.0432	2.11748
A25T;T188A	0.103692	0.0402501	0.717877	0.856077	21.1354	3.51751	20.4175	3.62019
A25T;T188C	0.0968035	0.0382457	0.82921	0.880785	20.3594	3.3146	19.5301	3.42963
A25T;T188G	0.00220534	0.0247554	0.538524	0.563751	100	1064.28	99.4615	1064.28
A25T;C189A	0.0162336	0.0406798	0.0254368	0.447186	9.01023	16.046	8.9848	16.0522
A25T;C189G	0.000468553	0.0606789	0.1695	0.431289	100	12781.1	99.8305	12781.1
A25T;C189T	0.250808	0.0925716	0.223667	0.35102	14.1335	1.69158	13.9099	1.72761
A25T;G190A	0.130106	0.0981751	0.789738	0.972212	14.123	4.10013	13.3333	4.21382
A25T;G190C	0.103653	0.0337423	0.917731	0.703292	26.5884	3.6839	25.6706	3.75043
A25T;G190T	0.229037	0.071317	0.359908	0.452374	17.9245	2.12042	17.5646	2.16814
A25T;A191C	0.151897	0.035457	0.674361	0.450077	22.7536	2.1222	22.0792	2.1694
A25T;A191G	0.133406	0.0592297	0.629534	0.83774	18.1719	3.39341	17.5423	3.49529
A25T;A191T	0.074099	0.03314	0.508357	1.11293	27.2825	5.6781	26.7741	5.78615
A25T;A192C	0.123243	0.0427857	1.48003	0.975598	24.491	3.29599	23.011	3.43735
A25T;A192G	0.0363325	0.0333995	0.441393	0.553382	17.2657	9.02272	16.8243	9.03968
A25T;A192T	0.187926	0.0400881	0.140316	0.1638	14.9904	1.2607	14.8501	1.2713
A25T;A193C	0.153837	0.0361628	0.201604	0.312947	26.9733	2.57126	26.7717	2.59023
A25T;A193G	0.289105	0.195632	0.330395	0.8584	18.6188	3.69539	18.2884	3.79378
A25T;A193T	0.169977	0.0862816	0.193505	0.484002	20.6682	3.91744	20.4747	3.94723
A25T;A194C	0.121602	0.0397158	0.190469	0.237031	9.97339	1.46276	9.78293	1.48184
A25T;A194G	0.196938	0.0690319	0.311229	0.510197	17.6861	2.38367	17.3748	2.43766
A25T;A194T	0.068328	0.0331836	0.386832	0.497791	15.4158	3.85338	15.0289	3.8854
A25T;A195C	0.257193	0.186573	0.202393	0.724503	13.6553	3.56506	13.4529	3.63794
A25T;A195G	0.136621	0.0662965	0.321532	0.587132	20.458	3.87383	20.1364	3.91807
A25T;A195T	0.227207	0.0834657	0.181829	0.400373	20.2692	2.68265	20.0874	2.71236
A25T;C196A	0.138553	0.0509758	0.113309	0.654083	27.5201	4.41118	27.4068	4.45941
A25T;C196G	0.118539	0.0221327	1.91138	1.25006	45.6164	2.98323	43.705	3.23455
A25T;C196T	0.0691629	0.0196206	0.798668	0.790666	34.9446	4.32454	34.146	4.39623
A25T;C197A	0.126863	0.0475082	1.85792	1.19778	26.4387	3.70697	24.5808	3.89567
A25T;C197G	0.283475	0.0473873	1.09114	0.54934	28.0439	1.43559	26.9527	1.5371
A25T;C197T	0.125568	0.0535037	0.721799	0.971322	26.8444	4.60667	26.1226	4.70796
A25T;T198A	0.164295	0.118633	2.31202	2.17425	18.01	4.10355	15.698	4.64397
A25T;T198C	0.0490759	0.028019	1.27488	1.21686	29.871	8.52851	28.5961	8.61489
A25T;T198G	0.0476555	0.0648904	0	4.20231	45.561	30.0468	45.561	30.3392
A25T;A199C	0.00247047	0.0448319	0	1.22542	100	1734.72	100	1734.72
A25T;A199G	0.52393	0.712405	2.067	3.07284	12.9775	3.38369	10.9105	4.57074
A25T;A199T	0.0742557	0.0378609	0.294967	0.592848	22.7585	5.21619	22.4635	5.24978
A25T;A200C	0.140762	0.0490699	0.162407	0.239629	11.2828	1.59417	11.1204	1.61208
A25T;A200G	0.0682699	0.037672	0.352196	1.05599	23.4275	5.66118	23.0753	5.75882
A25T;A200T	0.0988221	0.0284141	0.468409	0.3333	15.051	1.85912	14.5826	1.88877
A25T;G201A	0.074738	0.0296817	0.34971	0.533946	18.0503	3.31153	17.7006	3.3543
A25T;G201C	0.0863223	0.0542039	0.228942	0.498823	16.1345	4.60087	15.9055	4.62783
A25T;G201T	0.0476514	0.043942	0.921575	0.857724	14.5041	6.54231	13.5825	6.5983
A25T;A202C	0.225403	0.0907838	0.522687	0.676815	17.0244	2.42216	16.5017	2.51495
A25T;A202G	0.902498	1.25391	0.19664	0.625255	10.5981	2.52863	10.4015	2.60479
A25T;A202T	0.163357	0.071127	0.371119	0.890293	21.1235	3.80581	20.7523	3.90856
A25T;A203C	0.0931775	0.0582652	1.32449	1.20447	18.7376	4.66763	17.4131	4.82053
A25T;A203G	0.080673	0.0263839	1.21818	0.948103	30.4129	4.11987	29.1948	4.22756
A25T;A203T	0.135488	0.0412011	0.423965	0.415717	16.8	2.0793	16.376	2.12045
A25T;A204C	0.108769	0.0144477	0.261719	0.138707	16.9283	1.00648	16.6666	1.01599
A25T;A204G	0.191692	0.0525927	0.665684	0.840696	33.0687	3.16911	32.403	3.27872
A25T;A204T	0.122309	0.0537838	0.969589	0.943888	20.5741	3.58323	19.6045	3.70546
A25T;T205A	0.0490661	0.018152	0.372815	0.470795	24.815	4.92419	24.4422	4.94665
A25T;T205C	0.0809735	0.0394855	1.8681	1.41233	21.837	4.16742	19.9689	4.40023
A25T;T205G	0.0839252	0.0377654	0.904273	0.939127	29.6904	5.7667	28.7861	5.84267
A25T;T206A	0.311348	0.318173	0.358854	0.930727	8.24555	2.65003	7.8867	2.80872
A25T;T206C	0.090576	0.019767	3.33959	0.827868	28.9891	2.36278	25.6495	2.50362
A25T;T206G	0.100741	0.0408247	0.528768	1.15055	32.0069	5.72072	31.4781	5.83527
A25T;T207A	0.105807	0.0250925	3.34936	2.03145	55.3825	4.50397	52.0331	4.9409
A25T;T207C	0.100515	0.0440436	4.43016	3.79705	45.5015	6.4666	41.0714	7.49896
A25T;T207G	0.130911	0.0879852	0.892428	4.28956	34.7907	7.93651	33.8982	9.02156
A25T;A208C	0.0486632	0.0562876	0	1.60381	16.7352	9.65941	16.7352	9.79165
A25T;A208G	0.0588919	0.0591039	1.40901	2.66456	28.8731	12.9358	27.464	13.2074
A25T;A208T	0.0802889	0.0314721	1.95217	1.99686	32.7142	5.07829	30.762	5.45679
A25T;C209A	0.329463	1.87127	0.281034	0.828994	0.6489	0.496927	0.367866	0.966523
A25T;C209G	9.62394e-05	0.204991	0.665126	0.480889	100	211042	99.3349	211042
A25T;C209T	0.185567	1.4694	0.713095	3.50243	1.9647	2.05643	1.25161	4.06152
A25T;C210A	0.0796305	0.146823	0.313077	0.0763213	0.495982	0.113605	0.182905	0.136861
A25T;C210G	0.0746368	0.252917	0.355485	0.086504	0.450958	0.10389	0.0954727	0.135189
A25T;C210T	0.0017482	0.0321585	0.34358	0.47458	63.326	1109.69	62.9824	1109.69
A25T;T211A	11.3354	3.97707e+08	0.887574	0.473709	0.283589	0.113522	-0.603985	0.487122
A25T;T211C	3.0757e-05	0.124093	0.422877	0.0916751	99.965	401276	99.5421	401276
A25T;T211G	0.0230501	0.058393	0	1.4138	16.1533	27.4697	16.1533	27.506
A26C;A27C	0.0727036	0.0748455	0.296726	1.28279	13.9541	7.05862	13.6574	7.17423
A26C;A27G	NA	NA	NA	NA	NA	NA	NA	NA
A26C;A27T	0.0877282	0.0409996	0.13725	0.497766	15.0924	3.48201	14.9552	3.5174
A26C;A28C	10.8947	9.22377e+08	0.877193	1.53911	2.51503	1.04027	1.63784	1.85769
A26C;A28G	0.00272762	0.0415507	0.310122	1.3453	100	1433.94	99.6899	1433.94
A26C;A28T	0.0211151	0.0299923	0.231914	0.612028	15.6651	14.8983	15.4332	14.9109
A26C;A29C	NA	NA	NA	NA	NA	NA	NA	NA
A26C;A29G	0.0013841	0.05645	0.530283	0.963167	100	3950.04	99.4697	3950.04
A26C;A29T	0.072402	0.0521836	0.956583	0.683675	9.38675	2.8962	8.43017	2.9758
[truncated: 39,330 more rows]

## Sheet: RBD Library Replicate 1
	K	K_SD	Ymin	Ymin_SD	Ymax	Ymax_SD	Amp	Amp_SD
WT	0.0994349	0.0332132	0.399587	0.369444	20.7233	2.85777	20.3237	2.88155		Variant Position Number shown in this file is the CrPV Genome position number minus 6,005
A49C	0.0844469	0.0280811	0.337413	0.364849	25.1453	3.75415	24.8079	3.77184
A49G	0.0936841	0.0261541	0.579106	0.395799	23.1053	2.70438	22.5262	2.73319
A49T	0.0853382	0.0237803	0.568177	0.372938	23.4117	2.86162	22.8435	2.88582
C50A	0.086393	0.031511	0.383867	0.408422	23.3996	3.6931	23.0157	3.71562		Example: C6166 is shown in this file as C161
C50G	0.0951832	0.0237287	0.560466	0.36299	24.3539	2.51838	23.7934	2.54441
C50T	0.0994671	0.032561	0.426968	0.376746	20.9071	2.86141	20.4801	2.8861
A51C	0.0837238	0.0235566	0.301048	0.264286	19.5158	2.45625	19.2147	2.47043
A51G	0.0953699	0.0274493	0.339732	0.322705	23.2631	2.9043	22.9233	2.92218
A51T	0.0695071	0.0131609	0.245107	0.168713	23.4397	2.13828	23.1946	2.14492
A52C	0.0971928	0.0308541	0.333868	0.323595	20.5365	2.76027	20.2027	2.77917
A52G	0.0920585	0.0282546	0.489576	0.418944	24.3605	3.17173	23.8709	3.19928
A52T	0.0817685	0.0239148	0.458675	0.414606	28.9487	3.72456	28.49	3.74757
T53A	0.100049	0.0294998	0.34435	0.295055	19.1128	2.34598	18.7684	2.36446
T53C	0.0921515	0.0294556	0.351425	0.321208	18.4964	2.52459	18.145	2.54494
T53G	0.0896308	0.0327344	0.427666	0.420114	21.4442	3.32661	21.0166	3.35304
T54A	0.0920821	0.0253023	0.296736	0.2648	19.8578	2.34975	19.561	2.36462
T54C	0.0902431	0.0247223	0.536631	0.383082	23.2616	2.69127	22.725	2.7184
T54G	0.0829882	0.0290043	0.333204	0.357793	21.525	3.30728	21.1917	3.32658
T55A	0.0824992	0.0274503	0.476124	0.382491	20.5992	3.00333	20.1231	3.02759
T55C	0.0750394	0.0291073	0.488758	0.443838	21.3513	3.72376	20.8625	3.75011
T55G	0.095373	0.0329531	0.466184	0.41459	21.2018	3.05245	20.7356	3.08047
T56A	0.0967099	0.0294319	0.372748	0.326691	19.9507	2.55323	19.5779	2.57404
T56C	0.102016	0.0377655	0.387644	0.396385	20.3794	3.09868	19.9918	3.12393
T56G	0.0999811	0.0326461	0.353111	0.318958	19.1336	2.6031	18.7805	2.62257
G57A	0.0730014	0.0202309	0.454349	0.356952	20.6808	2.57881	20.2265	2.6034
G57C	0.0629365	0.014885	0.521948	0.280809	18.6338	2.076	18.1118	2.09491
G57T	0.0731843	0.0128756	0.522341	0.240258	20.3031	1.60641	19.7808	1.62428
A58C	0.0971488	0.0267074	0.469641	0.358591	21.9703	2.50241	21.5007	2.52797
A58G	0.0898304	0.0287047	0.291524	0.300055	20.4093	2.82313	20.1178	2.83903
A58T	0.106799	0.0353955	0.739446	0.564038	23.3955	3.03627	22.6561	3.08822
G59A	0.0735218	0.0177821	0.417889	0.273005	20.5565	2.31758	20.1386	2.3336
G59C	0.0582017	0.0123357	0.433451	0.222084	19.1683	2.014	18.7349	2.0262
G59T	0.0647331	0.0152459	0.400137	0.232874	17.9909	2.04816	17.5908	2.06135
A60C	0.0946341	0.0220385	0.376835	0.251927	17.6215	1.74328	17.2446	1.76138
A60G	0.0841135	0.0269745	0.445837	0.349387	19.0331	2.6795	18.5872	2.70218
A60T	0.102617	0.0204278	0.433224	0.241637	19.4357	1.58541	19.0025	1.60372
G61A	0.0642648	0.020486	0.378147	0.284631	16.2158	2.49278	15.8376	2.50898
G61C	0.0691126	0.0170221	0.504011	0.255966	15.8503	1.84477	15.3463	1.86245
G61T	0.0641461	0.00742935	0.416219	0.219528	32.6674	1.73355	32.2511	1.7474
G62A	0.0925541	0.0244694	0.344441	0.265229	18.3932	2.09473	18.0487	2.11146
G62C	0.0781262	0.0225466	0.48352	0.335195	19.6411	2.53531	19.1576	2.55738
G62T	0.0817689	0.021417	0.462921	0.308228	20.2399	2.34721	19.777	2.36736
T63A	0.090066	0.0285571	0.409057	0.337641	19.3127	2.63094	18.9036	2.65251
T63C	0.108691	0.0264729	0.469959	0.293203	20.0007	1.94756	19.5307	1.96951
T63G	0.0981618	0.0258521	0.533442	0.324516	18.6656	2.02535	18.1322	2.05118
T64A	0.167046	0.0464	1.03588	0.7681	36.2693	3.13902	35.2334	3.23163
T64C	0.091452	0.0256503	0.505328	0.342282	19.632	2.33063	19.1266	2.35563
T64G	0.0957438	0.0292777	0.52391	0.511285	29.652	3.71573	29.1281	3.75074
A65C	0.0873814	0.0265384	0.481293	0.353943	20.1141	2.62947	19.6329	2.65319
A65G	0.10488	0.035781	0.349429	0.340634	18.4604	2.59055	18.111	2.61285
A65T	0.0972973	0.0365883	0.358877	0.386948	19.9791	3.16392	19.6202	3.1875
A66C	0.132583	0.035968	0.503289	0.393251	23.4447	2.36374	22.9414	2.39623
A66G	0.0937892	0.025884	0.538614	0.35265	19.8779	2.29616	19.3393	2.32309
A66T	0.099503	0.0332128	0.518348	0.41097	20.139	2.76019	19.6206	2.79062
T67A	0.0905664	0.0324452	0.416858	0.404056	21.8347	3.31917	21.4178	3.34368
T67C	0.0988849	0.0350074	0.43436	0.402587	19.854	2.92201	19.4196	2.94961
T67G	0.103954	0.0430121	0.419257	0.457623	19.5402	3.27776	19.1209	3.30955
A68C	0.0982981	0.0323738	0.449064	0.33962	19.1317	2.76799	18.6826	2.78875
A68G	0.0764846	0.0230827	0.367438	0.309423	23.0669	3.32141	22.6995	3.33579
A68T	0.105387	0.035046	0.3012	0.291605	19.2463	2.76791	18.9451	2.78323
G91A	0.061541	0.0141475	0.348569	0.238079	23.9535	2.75323	23.605	2.7635
G91C	0.0845321	0.0212581	0.379611	0.285674	22.5006	2.54184	22.121	2.55784
G91T	0.0647853	0.014122	0.360203	0.235659	23.6251	2.54137	23.2649	2.55227
T92A	0.101383	0.0332683	0.398297	0.387827	23.0916	3.1548	22.6933	3.17854
T92C	0.0917562	0.024535	0.335076	0.271871	20.6027	2.39246	20.2676	2.40785
[truncated: 40,405 more rows]

## Sheet: RBD Library Replicate 2
	K	K_SD	Ymin	Ymin_SD	Ymax	Ymax_SD	Amp	Amp_SD
[truncated: 40,471 more rows]

[truncated: 1 more sheets: RRL PKI Library]
