# Supplementary material for: Comprehensive mutational analysis of the sequence–function relationship within a viral internal ribosome entry site
Source: Nucleic Acids Res. 2025 May 27;53(10):gkaf445. doi: 10.1093/nar/gkaf445 (PMC12107430; doi:10.1093/nar/gkaf445)
Supplement: gkaf445_Supplemental_Files [file gkaf445_supplemental_files.zip › Supplemental_Information_SMARTI_PC.xlsx]

## Sheet: Single Mutant Library Rep1
variant	0M_Reads	0M_PC	2M_Reads	2M_PC	5M_Reads	5M_PC	10M_Reads	10M_PC	15M_Reads	15M_PC	30M_Reads	30M_PC	60M_Reads	60M_PC
Time (min)-->	0	0	2	2	5	5	10	10	15	15	30	30	60	60		Variant Position Number shown in this file is the CrPV Genome position number minus 6,005
WT	421636	0.241915	298944	4.08404	299424	5.25843	376185	10.4605	362884	10.5009	294293	23.3536	299981	21.9781
C24A	1220	0.491803	865	3.00578	905	4.1989	989	9.80789	983	9.66429	788	26.6497	814	26.4128
C24G	831	0.481348	718	4.17827	651	4.45469	760	13.1579	731	12.1751	632	22.6266	637	21.5071
C24T	1497	0	1089	4.40771	1021	3.91773	1353	13.3038	1287	11.1888	998	27.7555	1061	25.7304		Example: C6166 is shown in this file as C161
A25C	1321	0.302801	987	5.87639	1000	6.2	1210	11.9835	1172	12.116	915	26.9945	881	24.0636
A25G	2007	0.298954	1594	5.70891	1524	5.77428	1877	11.9339	1750	11.7143	1396	26.4327	1460	24.5205
A25T	1890	0.10582	1301	4.76556	1283	6.78098	1634	11.8727	1617	9.89487	1240	24.1935	1253	21.5483
A26C	836	0.119617	639	5.94679	670	4.1791	758	10.4222	706	11.1898	563	26.643	576	24.4792
A26G	1878	0.266241	1428	2.87115	1428	3.08123	1772	9.19865	1653	8.28796	1366	25.2562	1376	19.8401
A26T	1630	0.429448	1156	2.68166	1068	4.21348	1433	11.8632	1467	11.2474	1076	21.4684	1129	22.7635
A27C	1330	0.075188	994	3.21932	944	6.03814	1257	11.1376	1243	9.01046	932	23.4979	992	23.2863
A27G	1009	0.396432	703	3.27169	768	4.42708	951	11.041	938	12.6866	704	26.2784	744	28.8978
A27T	1760	0.284091	1184	4.30743	1181	5.41914	1494	10.7764	1404	10.8974	1116	24.4624	1197	20.8855
A28C	1428	0.560224	1001	3.3966	1133	5.20741	1279	8.60047	1299	10.0847	968	20.9711	1009	21.8038
A28G	1664	0.180288	1243	3.78117	1192	3.77517	1449	9.93789	1378	10.0871	1217	19.885	1105	18.914
A28T	1609	0.248602	1292	3.63777	1215	5.84362	1500	10.7333	1459	12.1316	1253	23.9425	1190	21.6807
A29C	1532	0.587467	1242	4.10628	1142	5.51664	1415	10.53	1332	10.961	1075	26.7907	1045	24.2105
A29G	2113	0.473261	1585	3.84858	1634	5.56916	1884	10.9342	1790	10.838	1499	21.948	1480	22.7703
A29T	1716	0.641026	1219	5.82445	1247	6.73617	1463	15.0376	1456	15.522	1272	34.1195	1265	29.249
T30A	1986	0.151057	1544	1.23057	1579	2.15326	1788	8.10962	1737	7.19632	1302	23.1183	1339	22.4795
T30C	2376	0.547138	1641	3.71725	1682	4.69679	2051	12.1404	1970	10.2538	1556	26.671	1643	24.7718
T30G	1751	0.342661	1227	1.79299	1277	3.28896	1512	6.87831	1492	10.7909	1113	21.5633	1145	19.214
G31A	3079	0.292303	2283	3.46036	2386	4.77787	2780	12.6978	2728	13.0499	2104	25.2376	2150	24.093
G31C	1989	0.201106	1405	3.70107	1551	4.64217	1772	11.456	1709	12.4049	1417	29.2872	1364	26.173
G31T	2628	0.190259	1846	4.87541	1826	4.38116	2235	11.7673	2100	12.1429	1713	23.8179	1748	24.8284
T32A	2377	0.336559	1787	5.14829	1762	7.03746	2064	12.1124	1951	10.9687	1671	26.6906	1599	23.4522
T32C	2739	0.109529	2078	1.2512	2197	1.54756	2565	5.4191	2509	4.78278	1658	16.1037	1684	16.0926
T32G	1837	0.544366	1452	1.30854	1419	2.67794	1667	6.35873	1700	7.64706	1167	20.5656	1166	19.211
G33A	2251	0.399822	1819	0.604728	1817	1.21079	2062	3.15228	1941	4.07007	1392	11.1351	1407	14.0014
G33C	1568	0.191327	1356	1.54867	1483	1.14633	1717	1.22306	1830	1.20219	1262	5.38827	1222	5.48282
G33T	1961	0.101989	1546	1.03493	1546	1.35834	1910	3.82199	1871	2.88616	1256	12.1019	1196	12.5418
A34C	1534	0.065189	1146	0.78534	1261	0.555115	1593	1.50659	1598	2.44055	1035	7.63285	998	7.71543
A34G	2009	0.696864	1512	2.05026	1448	2.76243	1763	7.43052	1741	10.3963	1247	23.5766	1279	22.7522
A34T	1682	0.297265	1377	1.81554	1389	2.59179	1683	8.14023	1657	7.54375	1057	18.1646	1096	20.6204
T35A	2080	0.0480769	1512	2.31481	1565	3.64217	1871	6.89471	1874	7.47065	1425	21.5439	1544	20.4663
T35C	2358	0.466497	1652	2.72397	1682	4.16171	2091	8.22573	1996	7.91583	1467	21.4724	1502	18.775
T35G	1799	0.389105	1272	1.96541	1257	3.81862	1528	7.8534	1528	7.32984	1041	23.3429	1156	20.7612
C36A	2538	0.433412	2001	0.549725	1985	0.906801	2618	1.83346	2455	2.85132	1767	10.017	1650	9.45455
C36G	1953	0.30722	1504	0.598404	1527	0.851343	1806	2.15947	1775	2.47887	1278	10.4069	1247	10.5854
C36T	2157	0.185443	1678	1.01311	1756	1.1959	2136	4.30712	1910	3.82199	1301	11.3759	1239	12.1065
T37A	2393	0.250731	1812	2.20751	1736	2.99539	2193	9.30233	2093	9.55566	1556	19.9871	1646	22.2357
T37C	2509	0.358709	1878	2.44941	1992	2.71084	2214	5.87173	2267	5.99912	1611	19.2427	1546	18.4994
T37G	2248	0.177936	1655	3.92749	1633	5.57257	2200	10.1364	2086	7.67018	1654	23.4583	1755	23.1339
T38A	2138	0.233863	1626	0.615006	1564	1.79028	2113	3.83341	1957	3.98569	1279	14.6208	1299	14.8576
T38C	2238	0.223414	1627	3.1346	1692	3.78251	2056	9.8249	2053	10.4238	1595	25.2038	1653	23.9564
T38G	1898	0.421496	1200	1.16667	1345	1.56134	1671	5.50569	1673	6.63479	1196	16.9732	1148	18.9024
G39A	3339	0.119796	2461	3.29134	2474	3.59741	3313	9.44763	3227	9.01766	2408	21.4701	2498	18.9752
G39C	1930	0.569948	1541	1.75211	1436	2.92479	1771	7.9616	1764	8.84354	1476	20.5962	1350	19.7778
G39T	2690	0.185874	1830	2.18579	1901	2.94582	2371	9.40531	2353	8.66978	1758	22.3549	1791	20.8822
C40A	1512	0.330688	1234	2.26904	1281	3.66901	1565	12.524	1536	12.6302	1364	28.9589	1333	30.2326
C40G	1538	0.520156	1083	3.41644	1134	5.82011	1266	9.63665	1178	10.9508	1045	27.5598	1161	26.615
C40T	2002	0.499501	1446	2.55878	1522	3.67937	1800	9.88889	1843	10.5806	1434	20.0139	1401	23.055
T41A	1847	0.378993	1357	6.4112	1345	5.50186	1697	11.8444	1622	10.4809	1399	26.4475	1363	25.8988
T41C	2265	0.1766	1500	3.8	1566	5.87484	1903	9.87914	1909	10.2148	1551	21.7279	1611	20.8566
T41G	1821	0.21966	1259	6.19539	1336	7.33533	1615	14.4272	1577	13.5067	1319	28.3548	1358	26.8041
T42A	1704	0.117371	1241	4.43191	1253	6.70391	1577	12.7457	1469	11.3002	1242	25.2818	1258	26.0731
T42C	2362	0.084674	1647	3.94657	1695	4.36578	2158	10.658	2167	9.64467	1669	23.607	1720	23.7209
T42G	1487	0.0672495	1122	3.29768	1119	3.30652	1423	10.3303	1440	8.95833	1151	23.9791	1190	22.0168
G43A	1336	0.374251	972	3.7037	1014	5.81854	1276	10.5016	1183	11.2426	1030	23.0097	979	26.8641
G43C	1092	0.549451	795	2.26415	827	2.5393	998	5.61122	1000	7.8	728	19.0934	748	14.7059
G43T	985	0.203046	776	1.54639	862	2.08817	934	5.99572	833	6.0024	643	21.1509	633	18.9573
T44A	1599	0.562852	1174	4.00341	1317	4.70767	1486	12.1131	1454	10.5227	1222	27.1686	1247	25.1002
T44C	2058	0.242954	1500	5.4	1497	6.07882	1771	11.4625	1828	11.2691	1471	28.7559	1682	27.8835
T44G	1775	0.394366	1325	4.75472	1256	8.12102	1559	13.3419	1492	14.9464	1264	26.6614	1306	26.7228
A45C	1444	0.484765	1058	4.44234	1144	5.24476	1340	12.2388	1251	16.3869	1066	33.2083	1047	32.3782
A45G	2057	0.486145	1577	4.43881	1567	5.42438	1971	10.8067	1845	11.5989	1684	26.1283	1611	23.5258
A45T	1681	0.237954	1187	4.29655	1191	5.4576	1448	11.8785	1327	13.4891	1139	28.7972	1111	26.2826
A46C	1774	0.563698	1313	3.88423	1270	3.70079	1573	12.0788	1555	12.3473	1161	25.4953	1245	24.8193
A46G	1781	0.336889	1276	6.03448	1228	8.63192	1475	15.4576	1413	17.9052	1348	36.7211	1339	31.9642
A46T	2561	0.195236	1857	4.30802	1790	3.85475	2322	10.7666	2247	10.1024	1749	26.8153	1840	22.2826
A47C	1940	0.309278	1315	4.10646	1348	5.11869	1635	12.6606	1582	12.0101	1242	27.6167	1330	25.6391
A47G	1843	0.217037	1289	4.65477	1371	5.98104	1630	16.1963	1492	15.8177	1352	33.6538	1336	30.6886
A47T	2499	0.560224	1547	6.98125	1507	7.69741	1819	13.5239	1845	12.3035	1369	28.2688	1382	24.7467
T48A	1881	0.15949	1313	4.87433	1312	5.8689	1555	14.8553	1466	12.824	1096	30.292	1068	28.1835
T48C	2947	0.169664	1985	5.54156	1896	7.06751	2258	15.279	2275	13.9341	1789	33.9296	1758	30.603
T48G	1649	0.181928	1238	6.21971	1210	7.43802	1274	14.7567	1270	12.2047	982	31.8737	990	31.0101
A49C	1587	0.378072	1141	4.29448	1203	7.14879	1252	13.8978	1169	14.4568	1026	27.5828	1063	27.8457
A49G	2225	0.224719	1598	4.38048	1612	5.27295	2019	11.2927	1927	9.96367	1546	26.5201	1498	22.4299
A49T	1867	0.267809	1362	4.77239	1410	5.88652	1610	11.677	1604	10.6608	1238	25.0404	1233	23.4388
C50A	2396	0.417362	1722	4.47154	1703	4.93247	2131	13.4679	2067	12.9657	1659	25.3165	1661	23.2992
C50G	1903	0.420389	1217	4.84799	1281	6.01093	1564	11.445	1549	11.3622	1264	26.7405	1208	25.5795
C50T	2924	0.0683995	1920	5.10417	2045	4.64548	2508	10.9649	2467	9.52574	1975	23.5949	2034	22.8614
A51C	1900	0.210526	1422	2.81294	1450	4.55172	1799	8.6159	1702	9.40071	1452	20.1102	1393	21.0337
A51G	1760	0.340909	1232	3.16558	1241	6.28525	1588	9.3199	1441	9.78487	1127	26.2644	1200	24.75
A51T	1719	0.0581734	1304	3.29755	1314	4.71842	1619	12.2915	1571	11.0121	1079	23.5403	1241	19.4198
A52C	1801	0.166574	1274	4.00314	1313	6.09292	1560	10.3205	1520	10.3947	1187	20.3875	1303	21.5656
A52G	1999	0.4002	1437	5.35839	1491	5.03018	1781	13.7563	1688	12.9147	1467	27.1302	1512	27.381
A52T	1910	0.26178	1386	5.69986	1372	7.79883	1568	16.8367	1561	17.2325	1471	36.6417	1345	34.8699
T53A	2883	0.277489	1983	4.28643	1964	5.90631	2469	9.76104	2436	11.1248	1958	20.8887	1932	20.3934
T53C	2749	0.218261	1984	3.93145	1992	4.56827	2600	7.5	2451	8.03754	1888	19.9682	1938	17.5439
T53G	2209	0.271616	1619	5.31192	1635	5.19878	2023	10.3806	1954	10.1331	1611	22.2843	1603	19.3387
T54A	2999	0.433478	2129	2.91217	2157	4.82151	2863	10.2689	2660	10.188	2151	22.4547	2255	19.3792
T54C	2762	0.57929	2080	4.27885	1988	4.92958	2432	10.403	2377	10.7278	1840	22.1739	1804	19.4013
T54G	1818	0.275028	1330	5.26316	1311	5.33944	1709	10.2984	1680	10.4167	1370	21.9708	1426	21.5288
T55A	2565	0.194932	1749	3.65923	1808	5.0885	2219	9.14826	2157	9.13306	1726	22.5377	1804	20.8426
T55C	2489	0.0401768	1840	4.13043	1890	5.7672	2332	11.0635	2114	10.596	1668	24.7602	1901	21.0942
T55G	1788	0.223714	1323	3.7037	1319	5.38287	1692	11.4066	1628	9.02948	1349	25.278	1395	23.7993
T56A	2213	0.271125	1595	3.88715	1591	4.71402	2071	10.5263	1944	10.8539	1631	20.6009	1674	21.7443
T56C	2718	0.220751	1850	3.40541	1836	5.06536	2279	9.52172	2227	8.71127	1759	21.8306	1844	21.4208
T56G	1873	0.373732	1340	3.65672	1387	3.89329	1745	8.36676	1609	8.88751	1376	19.3314	1429	20.2939
G57A	2211	0.587969	1790	3.01676	1760	3.63636	2549	7.96391	2407	8.47528	2053	21.5295	2157	20.1205
G57C	1648	0.182039	1284	1.94704	1361	2.71859	1848	5.08658	1763	6.35281	1491	18.444	1569	16.1887
G57T	2234	0.134288	1829	3.38983	1983	4.18558	2696	7.93769	2588	7.88253	2165	19.9076	2166	16.8513
A58C	1671	0.299222	1172	4.60751	1194	4.1876	1623	8.74923	1543	9.07323	1164	20.9622	1272	22.4057
A58G	1534	0.065189	1027	4.96592	1031	5.81959	1305	10.728	1249	10.8086	978	22.3926	1043	20.2301
A58T	2021	0.544285	1453	6.67584	1590	7.2327	2027	13.1722	1995	13.6341	1666	27.6711	1818	27.6678
G59A	2696	0.37092	2033	3.09887	2064	2.95543	2696	10.3487	2550	9.72549	2054	21.0321	2033	20.9051
G59C	2077	0.192585	1720	2.44186	1799	3.33519	2266	5.60459	2268	6.79012	1798	17.7976	1802	17.1476
G59T	2359	0.423908	1837	1.95972	1868	3.37259	2530	6.75889	2422	7.55574	1944	15.8436	1946	16.1871
A60C	1669	0.239664	1331	2.40421	1350	3.85185	1652	10.8354	1591	8.98806	1280	18.4375	1412	18.5552
A60G	1878	0.85197	1337	3.06657	1376	4.57849	1624	8.92857	1621	7.52622	1285	18.2879	1384	19.7254
A60T	1989	0.452489	1537	4.22902	1517	5.80092	1907	9.7011	1928	9.0249	1504	20.1463	1566	21.3282
G61A	2423	0.247627	1928	2.59336	2047	3.7616	2535	8.36292	2430	9.58848	1949	18.5736	1902	14.8265
G61C	1611	0.496586	1322	2.118	1283	2.88387	1668	8.8729	1623	9.4886	1230	16.0976	1295	17.6062
G61T	1290	0	1114	3.68043	1128	4.60993	1614	12.7633	1558	12.9653	1543	30.0065	1487	27.9085
G62A	2810	0.213523	2127	2.77386	2123	4.4748	2771	8.91375	2565	8.577	2055	19.0268	2213	18.9788
G62C	1599	0	1202	3.1614	1250	3.76	1676	8.89021	1577	10.8434	1131	22.2812	1236	20.5502
G62T	2362	0.296359	1720	3.83721	1777	4.83962	2263	8.08661	2205	9.61451	1650	21.5152	1635	20.2446
T63A	3309	0.362647	2476	3.67528	2381	3.35993	2989	8.66511	2802	8.2798	2255	21.6408	2226	19.9012
T63C	2543	0.314589	1891	3.12004	1940	5.56701	2338	9.66638	2326	8.68444	1835	21.0354	1971	21.106
T63G	2636	0.379363	1782	3.92817	1725	5.21739	2280	8.64035	2026	8.58835	1778	19.0664	1863	18.1965
T64A	2694	0.519673	1943	10.4478	2069	14.2098	2801	23.5273	2818	23.066	2597	43.2037	2470	43.4413
T64C	4001	0.249938	2966	3.00067	2838	4.12262	3494	10.5037	3449	9.24906	2753	20.5957	2807	21.8739
T64G	2397	0.834376	1752	5.879	1698	8.24499	2160	16.25	2026	15.844	1980	34.596	1967	33.2994
A65C	2271	0.176134	1547	3.23206	1606	4.60772	1927	8.56253	1760	9.31818	1414	20.8628	1479	20.7573
A65G	2650	0.150943	1774	3.49493	1854	4.47681	2426	9.81039	2277	10.8037	1820	21.8132	1863	21.2024
A65T	2539	0.472627	1759	3.86583	1723	4.2368	2239	9.51318	2078	8.75842	1740	24.0805	1751	19.8744
A66C	1854	0.377562	1313	4.72201	1290	5.89147	1658	12.0627	1687	13.0409	1303	24.0215	1321	23.7699
A66G	2535	0.315582	1810	3.25967	1899	4.5287	2362	8.42506	2420	9.17355	1766	18.2899	1866	17.5777
A66T	2477	0.444086	1734	5.0173	1796	5.40089	2197	10.4233	2210	11.6742	1684	22.209	1645	21.7629
T67A	2466	0.0405515	1885	5.14589	1754	5.58723	2281	10.1271	2106	10.6838	1718	25.0873	1742	22.9047
T67C	2991	0.401204	2085	4.31655	2115	5.62648	2676	10.1271	2657	10.764	2003	23.5647	2094	20.6781
T67G	2460	0.609756	1799	4.16898	1750	5.14286	2172	8.83978	2175	10.2989	1750	25.6571	1671	21.3046
A68C	1464	0.478142	981	4.48522	1022	4.99022	1159	11.9068	1042	10.9405	784	22.9592	785	23.949
A68G	2064	0.339147	1287	4.8951	1291	5.65453	1565	15.016	1539	15.0747	1013	31.7868	1105	28.5973
A68T	1747	0.228964	1216	4.35855	1242	6.19968	1398	12.3748	1340	13.2836	1038	29.4798	1006	26.2425
A69C	1866	0.160772	1234	4.61912	1287	4.5843	1372	12.4636	1322	13.5401	930	26.0215	911	26.0154
A69G	1604	0.187032	1106	5.06329	1122	4.90196	1168	12.0719	1169	10.2652	830	25.9036	877	22.3489
A69T	1999	0	1181	4.14903	1162	5.42169	1312	12.8049	1282	11.7005	958	24.6347	985	27.2081
A70C	2104	0.095057	1464	5.53279	1467	7.90729	1789	12.8004	1641	16.3924	1436	28.7604	1375	27.2
A70G	2275	0.131868	1662	3.06859	1647	6.19308	2131	10.6053	2030	10.6897	1612	22.8908	1673	23.0126
A70T	2402	0.62448	1528	5.9555	1536	6.77083	1830	12.5683	1826	12.2125	1512	24.1402	1428	24.6499
T71A	1834	0.0545256	1178	5.17827	1240	6.77419	1553	15.8403	1448	14.8481	1305	29.272	1289	27.308
T71C	2446	0.0817661	1768	6.1086	1720	7.32558	2159	14.729	2098	13.775	1680	28.5714	1748	24.1419
T71G	2030	0.492611	1563	4.60653	1604	6.04738	1846	13.4345	1673	11.8948	1394	26.2554	1432	25.5587
T72A	2645	0.189036	1929	5.23587	1906	6.66317	2388	12.8559	2225	13.4831	1856	25.1078	1830	24.7541
T72C	1826	0.109529	1370	3.94161	1331	5.03381	1631	13.6726	1621	13.8186	1282	28.9392	1351	25.0925
T72G	1828	0.328228	1199	3.75313	1278	5.08607	1501	12.1252	1428	11.2745	1192	23.406	1227	23.6349
A73C	1381	0.0724113	1028	5.15564	986	5.57809	1247	10.3448	1206	11.7745	1024	31.1523	1063	27.2813
A73G	1884	0.424628	1323	7.02948	1300	8.23077	1694	13.9906	1741	13.2108	1426	30.0842	1460	26.5753
A73T	1741	0.172315	1323	4.91308	1261	6.97859	1519	16.3265	1489	16.5212	1418	34.2031	1360	32.6471
C74A	1585	0.0630915	1223	3.43418	1353	4.21286	1568	10.6505	1402	10.7703	1163	23.9037	1106	23.3273
C74G	1216	0.164474	911	7.02525	1013	8.8845	1230	18.5366	1158	17.2712	1060	31.7925	1055	32.3223
C74T	2604	0.192012	2047	4.54323	1916	7.82881	2411	14.4338	2267	13.8509	2108	31.0721	2150	27.5814
A75C	1500	0.466667	1181	5.50381	1110	7.74775	1323	13.3031	1334	12.2189	1094	25.5027	1225	25.3878
A75G	1983	0.706001	1527	5.63196	1536	6.64062	1817	14.9147	1824	14.8026	1685	36.2611	1690	33.787
A75T	1785	0	1323	3.1746	1355	5.23985	1645	11.8541	1550	10.3871	1308	27.6758	1359	24.5033
A76C	1265	0.395257	922	5.09761	1002	8.58283	1105	14.8416	1167	11.9109	939	26.8371	931	28.8937
A76G	2273	0.219974	1640	5.42683	1661	6.14088	1999	12.2561	1971	13.5972	1681	28.1975	1715	27.8134
A76T	2113	0	1598	4.00501	1629	5.40209	1984	11.3407	1896	10.7068	1455	24.2612	1538	24.0572
G77A	1737	0.115141	1356	2.58112	1398	4.22031	1487	10.1547	1519	9.80908	1162	19.5353	1162	23.4079
G77C	1588	0.188917	1298	2.85054	1324	2.71903	1607	5.6005	1516	6.72823	1039	18.0943	1065	20
G77T	1821	0.21966	1332	1.95195	1443	3.7422	1703	8.86671	1764	9.12698	1165	21.2017	1202	25.2912
T78A	1806	0.55371	1367	0.950988	1585	1.32492	1912	3.76569	1865	5.20107	1239	12.5908	1311	11.1365
T78C	2205	0.0453515	1659	3.91802	1745	5.44413	2207	9.6058	2115	8.88889	1652	24.4552	1736	23.5023
T78G	1198	0.0834725	861	1.39373	864	2.5463	1078	7.88497	1105	10.0452	830	19.759	836	24.1627
A79C	1622	0.123305	1350	2.81481	1279	3.44019	1605	10.7788	1639	12.1415	1249	24.4996	1331	25.169
A79G	1755	0	1314	1.97869	1422	2.74262	1775	8.67606	1650	9.15152	1341	27.9642	1319	26.3078
A79T	1958	0.61287	1426	3.50631	1512	4.03439	1793	8.7005	1675	9.49254	1362	25.257	1340	23.2836
G80A	3247	0.461965	2429	4.48744	2367	5.40769	3042	11.0782	3076	10.3056	2444	22.1358	2379	22.9508
G80C	2603	0.153669	1902	3.57518	1821	3.89896	2317	10.1856	2132	10.272	1759	24.4457	1777	21.4406
G80T	3734	0.107124	2689	3.79323	2651	4.48887	3474	9.7582	3190	9.65517	2573	24.6794	2560	23.0078
T81A	2319	0.258732	1810	3.31492	1801	3.99778	2289	9.218	2201	8.40527	1764	22.5624	1754	23.6602
T81C	1795	0.0557103	1377	1.45243	1471	1.83549	1771	5.19481	1747	5.83858	1295	17.3745	1183	15.8918
T81G	1996	0.300601	1565	1.72524	1657	1.26735	2072	3.861	1938	3.04438	1435	11.2892	1371	12.3997
G82A	2440	0.163934	1784	0.504484	1836	0.544662	2393	2.75804	2418	2.89495	1548	7.42894	1460	8.56164
G82C	1624	0.307882	1162	1.37694	1227	0.488998	1645	1.2766	1521	0.920447	1118	4.47227	1082	5.54529
G82T	2265	0.353201	1861	0.59108	1820	0.549451	2470	1.05263	2432	1.48026	1665	4.56456	1622	3.82244
C83A	2469	0.567031	1914	1.41066	2012	1.09344	2468	2.22853	2499	2.56102	1598	10.6383	1693	10.9273
C83G	2309	0.476397	1793	1.33854	1928	2.33402	2330	4.72103	2214	4.11021	1462	17.0315	1452	17.9752
C83T	2243	0.401248	1677	1.43113	1619	2.0383	2021	5.88817	1947	5.90652	1377	20.915	1299	18.3218
T84A	2433	0.164406	1707	3.6321	1697	4.83206	2219	13.6097	2100	10.1905	1581	23.4029	1610	21.677
T84C	2093	0.28667	1588	4.59698	1540	6.62338	1916	12.6827	1919	13.8614	1530	27.9085	1539	26.0559
T84G	2052	0.438596	1423	4.0759	1399	6.14725	1741	11.9472	1642	12.2412	1347	28.9532	1246	25.7624
A85C	1430	0.34965	1087	5.70377	1053	6.17284	1297	14.8805	1273	15.4753	1003	29.6112	1074	28.0261
A85G	2471	0.323756	1722	4.70383	1831	5.62534	2198	10.4641	2011	11.5365	1631	24.8314	1613	23.2486
A85T	987	0	683	6.00293	695	6.04317	854	14.637	832	13.2212	730	30.411	708	26.4124
T86A	1711	0.175336	1337	4.56245	1377	5.22876	1563	11.4523	1522	11.6951	1130	29.0265	1283	23.6945
T86C	1577	0.190235	1159	4.83175	1100	5.72727	1454	14.718	1372	15.2332	1023	27.566	1107	25.7453
T86G	1667	0.179964	1203	4.2394	1184	5.40541	1447	9.81341	1330	8.49624	1189	27.0816	1149	25.4134
T87A	1189	0.672834	1003	4.98504	934	5.13919	1143	11.636	1071	15.4062	809	27.6885	841	26.2782
T87C	1435	0.557491	1137	2.81442	1157	5.09939	1434	11.1576	1335	10.1124	1137	25.3298	1093	25.1601
T87G	1184	0.337838	897	3.79041	944	5.19068	1033	10.6486	1011	12.1662	850	26.7059	919	26.9859
T88A	1429	0.209937	1042	5.56622	1079	4.91196	1259	10.9611	1197	11.0276	1014	27.5148	1036	28.0888
T88C	1086	0.092081	838	4.65394	888	6.30631	1017	13.5693	958	14.0919	771	30.869	785	28.2803
T88G	1357	0.147384	1018	3.24165	957	5.12017	1217	11.9967	1151	9.29626	1005	30.0498	1012	25.6917
T89A	1425	0.280702	1124	4.4484	1081	6.10546	1366	10.5417	1250	11.2	1005	29.4527	1023	25.9042
T89C	1520	0.263158	1093	4.75755	1098	6.102	1329	11.9639	1349	10.9711	1224	29.4935	1092	28.2967
T89G	1375	0.581818	1036	3.76448	1170	4.78632	1306	12.7106	1163	12.8977	1069	25.8185	955	21.3613
T90A	2141	0.560486	1566	4.72542	1601	5.4341	1920	12.5	1799	13.3963	1514	28.7318	1545	30.2265
T90C	1366	0.512445	984	4.06504	1022	4.69667	1200	12.9167	1188	12.037	994	26.0563	955	24.2932
T90G	1957	0.35769	1406	6.33001	1404	6.69516	1910	16.4398	1666	18.3073	1582	37.3578	1571	33.4819
G91A	992	0.100806	785	2.54777	776	3.09278	972	9.15638	932	9.44206	686	20.4082	740	21.0811
G91C	1262	0	903	3.98671	893	3.80739	1115	13.9013	1156	12.0242	947	26.0824	973	22.3022
G91T	1208	0.413907	845	2.13018	847	2.95159	1080	10.463	1007	10.8242	776	22.2938	802	22.4439
T92A	2243	0.222916	1547	4.84809	1598	5.69462	1906	11.9622	1809	11.5533	1534	26.8579	1551	24.3069
T92C	2306	0.260191	1612	4.59057	1592	5.21357	2034	9.68535	1980	9.84848	1549	22.918	1500	19.2
T92G	1874	0.266809	1378	6.74891	1370	8.61314	1638	16.2393	1633	17.2076	1397	34.7173	1493	33.0208
A93C	2043	0.293686	1397	4.43808	1338	5.23169	1625	11.0769	1602	10.1124	1330	21.6541	1350	23.1111
A93G	2766	0.21692	1887	3.86857	1851	6.37493	2418	12.3656	2338	13.0026	2085	28.6331	2112	27.8883
A93T	2429	0.411692	1556	3.92031	1592	5.84171	1984	10.4839	2010	11.393	1515	20.5281	1507	20.5707
T94A	2103	0.618165	1504	4.45479	1561	6.08584	2013	11.6244	2058	10.2527	1651	22.0472	1667	25.4349
T94C	2536	0.0788644	1772	3.49887	1729	3.00752	2120	8.86792	2052	10.0877	1664	20.613	1786	19.3169
T94G	2206	0.135993	1512	5.15873	1591	4.65116	2023	8.99654	1907	9.33403	1578	24.0811	1673	19.9044
T95A	2165	0.369515	1421	5.27797	1422	5.83685	1751	11.422	1666	10.3241	1398	29.2561	1474	25.7802
T95C	1718	0.0582072	1101	4.72298	1192	4.78188	1325	13.9623	1305	11.5709	1152	27.0833	1195	26.3598
T95G	2014	0.0496524	1323	4.68632	1331	6.83696	1597	10.7702	1541	10.6424	1313	27.9513	1290	24.6512
T96A	2368	0.464527	1652	5.44794	1572	8.33333	1798	17.3526	1731	17.5621	1592	36.6834	1569	33.5883
T96C	2280	0.263158	1535	5.7329	1491	6.5057	1837	13.9358	1658	12.0627	1323	26.5306	1422	25.8087
T96G	1766	0.396376	1270	9.05512	1275	12.1569	1671	24.2968	1568	23.9158	1589	47.9547	1511	41.8266
A97C	1877	0.106553	1175	5.3617	1263	6.17577	1505	14.6179	1348	12.6113	1204	29.6512	1185	27.173
A97G	2459	0.284669	1707	6.44405	1884	6.58174	2141	9.76179	2040	10.5392	1891	28.3977	1987	26.2204
A97T	2179	0.275356	1671	5.56553	1587	7.18336	1898	15.0158	1915	14.9347	1594	28.2936	1537	27.4561
G98A	2111	0.331596	1678	2.3242	1633	2.87814	1902	5.5205	2012	5.4175	1256	11.5446	1171	13.8343
G98C	1469	0.204221	1166	0.857633	1211	1.4038	1446	3.04288	1413	2.68931	974	7.80287	934	7.70878
G98T	1357	0.515844	985	1.52284	1150	2	1322	5.21936	1253	4.7087	833	12.3649	882	11.2245
G99A	2127	0.282087	1638	1.77045	1708	2.45902	2000	5.5	1951	6.35572	1269	12.4507	1345	11.4498
G99C	1369	0.146092	1103	2.53853	1084	2.95203	1403	6.05845	1270	6.61417	748	13.1016	669	11.0613
G99T	2520	0.555556	1964	2.69857	2043	2.34949	2530	5.61265	2501	5.59776	1584	14.2045	1641	14.5034
T100A	2263	0.309324	1565	6.26198	1560	8.52564	1761	15.1051	1663	15.0932	1323	27.9667	1394	28.264
T100C	2268	0.661376	1549	5.48741	1622	4.87053	2052	10.4288	1979	9.49975	1430	23.986	1573	20.5976
T100G	1613	0.309981	1133	8.47308	1126	11.2789	1329	18.4349	1326	18.4012	1013	31.4906	1017	33.235
T101A	2491	0.281012	1654	6.40871	1575	7.30159	1922	16.8574	1904	14.7059	1579	32.8056	1552	30.4124
T101C	1929	0.155521	1282	6.55226	1216	8.30592	1537	18.0221	1548	15.4393	1172	30.4608	1164	30.0687
T101G	1915	0.104439	1385	4.76534	1399	7.14796	1542	13.2296	1558	12.2593	1400	25.9286	1396	27.8653
A102C	1610	0.0621118	1123	6.76759	1067	7.49766	1348	17.9525	1284	17.9128	976	30.6352	1021	29.285
A102G	2541	0.393546	1843	5.42594	1832	6.6048	2424	14.5627	2138	17.3059	1881	29.1866	1935	27.2351
A102T	1980	0.30303	1497	6.07882	1417	8.25688	1723	16.599	1668	15.2278	1366	32.8697	1431	29.0706
G103A	2229	0.583221	1424	4.21348	1424	5.26685	1876	13.6461	1683	13.8443	1349	26.7606	1398	25.3934
G103C	1578	0.0633714	1041	4.70701	1061	6.1263	1325	12.8302	1292	10.2167	948	22.4684	910	20.989
G103T	1715	0.116618	1255	5.49801	1301	4.30438	1547	14.2857	1476	12.6694	1214	26.8534	1137	26.6491
C104A	2186	0.503202	1583	6.5698	1538	5.46164	1996	12.6754	1873	12.2798	1303	22.947	1353	25.1293
C104G	2518	0.238284	1826	6.24315	1888	8.95127	2121	15.8416	1991	15.5701	1498	26.3685	1503	27.8776
C104T	3121	0.224287	2281	2.89347	2312	4.41176	3078	9.97401	2894	10.7118	2381	22.1756	2512	20.5812
T105A	2377	0.799327	1705	7.03812	1616	8.91089	1910	17.1204	1870	18.6096	1426	33.7307	1471	31.3392
T105C	2145	0.13986	1555	5.14469	1636	5.4401	1879	15.5402	1809	15.6993	1390	28.3453	1323	28.1935
T105G	2470	0.161943	1716	6.75991	1697	9.4284	2124	16.855	1937	17.2432	1568	32.0791	1418	32.0169
A106C	2001	0.149925	1516	4.2876	1514	5.94452	1942	10.1957	1817	10.6769	1540	24.3506	1499	22.0814
A106G	2477	0.484457	1875	3.73333	1847	3.51922	2275	10.7692	2185	9.15332	1820	23.2418	1782	22.0539
A106T	2625	0.228571	2038	3.82728	2007	5.33134	2717	10.1215	2613	9.64409	1851	21.3938	1981	22.9177
T107A	2536	0.197161	1756	5.23918	1700	5.70588	2137	13.8044	2019	13.9178	1599	24.8906	1740	24.5977
T107C	2232	0.492832	1570	5.15924	1540	7.46753	1978	14.4085	1844	17.462	1389	29.3017	1497	25.4509
T107G	2360	0.254237	1691	4.67179	1660	7.10843	2152	13.5223	2099	12.8156	1555	22.2508	1672	22.6675
T108A	2270	0	1726	4.92468	1662	6.73887	1981	13.579	1961	12.6466	1447	27.1596	1508	24.2042
T108C	2161	0.185099	1519	4.67413	1484	7.21024	1792	12.2768	1764	12.9252	1390	24.8201	1345	24.9814
T108G	2524	0.237718	1758	5.46075	1675	7.70149	2011	14.9677	1880	16.2766	1581	30.1075	1555	24.6302
T109A	2081	0.384431	1406	5.04979	1435	7.59582	1767	12.1675	1755	12.4217	1399	24.8034	1380	24.2029
T109C	2587	0.0773096	1852	4.42765	1802	7.04772	2310	10.303	2171	11.4233	1746	24.2268	1775	23.1549
T109G	1628	0	1190	5.21008	1202	6.07321	1466	11.3233	1345	10.855	1125	24.1778	1175	22.9787
A110C	2149	0.604933	1419	6.06061	1357	8.03242	1666	17.1669	1585	17.2871	1194	28.8107	1225	32.8163
A110G	4123	0.29105	3047	6.62947	3046	7.35391	3435	16.885	3450	14.8116	2701	28.6561	2732	27.5988
A110T	3300	0.272727	2285	5.64551	2196	9.19854	2533	16.3443	2491	16.098	1966	26.4496	1962	27.6758
G111A	2106	0.189934	1587	4.7259	1538	6.11183	1881	13.2376	1836	14.3246	1279	28.0688	1219	24.5283
G111C	2389	0.125576	1869	2.83574	1856	2.80172	2236	7.15564	1970	8.17259	1295	16.7568	1331	18.4072
G111T	1228	0.0814332	915	5.13661	907	6.39471	1128	11.4362	1045	12.823	770	29.0909	815	24.7853
C112A	3153	0.317158	2379	4.37158	2518	4.88483	3061	12.5449	3083	12.9744	2229	27.1422	2250	28.3111
C112G	2082	0.0960615	1691	1.71496	1659	1.80832	2306	4.46661	2111	5.25817	1472	12.4321	1422	10.3376
C112T	2672	0.299401	2061	5.91946	2085	6.76259	2626	13.0236	2613	12.4761	2083	26.4042	2135	24.918
T113A	1745	0.34384	1326	5.05279	1331	7.73854	1591	17.159	1472	16.2364	1134	33.157	1074	31.0056
T113C	2177	0.367478	1482	5.19568	1497	6.21242	1872	13.0342	1769	12.0407	1395	26.0215	1343	27.4758
T113G	1752	0.513699	1211	7.18415	1184	8.27703	1366	19.6925	1296	20.6019	1019	31.5015	1087	33.5787
T114A	2565	0.233918	1690	6.39053	1667	8.81824	1982	15.0353	1901	14.5713	1603	32.252	1581	27.3245
T114C	1391	0.143781	1050	7.2381	1046	11.4723	1214	16.7216	1149	18.1897	918	33.9869	931	30.1826
T114G	1865	1.01877	1340	6.41791	1221	10.0737	1458	15.9122	1464	16.5301	1151	31.4509	1140	33.4211
T115A	2237	0.178811	1592	5.71608	1593	6.52856	1787	16.5641	1797	17.1397	1407	31.3433	1344	30.2083
T115C	1581	0.316256	1197	5.26316	1140	6.57895	1344	12.5	1288	13.8199	990	32.0202	978	29.5501
T115G	1544	0.323834	1108	7.22022	1095	6.84932	1268	17.5079	1176	15.051	934	31.6916	932	30.4721
A116C	1885	0.318302	1638	0.4884	1669	0.77891	2126	1.83443	1889	1.95871	1325	4.45283	1247	2.64635
A116G	1724	0.696056	1263	2.692	1261	2.14116	1605	5.60748	1565	4.79233	1048	9.73282	974	10.3696
A116T	1919	0.521105	1503	3.32668	1560	3.71795	1848	7.52165	1695	7.84661	1142	14.0981	1106	13.5624
C117A	2719	0.183891	1968	5.33537	1980	6.56566	2542	13.2966	2460	12.1545	2056	26.7996	1924	23.4407
C117G	1670	0.0598802	1181	5.16511	1218	5.66502	1562	11.7798	1468	11.7847	1149	26.6319	1118	26.3864
C117T	2521	0.476002	1925	3.68831	1888	5.34958	2404	11.9384	2237	11.0863	1882	25.2391	1890	23.8624
G118A	3111	0.16072	2347	4.60162	2243	4.85956	2796	12.5536	2718	11.0007	2210	25.9729	2346	25.3197
G118C	1489	0.201478	1162	4.81928	1187	6.2342	1517	13.3158	1454	11.6919	1173	29.3265	1178	24.9576
G118T	3638	0.357339	2723	4.7007	2745	6.12022	3382	12.1821	3345	12.3169	2680	26.6045	2697	25.4727
T119A	2095	0.238663	1778	2.64342	1783	2.80426	2202	7.31153	2199	7.18508	1789	19.0609	1868	16.97
T119C	1814	0.330761	1279	3.28382	1431	3.77358	1822	6.36663	1798	7.11902	1456	19.8489	1472	18.0707
T119G	1750	0	1413	2.19391	1404	3.56125	1754	7.06956	1661	8.12763	1504	19.016	1517	18.3916
T120A	1896	0.21097	1572	0.890585	1650	1.81818	2112	4.35606	2204	4.2196	1861	13.7023	1840	13.9674
T120C	1653	0.241984	1276	1.95925	1307	2.83091	1607	6.84505	1608	7.15174	1308	19.8012	1399	18.2988
T120G	1241	0.483481	1054	2.27704	1063	2.25776	1357	5.01105	1333	5.40135	1113	16.6217	1159	16.2209
C121A	2365	0.465116	1828	2.62582	1832	3.38428	2419	9.13601	2206	9.88214	1698	21.2014	1761	21.1244
C121G	1528	0.458115	1221	5.89681	1205	5.56017	1533	10.1761	1526	12.0577	1112	22.7518	1069	24.2283
C121T	2557	0.312867	1969	3.75825	1962	5.35168	2553	10.7325	2457	11.5588	1930	26.114	2015	24.7146
C122A	2187	0.0457247	1711	2.4547	1768	2.09276	2205	5.98639	2031	5.26834	1227	9.04645	1243	9.33226
C122G	1321	0.227101	1025	0.292683	1139	0.614574	1352	3.03254	1245	2.16867	778	3.59897	767	4.95437
C122T	2388	0.502513	1787	5.09233	1771	6.54997	2237	13.5896	2136	15.8708	1520	26.6447	1579	25.0792
A123C	1755	0.34188	1311	4.04272	1303	4.52801	1751	8.62364	1552	9.53608	1106	23.5986	1086	20.9024
A123G	2035	0.14742	1447	2.48791	1612	3.47395	1916	10.7516	1811	10.8227	1405	22.7758	1376	23.0378
A123T	1604	0.374065	1182	2.03046	1275	2.66667	1486	5.1144	1447	5.52868	840	10.8333	884	9.95475
G124A	2656	0.225904	2047	4.8852	1964	7.48473	2549	12.9855	2310	13.9394	1863	28.1267	1861	24.7716
G124C	1448	0.621547	1158	4.23143	1128	3.10284	1219	9.516	1205	10.7884	800	14.625	807	12.7633
G124T	2115	0.378251	1592	4.8995	1581	6.64137	1721	9.1226	1693	10.1004	1175	20.2553	1171	21.6055
G125A	2791	0.143318	2055	5.20681	2017	5.15617	2352	12.6701	2110	12.8436	1482	26.7881	1528	23.0366
G125C	1506	0.796813	1226	1.95759	1291	4.1828	1405	5.8363	1341	8.05369	799	11.0138	814	6.87961
G125T	2141	0.467071	1789	1.84461	1790	2.68156	2014	5.21351	1920	5.625	1158	10.1036	1211	10.6524
A126C	1219	0.328138	974	0.924025	969	1.34159	1196	2.17391	1135	1.93833	718	2.22841	668	1.79641
A126G	2080	0.384615	1510	3.97351	1456	6.18132	1943	12.0947	1818	12.1562	1480	29.5946	1558	24.2619
A126T	1711	0	1236	1.86084	1271	2.20299	1641	5.24071	1444	5.33241	986	19.2698	993	15.1057
T127A	1978	0.606673	1218	6.40394	1188	8.50168	1354	16.6913	1374	14.9927	859	29.6857	907	27.2326
T127C	1781	0.280741	1153	7.02515	1308	7.64526	1456	14.6978	1453	16.5864	1247	30.7939	1173	28.6445
T127G	1335	0.749064	963	5.60748	896	7.47768	1110	13.6036	1082	13.6784	809	30.4079	854	27.7518
G128A	3079	0.16239	2253	6.16955	2174	7.91168	2656	13.2154	2533	13.5413	1910	26.9634	1949	29.0405
G128C	2042	0.0489716	1473	3.46232	1530	3.98693	1773	9.47547	1779	7.98201	1248	19.7917	1216	21.2171
G128T	2701	0.33321	1855	6.25337	1765	7.70538	2093	14.6679	2043	16.2996	1507	28.2681	1529	27.5997
C129A	1847	0.162426	1342	4.09836	1285	5.52529	1496	13.0348	1490	11.8121	1052	29.1825	989	23.7614
C129G	1934	0.0517063	1400	2.57143	1436	3.96936	1933	6.7253	1826	6.29792	1229	17.4939	1192	16.2752
C129T	2374	0.463353	1951	2.81907	1988	2.7163	2524	8.75594	2289	9.218	1729	19.3754	1858	19.4833
C130A	1676	0.178998	1321	1.96821	1348	2.44807	1674	4.54002	1599	4.94059	1040	12.4038	997	14.0421
C130G	1497	0.267201	1329	1.58014	1275	1.96078	1400	6.71429	1473	6.04209	870	15.6322	926	16.6307
C130T	2068	0.0967118	1652	3.1477	1686	2.60973	2135	7.82201	2135	8.2904	1556	22.108	1612	20.9677
T131A	2068	0.338491	1404	5.55556	1357	8.17981	1657	14.9668	1535	15.114	1316	32.6748	1272	31.8396
T131C	2180	0.412844	1507	4.97678	1582	7.58534	2073	11.7704	1963	13.9073	1473	31.9077	1519	29.1639
T131G	1467	0.204499	1184	6.08108	1179	6.53096	1373	18.7181	1312	16.1585	1070	32.4299	1112	26.7986
A132C	1554	0.1287	1045	5.74163	997	7.42227	1358	14.8012	1235	12.4696	1009	30.2279	972	31.1728
A132G	1815	0.661157	1268	5.28391	1207	5.7995	1518	14.6245	1531	13.3246	1135	28.1057	1150	28.4348
A132T	1750	0.514286	1339	5.97461	1320	6.51515	1708	17.6815	1639	18.0598	1164	28.0069	1105	26.9683
G133A	3683	0.135759	2398	7.63136	2565	8.22612	2948	17.2999	2891	16.7762	2379	32.7869	2345	31.258
G133C	2012	0.0497018	1387	6.92141	1533	8.61057	1693	16.9522	1670	16.6467	1326	30.543	1349	33.2839
G133T	2592	0.694444	1847	6.17217	1829	7.92783	2246	15.8949	2139	15.8953	1794	32.553	1865	32.3324
T134A	2118	0.424929	1498	5.74099	1589	8.37004	1769	16.1108	1817	16.7859	1453	31.3145	1361	30.2719
T134C	1548	0.387597	1201	6.2448	1102	8.80218	1429	15.8153	1304	14.1871	1136	29.2254	1203	28.0133
T134G	1407	0.497512	931	4.7261	926	5.07559	1068	10.9551	977	12.999	650	21.6923	649	22.0339
G135A	2714	0.257922	1949	5.07953	1944	6.79012	2292	13.3944	2350	13.1915	1736	26.6705	1678	28.6055
G135C	1994	0.200602	1434	4.67225	1364	6.15836	1518	10.8696	1470	10.2721	1107	21.0479	1021	19.001
G135T	2910	0.412371	1949	5.79785	1935	8.42377	2176	15.8088	2133	13.8772	1676	29.0573	1611	27.7467
G136A	3751	0.239936	2524	7.29002	2444	8.51064	2941	16.967	2903	17.1202	2159	29.5507	2185	29.3364
G136C	2328	0.687285	1595	6.2069	1575	6.85714	1799	14.1745	1714	12.8938	1236	25.6472	1230	25.6911
G136T	2819	0.354736	1859	6.3475	1787	7.38668	2059	16.9985	2092	17.2562	1511	27.8623	1525	26.3607
C137A	3478	0.460035	2329	5.10949	2183	7.60421	2394	14.5781	2448	15.1552	1668	27.5779	1666	25.1501
C137G	2773	0.108186	1913	5.64558	1772	6.99774	2153	13.3767	2086	14.9569	1553	25.821	1515	27.1947
C137T	4128	0.387597	2820	4.92908	2569	7.35695	3073	15.3596	2917	14.2612	2192	28.0109	2129	28.8868
A138C	2899	0.862366	1928	5.96473	1893	8.61067	2215	16.8397	2157	16.5508	1629	29.2204	1590	27.044
A138G	2411	0.622148	1597	6.8253	1565	9.58466	1859	15.546	1883	15.0823	1521	25.7725	1473	28.5811
A138T	2537	0.551833	1744	6.70872	1733	7.84766	2071	14.0512	2041	13.8658	1546	26.0026	1508	27.5199
G139A	5173	0.386623	3667	5.53586	3502	7.02456	4151	12.2139	3905	14.6991	3054	28.4872	3011	26.0711
G139C	4157	0.216502	2811	6.33227	2803	7.70603	3462	14.5292	3317	15.8879	2550	30.2353	2666	28.4321
G139T	3833	0.417428	2680	7.64925	2638	8.49128	3360	16.4583	3189	17.4036	2550	35.2549	2443	33.6062
C140A	5043	0.198295	3248	5.44951	3300	6.63636	4139	13.0225	3880	13.2474	3058	28.1557	3159	27.6353
C140G	2831	0.600495	1970	6.39594	1851	7.02323	2084	13.8196	2113	13.1093	1532	26.5666	1597	27.489
C140T	4450	0.359551	3078	5.58804	2979	7.15005	3628	13.6714	3561	14.9958	2807	27.1108	2668	26.5742
C141A	4561	0.416575	3195	6.57277	3026	8.85658	3549	13.4968	3445	14.4848	2624	28.6204	2621	28.5769
C141G	3259	0.859159	2173	5.2462	2129	5.68342	2335	10.3212	2239	10.0045	1621	19.5558	1567	21.1232
C141T	3975	0.301887	2597	6.35348	2683	7.1189	2967	15.7061	2964	15.0472	2147	28.7378	2183	26.798
C142A	3212	0.498132	2171	4.83648	2190	6.84932	2485	10.9859	2331	10.8537	1756	22.2096	1652	19.6731
C142G	1992	1.05422	1430	6.29371	1405	7.11744	1493	12.0563	1473	12.1521	1044	23.8506	1135	24.3172
C142T	3046	0.492449	2201	5.27033	2274	7.60774	2543	13.0161	2439	14.8011	2035	29.6314	1995	28.9724
C143A	2496	0.600962	1795	5.57103	1744	7.51147	2017	12.9896	1998	12.6126	1433	23.5171	1464	27.6639
C143G	1904	0.315126	1308	3.89908	1398	6.79542	1695	12.2124	1688	12.3815	1325	29.5849	1343	28.3693
C143T	2862	0.349406	2032	6.15157	2070	7.48792	2622	13.1198	2471	12.7479	2113	30.0047	2193	26.4022
A144C	1824	0.328947	1156	7.00692	1233	8.1914	1523	12.935	1482	13.4953	1190	30.5882	1186	26.3069
A144G	2095	0.477327	1484	5.05391	1407	7.24947	1891	12.8503	1749	12.9217	1417	27.3112	1531	26.9105
A144T	2446	0.163532	1827	6.67761	1856	7.21983	2298	14.1862	2296	14.3293	1803	28.0089	2005	28.7781
C145A	3314	0.6035	2259	6.81718	2247	6.89809	2612	15.8116	2595	16.262	2106	30.9117	2083	28.9006
C145G	1816	0.165198	1238	7.59289	1272	8.25472	1555	14.9839	1522	16.3601	1289	31.5749	1305	30.0383
C145T	3089	0.0323729	2168	5.35055	2226	6.19946	2700	10.8519	2703	11.3208	2141	24.9416	2237	25.5253
A146C	1986	0.100705	1438	6.6064	1465	7.91809	1850	15.027	1796	13.6971	1368	31.3596	1456	29.1896
A146G	2093	0.334448	1450	5.93103	1461	8.41889	1867	12.105	1833	13.1478	1502	25.2996	1415	24.2403
A146T	1924	0.31185	1419	6.27202	1330	7.66917	1593	16.1959	1633	17.2688	1271	34.6184	1191	33.4173
A147C	1935	0.310078	1354	6.49926	1326	7.08899	1734	12.3991	1683	11.3488	1346	27.6374	1248	29.0064
A147G	1298	0.46225	989	2.62892	1046	3.34608	1380	9.49275	1312	8.9939	884	20.5882	834	17.7458
A147T	2468	0.243112	1846	5.14626	1839	5.98151	2313	11.8029	2125	12.4235	1723	26.9298	1694	25.3837
T148A	3010	0.199336	1833	7.36498	1889	8.25834	2240	16.6518	2049	16.5447	1620	34.3827	1613	31.8041
T148C	1509	0.0662691	1040	4.90385	1006	6.56064	1407	12.5089	1328	12.6506	981	27.3191	1089	25.6198
T148G	1476	0.338753	1051	6.18459	1058	6.71078	1294	11.7465	1318	14.1882	1094	28.4278	1049	29.0753
A149C	1482	0.539811	1122	4.3672	1114	3.59066	1221	8.68141	1246	10.1926	856	19.0421	893	19.8208
A149G	1593	0.376648	1089	4.86685	1104	7.06522	1377	15.7589	1325	16.9057	1083	30.5633	1109	27.9531
A149T	2006	0.249252	1289	6.12878	1306	8.11639	1379	16.0986	1341	16.1074	1052	29.943	1103	27.6519
T150A	1951	0.615069	1381	5.64808	1435	6.48084	1688	12.9147	1531	12.3449	1178	25.2122	1179	26.3783
T150C	2001	0.29985	1429	5.38838	1458	6.3786	1826	15.6079	1759	14.2695	1398	27.9685	1460	28.6986
T150G	1474	0.542741	996	6.0241	1022	7.92564	1234	12.8849	1228	14.0879	864	29.7454	948	27.5316
C151A	2175	0.321839	1561	3.07495	1525	4.19672	1937	10.8931	1749	11.8925	1167	18.1662	1186	17.032
C151G	1414	0.424328	1105	2.44344	1134	3.43915	1362	10.5727	1258	12.4006	898	23.608	934	21.7345
C151T	2617	0.191058	1887	8.05511	1824	9.32018	2133	16.8308	2038	15.4073	1608	29.6642	1615	29.5356
C152A	1910	0.157068	1567	4.14805	1511	6.15486	1561	12.0436	1551	11.0251	1017	25.0737	1076	25.1859
C152G	1243	0.241352	865	3.69942	913	7.33844	1066	13.4146	963	15.3686	658	25.5319	714	26.6106
C152T	2284	0.569177	1688	5.98341	1639	11.3484	2152	18.7268	2096	19.1794	1624	40.3941	1702	34.3713
A153C	1467	0	1145	3.40611	1166	3.94511	1393	8.18378	1265	9.88142	859	18.7427	901	20.3108
A153G	1538	0.260078	1127	8.252	1080	10.463	1371	19.6937	1330	22.3308	1137	35.3562	1058	35.4442
A153T	1606	0.373599	1229	1.87144	1388	3.45821	1463	6.97198	1451	8.75258	937	13.7673	918	14.9237
G154A	2979	0.537093	2337	1.88276	2381	1.80596	2767	4.01156	2676	5.30643	1805	11.5789	1774	8.3991
G154C	1618	0.309023	1401	1.2848	1339	1.56833	1613	4.02976	1487	2.95898	977	6.96008	977	7.47185
G154T	2513	0.397931	1979	1.21273	2027	2.07203	2412	4.51907	2304	5.16493	1546	10.4787	1486	9.75774
G155A	3446	0.377249	2726	2.86134	2763	4.27072	3240	9.19753	3234	9.49289	2249	23.2103	2173	20.9388
G155C	1729	0.0578369	1327	1.28109	1385	2.02166	1574	5.14612	1587	5.48204	1025	11.6098	977	12.2825
G155T	2344	0.127986	1990	3.26633	1919	3.43929	2421	9.62412	2207	8.51835	1703	21.6089	1657	20.0966
A156C	1458	0.411523	1007	3.77358	1020	3.62745	1431	8.87491	1353	8.49963	1123	19.5013	1149	19.0601
A156G	1534	0.260756	1115	3.2287	1195	5.60669	1399	12.1515	1350	10.8148	1075	24	1118	24.2397
A156T	2647	0.151114	1773	4.17372	1848	6.16883	2415	9.93789	2335	9.97859	1760	20.5682	1922	19.4069
A157C	1478	0.202977	1180	4.91525	1117	6.98299	1407	14.7122	1478	14.479	1144	30.1573	1190	26.3866
A157G	1407	0.568586	894	3.13199	946	5.91966	1144	9.52797	1191	10.7473	843	21.2337	908	22.1366
A157T	2742	0.328228	2026	5.97236	1995	5.11278	2473	11.2818	2380	12.7311	1988	26.006	1934	25.6463
G158A	4475	0.134078	3475	4.86331	3389	5.51785	4097	11.4474	4074	11.4629	3279	25.0991	3363	25.3345
G158C	2721	0.330761	2069	3.91493	2109	5.50024	2585	11.3733	2482	11.3215	2035	24.7666	2103	23.728
G158T	3610	0.33241	2706	4.5085	2757	5.62205	3362	9.78584	3158	9.75301	2677	22.8988	2846	20.9768
C159A	3821	0.837477	2996	5.97463	3101	8.15866	3846	13.8066	3692	15.2492	3384	33.2151	3382	29.8344
C159G	2717	0.515274	1970	5.07614	1955	5.9335	2723	13.1105	2389	12.8087	2156	25.4174	2139	26.6947
C159T	4387	0.273535	3181	4.30682	3213	6.06909	3959	10.3814	3783	11.0494	3098	23.5959	3245	22.5578
C160A	3097	0.387472	2558	8.75684	2661	10.0338	3607	21.5414	3428	20.6826	3168	42.0139	3161	40.5568
C160G	2316	0.431779	1744	4.75917	1704	5.98592	2352	11.9898	2265	12.2296	1893	28.1564	1992	25.4518
C160T	3496	0.286041	2740	4.41606	2649	4.71876	3513	10.1907	3369	9.6171	2687	23.4834	2754	22.6943
C161A	3079	0.519649	2396	4.79967	2364	6.21827	3088	13.5363	3126	13.3397	2493	23.9872	2572	22.0451
C161G	1928	0.570539	1595	11.6614	1626	15.6827	2373	28.0657	2378	29.3103	2196	47.4954	2324	43.6747
C161T	3499	0.514433	2780	6.00719	2694	9.27988	3546	16.3565	3456	15.7697	3044	29.5992	3009	26.7531
T162A	2361	0.592969	1828	6.50985	1797	9.01503	2440	16.3934	2327	15.5995	2114	37.1807	2146	34.6692
T162C	1974	0.202634	1393	5.24049	1386	6.49351	1809	12.0509	1672	11.3636	1419	23.1853	1463	22.4197
T162G	2149	0.465333	1551	11.0251	1742	12.2273	2333	21.946	2241	22.7131	2242	41.6146	2167	42.1781
C163A	2948	0.50882	2364	10.533	2300	13.3043	3439	26.1122	3247	25.6852	3221	46.321	3243	45.7601
C163G	1938	0.206398	1644	3.77129	1737	5.4692	2304	14.2795	2235	12.6174	2297	30.8663	2162	27.7058
C163T	2767	0.252982	2200	7.36364	2227	8.66637	2961	18.4735	3020	19.4371	2560	42.4609	2622	39.9314
T164A	2445	0.449898	1690	3.37278	1738	5.17837	2461	10.5648	2401	10.8705	2143	24.265	2026	21.9151
T164C	2125	0.0941176	1470	4.42177	1608	5.97015	2200	12.8182	2122	14.7974	1618	27.8739	1709	26.0386
T164G	1715	0.174927	1232	4.30195	1371	6.71043	1880	13.0851	1836	11.7102	1527	24.165	1568	21.875
C165A	3007	0.133023	2301	3.86788	2321	4.52391	3101	9.80329	2989	10.2041	2442	26.0442	2463	23.4673
C165G	2551	0.196002	1817	4.29279	1930	6.32124	2787	9.72372	2783	10.097	2274	25.3298	2367	21.2928
C165T	3753	0.426326	2913	4.18812	2885	6.34315	3703	12.2333	3703	10.8831	3040	24.2434	3175	22.2992
T166A	1813	0.165472	1399	2.50179	1562	3.20102	2074	5.44841	1978	6.01618	1638	16.4835	1664	16.4062
T166C	2110	0.758294	1626	3.93604	1599	4.75297	2075	10.8434	1998	9.50951	1479	22.3124	1727	21.5402
T166G	1874	0.480256	1391	1.72538	1502	2.52996	2054	4.33301	2060	5.09709	1684	14.2518	1802	14.4284
G167A	3322	0.301023	2498	3.80304	2489	4.05785	3268	8.04774	3040	8.75	2479	21.3796	2532	19.5103
G167C	2134	0.374883	1730	2.31214	1765	2.54958	2323	6.28498	2335	5.69593	1811	17.7802	1784	16.5359
G167T	2856	0.35014	2338	4.40547	2338	5.60308	3095	10.8885	2928	10.9631	2265	24.5033	2433	23.1813
C168A	1870	0.0534759	1452	3.92562	1504	4.65426	1987	8.85757	2002	10.2897	1792	26.7857	1851	25.4457
C168G	2079	0.481	1694	6.02125	1691	7.7469	2225	15.236	2176	14.2004	1954	38.5363	2017	35.2504
C168T	3040	0.427632	2304	3.68924	2367	4.14026	3238	10.3459	3207	10.7265	2793	24.8836	2727	24.9358
G169A	5590	0.286225	4112	4.81518	3990	5.88972	5386	12.6253	5208	12.7496	4296	29.7486	4505	27.3252
G169C	4002	0.649675	2901	5.13616	2914	5.97117	3669	11.8561	3584	13.1417	3009	28.6474	3045	26.3383
G169T	5053	0.376014	3680	4.64674	3658	5.95954	4742	10.5652	4508	11.4685	3877	26.928	3957	26.4089
G170A	4247	0.447375	3177	6.16934	3199	7.31479	4170	15.6355	4076	15.7998	3537	34.9166	3591	33.5283
G170C	2258	0.664305	1826	6.95509	1982	7.66902	2576	17.896	2505	16.0479	2169	40.1568	2182	34.2805
G170T	3206	0.842171	2465	4.62475	2629	5.55344	3419	14.0977	3185	14.8823	2681	32.8982	2789	29.6881
T171A	2487	0.361882	1774	6.93348	1881	10.0478	2340	18.0342	2218	17.899	1899	36.7035	2004	32.0359
T171C	2135	1.2178	1702	14.1011	1728	19.5023	2378	30.9083	2481	31.1971	2506	56.4246	2543	54.3059
T171G	1889	1.00582	1548	12.0801	1538	15.9948	2338	30.4534	2262	29.2219	2406	54.5303	2306	50.2168
T172A	1877	0.0532765	1521	0.986193	1427	3.01331	1820	3.35165	1823	4.44323	1298	13.8675	1290	11.938
T172C	2054	0.389484	1686	14.2349	1716	16.4918	2337	26.7437	2392	27.8428	2219	50.0676	2211	47.4446
T172G	1718	0.116414	1261	4.52022	1266	6.55608	1684	13.3017	1700	14.6471	1348	28.635	1479	26.4368
T173A	2458	0.284784	1690	4.73373	1691	6.26848	2226	11.3208	2194	13.9927	1722	28.5134	1763	24.0499
T173C	2300	0.391304	1723	7.4289	1621	7.21777	1981	17.264	1922	16.3892	1575	33.1429	1683	28.3422
T173G	1694	1.18064	1299	6.31255	1395	10.5376	1933	20.6415	1858	19.8601	1723	35.8096	1685	36.6172
T174A	2378	0.168209	1675	4.23881	1765	5.21246	2177	8.91135	2105	8.59857	1668	24.6403	1536	19.7917
T174C	2123	0.471032	1742	19.0586	1746	21.6495	2566	39.8285	2484	40.9018	2612	59.1501	2729	58.373
T174G	1809	0.66335	1417	11.9972	1456	14.3544	1935	31.1628	1995	30.9273	2004	50.6487	1957	47.1129
T175A	2315	0.561555	1653	10.6473	1672	10.1675	2206	20.6256	2101	21.6564	1900	38.2105	1862	37.0032
T175C	2384	1.55201	1894	19.905	2026	25.9625	2827	42.1295	2674	41.7352	2869	61.694	2830	60.9541
T175G	1722	1.8583	1397	18.6829	1332	23.8739	1945	41.9023	2044	41.9276	2051	58.7031	2181	59.6974
C176A	2910	0.618557	2094	7.44986	2077	7.55898	2490	15.2209	2369	15.5762	2031	29.739	2175	28.3218
C176G	2297	0.34828	1659	6.20856	1698	8.30389	2014	17.5273	1960	17.8571	1774	30.7215	1729	33.1405
C176T	4011	0.249314	2651	6.1109	2712	8.25959	3242	16.2554	3303	15.1075	2650	30.8679	2744	31.3776
A177C	3166	0.536955	2097	6.24702	2009	8.76058	2529	16.2515	2524	16.6006	2097	31.092	2103	28.5782
A177G	1799	1.05614	1241	5.23771	1243	7.1601	1629	12.0319	1523	16.2837	1270	28.2677	1312	29.4207
A177T	3075	0.130081	2223	3.37382	2220	4.14414	3116	9.7561	3023	10.2547	2341	21.8283	2399	21.3422
G178A	3049	0.131191	2390	0.292887	2538	0.630418	3612	0.498339	3560	0.898876	3291	1.732	3523	1.30571
G178C	2151	0.79033	1644	0.851582	1814	0.937155	2434	0.821693	2330	0.858369	2283	1.00745	2435	1.93018
G178T	2529	0.316331	2119	0.188768	2179	0.367141	3006	0.864937	2997	0.567234	2863	1.11771	3009	1.29611
A179C	1979	0.85902	1489	6.78308	1476	8.06233	1873	16.8179	1871	16.4083	1649	32.6258	1648	33.3131
A179G	2170	0.552995	1840	4.51087	1720	5.46512	2410	12.3237	2396	11.394	2258	28.9637	2374	28.433
A179T	2255	0.0886918	1609	4.28838	1687	3.61589	2319	7.97758	2215	7.67494	1927	26.2584	1970	25.3299
T180A	2274	0.307828	1556	3.27763	1521	4.60224	2014	11.0228	2003	11.2332	1635	25.5046	1616	24.505
T180C	786	0.381679	611	3.60065	647	4.9459	886	11.2867	861	8.94309	688	22.9651	696	23.5632
T180G	1465	0.682594	1092	7.41758	1174	7.75128	1691	15.0207	1551	14.8936	1590	39.6855	1670	38.4431
T181A	2021	0.395844	1715	1.98251	1693	1.772	2265	2.47241	2229	3.45446	2041	11.8569	2075	13.1084
T181C	2134	0.187441	1675	0.776119	1652	0.968523	2355	2.25053	2261	2.07873	2050	7.60976	2070	7.48792
T181G	1697	1.35533	1317	12.6044	1460	14.0411	2183	27.1645	2115	26.0047	2477	51.7562	2571	50.8363
A182C	2314	0.0864304	1703	0.11744	1830	0.437158	2524	0.713154	2500	0.4	2224	0.629496	2370	0.421941
A182G	2733	0.987925	2344	15.0597	2310	20	3223	30.8719	3268	30.7222	3281	53.3069	3343	52.079
A182T	2715	0.478821	2068	0.386847	2111	0.189484	3097	0.258314	2929	0.204848	2924	0.341997	3008	0.49867
G183A	2225	0.629213	1660	0.783133	1726	1.21669	2580	1.20155	2523	0.475624	2302	1.56386	2353	1.61496
G183C	1625	0.123077	1218	0.410509	1274	0.706436	1856	1.02371	1865	0.911528	1830	0.983607	1874	0.960512
G183T	2176	0.505515	1806	0.166113	1923	0.572023	2754	0.43573	2661	0.601278	2475	1.25253	2710	0.738007
G184A	1943	0.360268	1590	0.251572	1735	0.461095	2341	1.40965	2420	1.23967	2225	1.57303	2431	1.85109
G184C	1856	0.0538793	1570	0.191083	1648	0.121359	2405	0.623701	2265	0.1766	2225	0.764045	2267	1.10278
G184T	2230	0.672646	1710	0.467836	1818	0.49505	2558	1.01642	2471	1.25455	2441	1.55674	2493	1.40393
T185A	1059	0.849858	907	0.882029	1004	2.49004	1320	4.62121	1323	4.30839	1253	14.3655	1346	12.4071
T185C	1652	0.484262	1285	2.56809	1428	3.0112	1984	7.40927	1932	5.64182	1818	18.3168	1872	20.7265
T185G	1099	0.545951	884	0.226244	986	0.507099	1251	1.35891	1248	1.28205	1167	2.31362	1271	3.30448
A186C	1690	0.414201	1255	2.78884	1412	3.18697	1867	6.64167	1902	6.204	1747	19.5192	1736	19.3548
A186G	2188	1.05119	1921	14.836	1973	20.0203	2728	29.7654	2597	30.4967	2564	51.9111	2681	51.1749
A186T	2501	0.079968	1881	1.27592	2002	2.44755	2521	4.28401	2469	4.09072	1928	13.5373	2155	13.6891
G187A	2090	0.430622	1650	4.24242	1634	4.71236	2240	9.41964	2183	8.97847	1851	19.9892	1766	18.6297
G187C	2506	0.399042	2138	2.5725	2033	4.08264	2929	6.93069	2876	7.12796	2687	18.3104	2938	18.4139
G187T	2900	0.931034	2078	3.46487	2243	3.61123	2928	6.48907	2874	6.95894	2408	18.6462	2461	18.2852
T188A	2212	1.03978	1663	3.06675	1669	4.01438	2270	8.98678	2157	9.22578	1862	25.3491	1824	22.8618
T188C	2985	0.636516	2179	5.00229	2300	5.91304	2994	12.0908	3015	12.2388	2709	31.8199	2631	29.9886
T188G	1747	0	1451	1.79187	1498	1.93591	2048	2.68555	2067	3.91872	1871	10.0481	2011	11.9344
C189A	1695	0.412979	1305	0.306513	1361	0.293902	1946	0.565262	1879	0.585418	1741	2.29753	1901	3.15623
C189G	1864	0.482833	1479	0.946586	1540	0.779221	2168	1.52214	2257	1.06336	2103	2.90062	2265	2.60486
C189T	2468	0.28363	1872	2.77778	1895	4.06332	2391	9.28482	2276	9.4464	1774	23.0552	1809	21.393
G190A	3572	0.307951	2405	5.98753	2241	6.55957	2928	12.056	2884	13.2802	2460	28.7805	2415	23.8095
G190C	2854	1.05116	1956	10.7873	1980	14.0404	2464	22.849	2423	23.1944	2162	40.333	2146	40.3075
G190T	3577	0.782779	2356	7.93718	2290	10.393	2704	19.7855	2719	20.0441	2162	34.8751	2290	31.6594
A191C	2705	0.184843	1930	7.66839	1915	9.50392	2487	17.2497	2417	16.8804	2062	36.227	2109	33.6178
A191G	4133	0.338737	2935	6.09881	2829	6.57476	3554	13.3934	3442	13.8582	2936	28.5422	2975	28.3697
A191T	2887	0.277104	2218	6.85302	2185	9.33638	2877	18.0396	2991	17.653	2408	36.9186	2640	34.2045
A192C	2657	0.489274	1828	6.34573	1733	9.98269	2308	16.9411	2182	15.4904	1883	35.7939	1735	32.1037
A192G	2819	0.177368	2089	3.97319	2017	4.95786	2646	8.99471	2546	10.5263	2046	23.216	2210	21.4932
A192T	4011	0.299177	2883	5.06417	2919	6.37205	3450	14.2609	3243	14.4311	2781	31.2118	2731	27.6089
A193C	2268	0.396825	1614	8.05452	1676	10.7399	2088	17.3851	2068	20.1644	1688	39.9289	1891	36.1713
A193G	2634	0.379651	1844	4.39262	2000	5.75	2338	11.5056	2352	11.4371	1937	26.4326	1956	24.7955
A193T	3025	0.297521	2134	5.85754	2059	7.33366	2656	13.4413	2606	13.3538	2209	33.4993	2191	30.5796
A194C	2552	0.470219	1817	4.29279	1768	4.92081	2253	9.80914	2200	10.9091	1704	24.9413	1706	22.1571
A194G	2473	0.0808734	1800	5.11111	1804	6.20843	2134	11.5745	2113	12.0208	1758	29.0671	1768	26.1878
A194T	2997	0.133467	2096	3.81679	2019	4.65577	2551	9.99608	2348	10.3066	1944	20.6276	2010	20.2488
A195C	2711	0.627075	1848	5.41126	2033	6.14855	2531	11.4579	2563	12.9536	2038	27.2326	2186	22.8271
A195G	3098	0.419626	2173	5.38426	2200	6.81818	2866	13.5729	2722	13.5562	2243	27.3741	2190	24.1553
A195T	4116	0.558795	2800	4.5	2754	6.13653	3468	12.1107	3505	13.8088	2971	29.4514	2979	27.0561
C196A	2317	0.172637	1674	4.42055	1794	5.74136	2235	11.6331	2171	11.5615	1933	29.1774	1932	25.8282
C196G	1834	0.218103	1445	7.95848	1512	11.2434	2057	20.9042	1893	20.0211	1830	42.3497	1883	40.3611
C196T	3259	0.21479	2433	5.5076	2423	6.19067	2988	11.7805	2713	12.0899	2436	28.1199	2521	25.7041
C197A	3220	0.15528	2388	3.35008	2458	4.80065	3160	8.98734	2995	9.6828	2590	24.749	2715	24.2726
C197G	2610	0.306513	1786	7.55879	1804	10.4213	2578	18.1924	2572	20.7232	2182	41.2466	2331	35.9073
C197T	3196	0.375469	2423	4.74618	2393	5.39072	2941	11.6287	2776	11.2752	2411	26.3791	2395	24.8434
T198A	1337	0.224383	993	4.83384	1024	6.73828	1373	11.2891	1278	11.6588	977	29.0686	1069	28.2507
T198C	3154	0.0951173	2311	5.06274	2320	7.19828	2924	12.3803	2923	11.8714	2384	28.943	2564	25.351
T198G	466	0	329	3.34347	322	4.96894	481	16.4241	437	13.2723	354	32.7684	407	24.8157
A199C	1145	0.262009	832	2.76442	912	4.60526	1398	9.37053	1273	9.81932	1156	23.7889	1144	23.6888
A199G	1980	0.656566	1513	4.09782	1599	5.69106	2326	8.81341	2143	7.97947	1754	22.634	1867	21.6926
A199T	2292	0.30541	1850	2	2004	2.24551	2627	6.39513	2526	6.92795	2139	17.4848	2269	16.483
A200C	4066	0.147565	3013	3.21938	3140	3.02548	4278	7.38663	4252	7.36124	3591	20.4678	3572	18.953
A200G	3145	0.381558	2355	2.76008	2411	4.35504	3355	9.00149	3285	9.52816	2717	24.2547	2849	22.0779
A200T	2891	0.415081	2301	2.34681	2331	3.003	3195	5.47731	3150	5.42857	2694	16.1841	2736	14.7661
G201A	1771	0.395257	1244	3.61736	1307	4.43764	1706	10.9613	1643	10.8338	1309	22.9947	1324	23.1873
G201C	2450	0.530612	1799	2.4458	1959	3.67534	2679	7.80142	2507	7.81811	2051	19.844	2106	17.094
G201T	1813	0.110314	1474	3.05292	1378	3.62845	1908	8.01887	1788	8.55705	1519	16.919	1667	16.6767
A202C	4835	0.289555	3549	4.42378	3527	6.52112	4487	12.5474	4328	13.1932	3345	28.4903	3540	24.887
A202G	3851	0.519346	2703	4.62449	2694	4.19451	3397	9.33176	3332	9.84394	2540	20.5906	2675	19.5514
A202T	4006	0.249626	2970	5.72391	2910	6.66667	3765	12.1647	3799	13.8194	3009	30.9405	3199	28.7277
A203C	5579	0.28679	4125	4.84848	4239	6.72328	5061	12.3296	5050	12.7921	4225	27.5503	4259	25.2407
A203G	2581	0.387447	1978	6.37007	1943	7.87442	2684	17.9955	2436	16.3793	2250	38.5333	2311	34.0545
A203T	4154	0.385171	3081	5.12821	3168	7.48106	3830	11.6449	3760	12.6862	3129	27.5168	3280	24.7866
A204C	2579	0.0387747	1845	4.98645	1850	5.94595	2483	12.2433	2469	12.5962	1888	25	1957	23.9142
A204G	4513	0.310215	3214	8.80523	3350	10.3284	4633	20.5482	4383	19.895	3932	37.9705	4014	35.7
A204T	2348	0.425894	1820	4.83516	1805	7.97784	2189	12.243	2126	11.6181	1755	25.755	1758	25.1422
T205A	1110	0.36036	808	5.32178	837	5.49582	978	9.7137	1018	8.44794	783	19.9234	766	18.799
T205C	2060	0.582524	1394	4.30416	1468	5.85831	1683	13.5472	1765	12.6912	1391	26.0963	1426	25.3857
T205G	2217	0.67659	1516	5.40897	1598	6.75845	1949	15.9056	1758	14.6189	1522	30.4205	1582	26.9912
T206A	1388	0	1013	3.15893	965	4.2487	1299	7.77521	1154	8.23224	1044	19.8276	1021	18.2174
T206C	1639	0.610128	1186	3.79427	1191	7.0529	1538	11.9636	1497	10.688	1195	27.364	1340	24.1791
T206G	878	0.455581	658	6.68693	662	8.1571	937	19.4237	846	17.8487	771	36.8353	790	34.6835
T207A	1112	0.899281	834	11.0312	878	13.5535	1256	24.8408	1196	23.6622	1225	47.102	1250	48.16
T207C	1200	0.5	1067	10.8716	1070	12.8972	1620	24.1358	1604	23.6284	1480	45.6757	1625	48.3077
T207G	1197	0.334169	993	9.66767	1018	10.9037	1446	18.8105	1291	22.0759	1222	37.6432	1262	35.42
A208C	588	0	545	3.30275	579	3.62694	702	5.41311	709	7.19323	611	18.3306	660	16.0606
A208G	1342	0.670641	990	8.78788	1005	10.3483	1308	18.1193	1244	20.9003	1110	34.8649	1211	33.526
A208T	682	0	553	7.23327	544	5.51471	787	14.7395	708	15.8192	592	26.6892	662	32.7795
C209A	1003	0	805	0.124224	853	0.117233	1278	0.391236	1207	0.3314	1123	0.445236	1234	0.162075
C209G	729	0	601	0.499168	680	0.441176	947	0	900	0	856	0.116822	921	0.325733
C209T	969	0.206398	741	1.34953	813	0.98401	1001	2.5974	964	3.21577	904	7.63274	908	8.03965
C210A	804	0	721	0	734	0.13624	1002	0.0998004	1005	0.199005	1016	1.08268	1028	0.583658
C210G	916	0.10917	787	0	804	0.248756	1163	0.0859845	1083	0.554017	983	0.203459	1108	0.361011
C210T	852	0.352113	708	0.564972	766	0.522193	980	1.22449	984	0.813008	833	3.2413	868	2.53456
T211A	1807	0.332042	1400	0.785714	1453	0.757054	2158	0.60241	2129	1.08032	2010	1.09453	2208	1.08696
T211C	1024	0.292969	829	0.603136	829	0.361882	1220	1.06557	1191	0.923594	1021	1.07738	1141	1.05171
T211G	1032	0.0968992	820	0.609756	915	0.874317	1280	2.65625	1179	2.62935	1129	12.3118	1132	8.92226

## Sheet: Single Mutant Library Rep 2
variant	0M_Reads	0M_PC	2M_Reads	2M_PC	5M_Reads	5M_PC	10M_Reads	10M_PC	15M_Reads	15M_PC	30M_Reads	30M_PC	60M_Reads	60M_PC
Time (min)-->	0	0	2	2	5	5	10	10	15	15	30	30	60	60		Variant Position Number shown in this file is the CrPV Genome position number minus 6,005
WT	413283	0.281405	316995	4.45591	231238	8.16605	293908	11.1429	254608	13.9281	273188	17.5326	272664	21.92
C24A	1144	0.34965	882	2.60771	772	7.25389	887	10.1466	772	15.6736	817	18.3599	792	25.2525
C24G	897	0	685	4.08759	614	8.63192	621	13.2045	556	15.4676	652	21.9325	662	24.1692
C24T	1403	0.213828	1165	5.40773	883	10.419	1089	11.2948	894	14.6532	947	21.2249	1024	25.4883		Example: C6166 is shown in this file as C161
A25C	1334	0.449775	1058	5.57656	736	11.0054	937	10.4589	824	13.5922	809	18.047	816	25.8578
A25G	1913	0.156822	1600	5.5625	1185	7.42616	1411	12.686	1370	14.5985	1427	18.7807	1437	23.0341
A25T	1641	0.365631	1374	3.78457	1051	8.94386	1291	12.316	1190	16.8067	1224	19.1993	1159	22.7783
A26C	900	0.444444	659	2.12443	575	5.73913	656	12.9573	570	14.2105	553	13.9241	579	26.943
A26G	2082	0.192123	1540	4.74026	1092	8.60806	1484	11.7251	1309	13.751	1486	16.0834	1374	20.1601
A26T	1553	0.128783	1226	2.36542	851	7.75558	1065	11.3615	951	12.7234	1074	19.8324	1088	24.1728
A27C	1366	0.219619	1081	4.34783	807	8.30235	995	11.1558	935	16.7914	944	17.5847	866	24.1339
A27G	1145	0.174672	818	2.56724	702	5.98291	773	11.2549	681	16.1527	681	13.069	677	20.384
A27T	1736	0.115207	1247	4.00962	1024	9.47266	1217	13.7223	1106	18.0832	1092	20.6044	1170	21.5385
A28C	1357	0.589536	1114	4.12926	779	5.39153	935	12.0856	922	16.269	883	16.8743	904	24.8894
A28G	1714	0.233372	1302	5.22273	1027	8.76339	1102	8.80218	1116	14.2473	1179	16.5394	1180	19.9153
A28T	1782	0.16835	1354	3.76662	1061	6.59755	1206	10.2819	1075	14.7907	1213	19.291	1151	23.9791
A29C	1621	0.0616903	1210	4.71074	877	7.75371	1081	7.49306	1008	14.9802	988	17.915	932	24.2489
A29G	2082	0.0480307	1638	4.33455	1237	7.19483	1508	10.0133	1442	13.3842	1540	17.013	1380	24.4928
A29T	1889	0.26469	1545	5.30744	1047	11.6523	1270	13.937	1194	22.5293	1252	23.9617	1265	32.0158
T30A	2053	0.0974184	1734	1.49942	1426	4.34783	1625	8.61538	1321	10.4466	1411	17.7888	1339	21.2845
T30C	2344	0.127986	1940	3.09278	1377	9.58606	1718	13.3295	1469	14.4997	1561	18.5138	1548	22.4806
T30G	1738	0.172612	1454	2.95736	1092	5.49451	1387	9.30065	1092	10.2564	1050	16.0952	1016	24.5079
G31A	3035	0.329489	2445	3.31288	1859	8.55299	2153	11.2866	1810	15.5249	1799	17.6765	1937	22.8704
G31C	2047	0.146556	1555	3.79421	1114	8.61759	1410	11.2766	1210	14.0496	1237	19.0784	1294	28.9026
G31T	2561	0.195236	2174	4.41582	1492	7.30563	1678	12.2169	1557	14.6435	1655	18.6707	1650	24.303
T32A	2382	0.167926	1884	3.23779	1217	9.6138	1528	13.4162	1359	14.0545	1426	18.9341	1452	25.2066
T32C	2384	0.33557	2234	1.70098	1708	1.93208	2018	5.15362	1765	6.74221	1676	10.2029	1539	19.2982
T32G	1554	0	1478	2.09743	1193	3.52054	1428	5.32213	1149	8.52916	1068	14.2322	1074	20.6704
G33A	2157	0.139082	1873	0.747464	1587	2.52048	1892	4.65116	1513	5.15532	1426	9.25666	1149	14.9695
G33C	1613	0.371978	1460	0.410959	1282	0.624025	1508	1.39257	1345	2.45353	1274	3.2967	1026	6.04288
G33T	1887	0.370959	1739	0.690052	1401	1.85582	1634	2.38678	1494	4.01606	1287	8.46931	1096	13.9599
A34C	1378	0.362845	1222	0.981997	1031	0.775946	1384	2.09538	1040	2.5	1002	4.39122	901	9.43396
A34G	1841	0.271592	1559	1.98845	1270	4.88189	1515	8.18482	1127	12.2449	1257	20.7637	1256	23.328
A34T	1726	0.463499	1476	1.89702	1255	2.23108	1386	6.85426	1236	9.14239	1170	17.6923	1052	23.5741
T35A	2057	0.243072	1676	2.50597	1283	5.22214	1482	8.63698	1284	12.9283	1307	16.909	1302	22.043
T35C	2136	0.093633	1647	3.27869	1321	6.73732	1531	7.96865	1323	10.3553	1459	13.5709	1433	19.1905
T35G	1708	0.175644	1286	1.24417	988	3.34008	1313	8.37776	1050	10.5714	1047	16.6189	1006	24.8509
C36A	2566	0.233827	2223	0.494827	1787	0.559597	2277	2.32762	1918	3.49322	1868	5.88865	1539	9.68161
C36G	1761	0.170358	1611	0.744879	1270	1.1811	1610	3.78882	1316	3.19149	1208	4.4702	1082	10.3512
C36T	2136	0.468165	1851	1.0805	1632	2.02206	1958	4.18795	1616	5.81683	1510	8.34437	1206	12.6866
T37A	2152	0.232342	1880	3.19149	1392	5.60345	1636	8.37408	1465	13.7201	1507	20.2389	1490	20.9396
T37C	2221	0.315173	1943	1.6984	1583	3.7271	1846	6.66306	1530	9.54248	1339	13.1441	1295	17.4517
T37G	2235	0.0447427	1684	3.68171	1296	9.5679	1600	9.1875	1347	12.5464	1564	16.9437	1486	19.7847
T38A	1900	0.421053	1642	1.03532	1305	0.996169	1723	3.59837	1400	5.14286	1155	11.0823	1070	15.1402
T38C	2222	0.225023	1717	2.9703	1348	6.30564	1553	9.14359	1371	12.6185	1494	15.6627	1384	23.1214
T38G	1729	0.173511	1404	0.854701	1126	2.22025	1383	5.56761	1133	7.0609	1156	12.8893	1063	22.8598
G39A	3251	0.0615195	2461	4.10402	1911	6.90738	2473	10.2709	2103	12.4108	2117	16.958	2181	19.8533
G39C	1930	0.259067	1645	2.00608	1288	4.19255	1561	8.77643	1344	10.6399	1285	17.5875	1284	20.0156
G39T	2357	0.169707	1936	2.22107	1531	5.02939	1919	9.48411	1682	12.0095	1660	13.7349	1697	18.8568
C40A	1453	0.344116	1238	1.45396	1010	6.13861	1313	10.7388	1183	15.2156	1113	21.6532	1158	30.3972
C40G	1355	0.295203	1090	3.94495	847	7.91027	969	10.0103	978	12.9857	1061	21.2064	1082	23.5675
C40T	1904	0.157563	1541	3.24465	1137	8.79507	1472	8.83152	1223	12.1014	1438	17.733	1504	22.2074
T41A	1781	0.112296	1348	3.93175	1068	10.5805	1312	17.5305	1193	14.7527	1235	21.0526	1314	25.0381
T41C	2169	0.0461042	1708	3.51288	1231	6.90496	1606	12.6401	1390	12.7338	1511	14.4937	1430	20.5594
T41G	1758	0.113766	1405	4.48399	1136	10.9155	1368	12.9386	1163	18.0567	1253	22.7454	1233	28.1427
T42A	1684	0.0593824	1392	5.60345	1019	10.0098	1299	12.5481	1209	15.0538	1220	18.9344	1157	26.4477
T42C	2324	0.430293	1845	4.98645	1290	8.06202	1642	10.4141	1552	12.7577	1597	15.9674	1622	21.3317
T42G	1515	0.19802	1244	2.65273	1007	6.1569	1101	12.2616	1131	13.2626	1107	18.8799	1043	23.2982
G43A	1394	0.35868	1090	3.3945	859	6.16997	1102	10.7078	957	14.4201	963	21.08	919	24.8096
G43C	1125	0.355556	946	1.69133	693	3.4632	884	6.33484	757	8.71863	670	13.8806	612	15.1961
G43T	1021	0.195886	882	0.566893	745	3.89262	786	5.85242	655	8.39695	653	13.7825	580	16.3793
T44A	1593	0.439422	1275	5.2549	1010	8.71287	1210	12.8099	1084	15.3137	1146	20.5061	1053	23.2669
T44C	2027	0.148002	1599	5.4409	1246	9.55056	1508	13.4615	1409	17.8141	1484	16.2399	1474	24.0163
T44G	1674	0.358423	1277	6.65623	978	9.7137	1212	13.2838	1172	16.1263	1129	20.372	1230	25.3659
A45C	1346	0.297177	1092	5.12821	859	9.19674	1003	13.2602	846	20.922	1030	22.6214	875	31.6571
A45G	2160	0.324074	1610	4.65839	1254	10.0478	1483	13.5536	1394	15.1363	1419	19.9436	1489	22.767
A45T	1634	0.122399	1170	4.70085	889	9.78628	1100	12.3636	972	16.0494	1028	18.8716	1013	24.7779
A46C	1757	0.227661	1316	5.92705	964	8.29876	1206	11.1111	1145	16.5066	1122	17.9144	1128	25.0887
A46G	1715	0	1337	7.25505	925	14.1622	1241	18.4529	1090	19.633	1236	26.0518	1226	37.1126
A46T	2621	0.305227	1974	5.16717	1420	8.87324	1777	11.8739	1573	14.1132	1673	19.486	1616	19.6782
A47C	1851	0.378174	1286	5.44323	982	10.4888	1196	11.7057	1022	14.3836	1029	18.6589	1099	23.1119
A47G	1804	0.443459	1376	7.41279	1100	14.2727	1282	13.9626	1103	19.039	1172	25.3413	1127	36.0248
A47T	2136	0.514981	1408	6.10795	1087	11.1316	1428	14.4958	1205	15.0207	1270	20.7874	1204	26.9103
T48A	1894	0.211193	1345	6.39405	1019	9.02846	1192	13.3389	1033	18.9739	971	21.8332	1024	22.9492
T48C	2685	0.372439	2102	6.23216	1540	9.74026	1701	14.9324	1597	19.8497	1564	26.087	1619	29.5244
T48G	1633	0.428659	1209	7.94045	888	10.8108	1078	15.3061	885	15.4802	960	22.7083	954	29.6646
A49C	1420	0.352113	1179	5.85242	851	10.2233	1000	15.7	896	15.4018	913	18.1818	902	25.6098
A49G	2167	0.13844	1670	4.79042	1158	8.03109	1524	11.2861	1392	15.8046	1484	19.6092	1420	22.0423
A49T	1722	0.232288	1422	4.21941	1027	9.25024	1282	11.5445	1132	11.9258	1073	21.808	1002	23.3533
C50A	2443	0.573066	1757	4.32555	1313	9.2917	1671	12.2083	1428	14.3557	1519	15.4049	1467	23.9264
C50G	1762	0.397276	1285	5.05837	1008	9.82143	1216	15.2138	1023	17.2043	1119	18.4093	1143	26.5092
C50T	2670	0.262172	2081	4.61317	1557	8.73475	1859	9.844	1608	14.49	1826	16.3198	1727	21.0191
A51C	1839	0.21751	1422	3.23488	1054	6.07211	1323	8.69237	1165	12.7039	1277	14.6437	1153	16.7389
A51G	1680	0.178571	1292	4.79876	959	9.90615	1319	13.0402	1009	15.56	1103	17.0444	1064	24.6241
A51T	1647	0.242866	1275	5.01961	1016	8.56299	1136	11.0915	1000	14	1048	13.8359	990	22.7273
A52C	1557	0.192678	1334	3.82309	990	6.66667	1235	9.87854	1123	13.0009	1180	19.0678	1122	17.9144
A52G	1958	0.766088	1488	4.77151	1095	10.0457	1448	13.7431	1279	14.699	1380	18.6957	1370	23.7956
A52T	1981	0.454316	1461	6.91307	1045	13.6842	1265	16.7589	1164	20.7045	1361	29.978	1472	36.8207
T53A	2528	0.276899	2117	2.59802	1583	7.26469	1975	10.2785	1778	12.5422	1748	16.9336	1689	21.6696
T53C	2658	0.112867	2165	3.00231	1598	7.82228	2013	8.19672	1625	12.3692	1883	13.8609	1774	15.4453
T53G	2127	0.376117	1689	5.3286	1407	8.17342	1586	8.82724	1477	13.4733	1591	15.9648	1563	20.2175
T54A	2942	0.271924	2209	3.16885	1752	6.96347	2146	10.3914	1864	13.9485	1957	17.7823	1952	19.1086
T54C	2601	0.230681	2069	3.43161	1470	9.59184	1890	10.5291	1577	14.5212	1855	17.4124	1694	20.7792
T54G	1884	0.265393	1464	3.96175	1117	9.31065	1480	12.4324	1249	14.4115	1343	15.1899	1405	24.1281
T55A	2502	0.119904	2004	4.19162	1447	7.60194	1849	8.27474	1483	13.9582	1748	17.7346	1636	18.5208
T55C	2445	0.0817996	1911	3.663	1425	9.54386	1765	10.0283	1574	13.0241	1712	16.472	1676	23.21
T55G	1794	0.278707	1430	3.91608	925	7.78378	1360	10.8824	1200	14.1667	1385	18.4116	1272	19.7327
T56A	2132	0.140713	1690	5.32544	1341	8.7994	1715	12.2449	1451	13.6458	1604	16.0224	1540	19.7403
T56C	2562	0.468384	1930	4.30052	1387	7.20981	1906	11.2277	1557	12.9737	1734	18.1084	1666	22.389
T56G	1854	0.431499	1411	3.54359	1011	9.19881	1368	10.307	1126	15.7194	1268	15.8517	1307	20.4285
G57A	2156	0.41744	2081	3.1235	1602	4.80649	2106	9.35423	1970	11.269	1872	18.2158	1901	23.0931
G57C	1501	0.333111	1300	2.07692	1092	4.0293	1544	10.1036	1442	8.94591	1439	14.3155	1437	19.9026
G57T	2165	0.785219	1891	2.53834	1664	5.58894	2049	8.19912	1878	12.3536	1888	15.3602	1890	19.418
A58C	1534	0.456323	1236	3.9644	994	9.75855	1298	11.7874	1101	14.8955	1182	18.8663	1182	21.3198
A58G	1524	0.262467	1040	2.01923	877	7.86773	1051	9.03901	949	14.9631	931	16.5414	984	23.4756
A58T	1881	0.425306	1628	5.28256	1255	9.08367	1606	14.5704	1416	17.5847	1626	22.5092	1592	24.8744
G59A	2436	0.205255	2146	3.49487	1712	7.76869	2185	8.46682	2075	13.6867	1914	16.4577	1775	19.0423
G59C	1927	0.311365	1820	1.59341	1457	6.10844	1887	9.115	1661	11.8001	1574	14.3583	1517	19.2485
G59T	2161	0.277649	1972	1.72414	1612	5.45906	2063	7.70722	1796	10.8575	1772	15.1806	1662	16.8472
A60C	1612	0.372208	1343	2.38273	1071	5.97572	1329	7.44921	1233	12.8954	1270	14.8031	1244	16.5595
A60G	1767	0.339559	1412	5.09915	1049	6.86368	1399	9.57827	1140	11.3158	1247	14.4346	1247	18.2037
A60T	1891	0.105764	1536	3.58073	1219	7.21903	1521	9.20447	1385	15.8123	1458	16.2551	1413	20.5945
G61A	2376	0.420875	1984	2.67137	1657	4.9487	2105	9.5962	1873	11.2653	1698	13.6042	1716	17.4825
G61C	1517	0.197759	1348	2.22552	977	4.09417	1396	8.73926	1242	9.09823	1177	14.0187	1108	15.343
G61T	1218	0.246305	1061	2.45052	893	9.29451	1246	13.8844	1123	20.3028	1186	25.7167	1182	29.8646
G62A	2854	0.280308	2258	2.21435	1819	6.2122	2187	6.58436	1909	11.7339	1899	14.4286	1905	16.273
G62C	1542	0.0648508	1241	3.14263	1061	7.44581	1285	9.2607	1138	15.1142	1037	16.0077	1115	19.3722
G62T	2113	0.331283	1913	3.6069	1403	6.69993	1695	10.5015	1505	12.8904	1476	16.3957	1468	17.2343
T63A	3106	0.321958	2554	3.60219	1841	7.1157	2182	8.75344	1902	12.3028	2095	14.7017	2014	20.1589
T63C	2587	0.115964	1938	3.76677	1445	8.3045	1965	11.2468	1609	14.2946	1705	17.8299	1792	22.2098
T63G	2464	0.243506	1846	3.62947	1441	7.84178	1659	10.1266	1523	15.2331	1736	16.0714	1661	16.6767
T64A	2518	0.516283	2024	11.6107	1681	20.8209	2181	28.4273	1951	31.7273	2264	36.6166	2402	45.9201
T64C	3732	0.428725	2888	3.70499	2351	7.95406	2883	10.3711	2409	12.3288	2577	16.7249	2578	20.5974
T64G	2297	0.43535	1727	5.9062	1386	13.7085	1856	16.5948	1508	23.6074	1762	28.7174	1660	33.5542
A65C	2136	0.280899	1589	4.09062	1167	6.25536	1449	9.79986	1352	12.1302	1422	15.2602	1274	21.4286
A65G	2547	0.196309	2049	3.22108	1476	7.11382	1827	11.2753	1536	13.2161	1693	15.062	1597	17.7207
A65T	2310	0.30303	1830	4.48087	1338	8.3707	1730	10.6936	1482	13.4953	1535	15.9609	1479	23.3266
A66C	1721	0.0581058	1368	5.11696	1041	8.93372	1356	12.1681	1139	15.3644	1204	18.7708	1263	22.0111
A66G	2527	0.118718	1988	3.31992	1491	7.71294	1868	10.8672	1542	11.6732	1656	14.3116	1745	17.4212
A66T	2470	0.202429	1767	3.90492	1370	6.93431	1713	11.4419	1399	13.3667	1606	18.3064	1610	19.9379
T67A	2336	0.171233	1903	5.20231	1405	9.11032	1781	13.3071	1544	14.5078	1635	19.7554	1695	25.4277
T67C	2904	0.206612	2217	4.33018	1687	8.65442	2033	9.05066	1828	13.3479	1823	18.102	1877	21.3106
T67G	2453	0.122299	1833	3.5461	1322	8.77458	1724	10.7889	1456	12.0192	1572	16.4758	1588	21.2846
A68C	1443	0.693001	1093	4.75755	766	7.44125	862	13.6891	750	13.8667	745	19.0604	652	23.0061
A68G	1721	0.40674	1344	4.98512	868	6.56682	1145	11.5284	1023	14.8583	983	18.9217	912	30.1535
A68T	1688	0.296209	1269	3.94011	892	9.41704	1101	11.1717	842	13.658	845	18.4615	824	28.1553
A69C	1654	0.423216	1250	4	891	7.51964	1070	13.8318	919	16.975	967	19.4416	909	22.5523
A69G	1547	0.387847	1115	4.30493	822	8.51582	999	12.012	839	16.9249	823	19.8056	753	20.8499
A69T	1703	0.2936	1203	5.98504	866	8.19861	1000	12.2	896	16.183	831	17.6895	789	20.7858
A70C	2101	0.333175	1553	5.60206	1106	13.7432	1408	14.2045	1122	17.8253	1369	23.6669	1287	27.3504
A70G	2181	0.596057	1775	4	1327	7.76187	1631	11.6493	1485	14.3434	1458	17.5583	1554	21.8147
A70T	2203	0.0907853	1500	6.93333	1128	9.66312	1357	13.0435	1254	14.3541	1282	19.8908	1193	22.5482
T71A	1737	0.402994	1401	6.92363	1032	12.4031	1272	15.8019	1118	20.3041	1161	21.0164	1290	28.9922
T71C	2369	0.21106	1902	3.94322	1330	10.3759	1763	14.6341	1482	17.3414	1618	21.2608	1568	24.1709
T71G	2028	0.394477	1608	3.54478	1231	8.93582	1417	13.6203	1223	16.6803	1321	21.5746	1417	23.4298
T72A	2840	0.352113	2178	4.86685	1574	9.91105	1856	14.2241	1729	19.3754	1897	19.1882	1858	25.0807
T72C	1845	0.216802	1523	5.12147	1104	9.51087	1256	13.7739	1137	19.0853	1197	19.9666	1228	23.9414
T72G	1640	0.121951	1409	5.25195	1051	11.5128	1178	12.6486	1138	17.1353	1188	19.7811	1197	24.3943
A73C	1346	0.371471	1099	4.82257	814	8.96806	1024	13.0859	946	17.2304	985	18.2741	1047	25.5969
A73G	2015	0.297767	1430	5.94406	1115	10.583	1322	12.7837	1135	15.7709	1266	21.0111	1352	22.929
A73T	1692	0.177305	1326	6.41026	971	12.3584	1310	15.3435	1098	18.4882	1278	24.1784	1275	33.2549
C74A	1552	0.515464	1356	3.53982	1095	6.75799	1243	9.65406	1121	15.5219	1046	17.3996	1036	26.7375
C74G	1176	0.765306	1121	5.61998	806	13.2754	924	19.1558	898	21.2695	913	26.1774	938	30.7036
C74T	2637	0.530906	2283	6.04468	1616	11.5099	1910	13.9791	1737	18.0196	1881	23.445	1981	29.4296
A75C	1463	0.273411	1079	5.09731	830	10.7229	1105	17.0136	1039	20.4042	1123	18.3437	1150	25.4783
A75G	1948	0.205339	1712	7.88551	1256	15.2866	1563	17.0186	1370	22.5547	1577	28.345	1659	36.7691
A75T	1750	0.4	1425	6.17544	1045	9.66507	1354	13.6632	1125	16.9778	1185	21.0127	1233	22.3844
A76C	1225	0.408163	1100	4.18182	686	8.89213	919	15.778	780	20.3846	793	22.9508	818	28.7286
A76G	2171	0.27637	1695	4.42478	1265	9.24901	1608	12.1891	1442	15.2566	1588	22.8589	1550	27.4194
A76T	2117	0.0944733	1596	4.13534	1277	7.83085	1470	10.8844	1346	14.5617	1342	18.6289	1433	20.9351
G77A	1795	0.278552	1465	1.50171	1164	4.55326	1383	9.83369	1104	13.2246	1044	18.4866	987	20.4661
G77C	1517	0.263678	1359	1.39809	1138	3.25132	1259	5.48054	1101	9.08265	1047	10.8883	925	19.027
G77T	1768	0.169683	1514	2.37781	1210	6.8595	1355	6.93727	1243	15.2051	1110	14.8649	1077	22.0056
T78A	1873	0	1461	0.752909	1324	1.0574	1558	4.04365	1311	4.95805	1192	6.7953	1038	13.8728
T78C	2216	0.0902527	1655	3.62538	1314	8.6758	1645	10.0304	1370	13.4307	1513	16.92	1410	23.4043
T78G	1145	0.0873362	940	2.23404	802	4.2394	932	6.97425	763	13.1062	736	18.0707	778	22.2365
A79C	1575	0.380952	1339	2.9873	1048	5.53435	1124	9.60854	1051	12.8449	1113	19.6765	1179	26.6327
A79G	1553	0.128783	1464	2.04918	1156	5.44983	1396	7.52149	1271	10.1495	1192	21.3087	1176	30.5272
A79T	1881	0.0531632	1583	3.15856	1237	5.90137	1450	8.62069	1182	13.5364	1213	15.911	1118	25.1342
G80A	3325	0.120301	2553	3.95613	2017	7.48637	2421	13.2177	1966	15.3103	2181	17.2398	2143	20.0187
G80C	2472	0.161812	2049	4.19717	1452	6.81818	1772	11.3431	1482	13.6977	1654	16.8682	1655	21.9335
G80T	3662	0.354997	2903	3.44471	2124	7.53296	2551	10.9761	2193	15.4583	2452	18.0669	2461	21.6985
T81A	2201	0.0908678	1946	2.51799	1589	4.59408	1819	9.23584	1428	11.9048	1624	18.2266	1527	23.5756
T81C	1585	0.252366	1396	0.859599	1268	2.36593	1383	5.78453	1198	9.93322	1086	10.221	1013	21.8164
T81G	1852	0.269978	1612	1.4268	1447	1.72771	1849	3.19091	1489	3.55944	1410	7.37589	1259	12.3114
G82A	2158	0.0926784	2101	0.904331	1720	1.04651	2016	1.83532	1836	2.55991	1602	5.30587	1336	7.11078
G82C	1403	0.213828	1272	0.86478	1232	0.487013	1346	1.18871	1259	1.58856	1081	4.25532	858	5.82751
G82T	2059	0.388538	1899	0.368615	1647	0.728597	1976	1.51822	1745	1.60458	1705	2.46334	1342	4.69449
C83A	2389	0.418585	2108	1.13852	1755	1.19658	2108	3.88994	1880	3.82979	1719	8.02792	1474	11.3297
C83G	2498	0.40032	2110	1.56398	1654	2.78114	1976	4.75709	1654	8.04111	1469	11.7767	1301	20.4458
C83T	2403	0.208073	2048	1.26953	1686	3.26216	1852	5.93952	1758	8.30489	1556	10.1542	1339	15.9821
T84A	2367	0.422476	1848	3.78788	1302	7.52688	1612	11.1663	1392	17.4569	1444	16.5512	1351	23.168
T84C	1975	0.658228	1535	3.97394	1209	9.09843	1448	12.5691	1240	18.0645	1429	18.9643	1394	29.4835
T84G	1806	0.664452	1533	4.7619	1055	8.90995	1228	14.0879	1104	16.1232	1209	17.5352	1171	24.082
A85C	1455	0.412371	1131	4.5977	886	9.81941	1043	14.5733	835	20.8383	1000	23.4	957	26.2278
A85G	2513	0.397931	1844	5.31453	1365	8.20513	1689	11.7229	1570	15.9873	1850	18.973	1535	26.1889
A85T	1029	0.194363	894	4.36242	633	8.21485	769	14.0442	694	19.4524	704	27.2727	730	28.9041
T86A	1854	0.107875	1511	3.24289	1072	7.08955	1233	12.1655	1223	15.1267	1254	17.5439	1088	26.6544
T86C	1525	0.327869	1312	3.96341	927	7.98274	1099	13.1028	1009	14.8662	1107	20.8672	1006	24.5527
T86G	1670	0.179641	1258	4.84897	948	7.06751	1195	12.0502	1129	16.1205	1091	20.165	1076	24.1636
T87A	1274	0.549451	939	2.66241	812	8.25123	950	15.7895	753	18.4595	779	21.6945	749	27.2363
T87C	1615	0.371517	1351	5.10733	931	8.59291	1173	13.0435	1074	19.7393	1114	20.9156	1036	27.027
T87G	1219	0	906	3.75276	714	9.52381	849	14.0165	761	17.2142	690	22.3188	830	25.6627
T88A	1280	0.3125	1091	5.31622	753	10.093	981	13.2518	856	17.6402	1002	18.7625	889	27.8965
T88C	1197	0.334169	1010	3.26733	798	9.27318	893	13.5498	722	20.2216	774	22.9974	801	23.3458
T88G	1289	0.310318	1115	4.21525	792	9.59596	962	9.66736	865	15.2601	943	16.755	920	23.3696
T89A	1446	0.0691563	1234	4.29498	889	8.88639	1013	11.155	907	16.3175	884	19.2308	939	28.115
T89C	1576	0	1296	5.94136	933	9.96785	1146	13.7871	1061	15.5514	1114	22.2621	1107	28.4553
T89G	1473	0.271555	1333	4.20105	935	8.34225	1185	14.7679	975	16.4103	937	23.4792	877	27.48
T90A	2004	0.0998004	1871	3.63442	1257	7.71679	1577	13.7603	1402	14.9786	1377	26.0712	1318	28.0728
T90C	1453	0.0688231	999	4.5045	867	8.07382	1048	10.5916	889	14.8481	975	17.7436	966	22.0497
T90G	1943	0.360268	1557	4.04624	1209	11.0008	1511	16.2144	1444	22.6454	1462	30.7798	1569	36.775
G91A	1009	0	826	3.1477	660	6.66667	751	10.6525	649	12.6348	583	13.036	637	20.4082
G91C	1261	0.158604	965	3.8342	745	6.84564	870	10.5747	849	16.2544	940	18.8298	863	20.9733
G91T	1200	0.5	932	3.86266	625	6.4	851	9.87074	771	13.3593	795	17.1069	704	19.1761
T92A	2180	0.275229	1633	4.71525	1227	7.98696	1524	11.7454	1360	15.7353	1404	19.302	1391	22.7894
T92C	2087	0	1660	3.61446	1139	6.49693	1492	9.78552	1259	12.8674	1466	16.4393	1275	19.7647
T92G	1776	0.337838	1429	6.15815	1132	13.1625	1377	16.0494	1201	19.567	1405	27.1886	1361	36.9581
A93C	1901	0.105208	1461	5.20192	1009	8.52329	1337	11.0696	1153	14.3972	1186	19.8988	1147	22.5806
A93G	2686	0.335071	2067	5.22496	1497	9.15164	1924	12.2661	1643	15.0335	1871	22.1272	1952	29.5082
A93T	2194	0.0455789	1706	3.517	1232	7.22403	1595	9.279	1305	13.9464	1277	19.8904	1376	21.875
T94A	2254	0.39929	1815	5.23416	1357	11.2749	1719	14.2525	1356	17.1829	1711	18.0596	1623	21.0721
T94C	2491	0.0401445	1970	3.50254	1496	7.21925	1757	9.7325	1517	12.1292	1742	13.3754	1572	18.0662
T94G	2385	0.0838574	1709	4.85664	1286	6.99844	1664	11.1779	1478	12.4493	1572	17.2392	1477	19.2282
T95A	1968	0.101626	1456	4.73901	1073	10.2516	1438	12.1001	1251	16.5468	1331	20.7363	1316	26.3678
T95C	1536	0.130208	1245	5.14056	929	9.90312	1179	11.1111	985	15.2284	1107	17.7055	1069	22.5444
T95G	1878	0.372737	1475	4.94915	1088	7.53676	1333	11.1028	1179	14.5038	1406	20.8393	1339	28.3047
T96A	2336	0.513699	1691	8.21999	1247	12.51	1568	17.5383	1372	21.3557	1579	26.3458	1589	34.3612
T96C	2360	0.338983	1732	6.00462	1178	9.25297	1479	12.6437	1290	15.8915	1391	20.9921	1301	26.7487
T96G	1903	0.788229	1477	10.9005	1070	18.5981	1449	23.0504	1180	26.5254	1396	39.3266	1542	49.2218
A97C	1821	0.329489	1353	5.91279	1044	11.6858	1284	14.7975	1050	16.2857	1143	21.2598	1158	25.9931
A97G	2509	0.199283	2003	6.54019	1461	10.1985	1811	12.6449	1632	18.1373	1641	20.5363	1922	29.9688
A97T	2248	0.266904	1838	6.36561	1287	12.9759	1662	13.6582	1452	18.5262	1437	24.4259	1433	26.0293
G98A	2334	0.0856898	1895	1.7942	1604	3.92768	1891	5.12956	1413	6.86483	1273	9.74077	1103	10.7888
G98C	1613	0.433974	1417	1.83486	1088	1.74632	1338	2.39163	1098	4.82696	997	6.21866	888	9.68468
G98T	1401	0.214133	1222	1.63666	964	3.63071	1171	5.63621	980	6.32653	883	8.04077	624	10.4167
G99A	2056	0.243191	1783	2.07515	1473	3.93754	1744	5.84862	1392	8.26149	1242	10.2254	1127	13.1322
G99C	1421	0.070373	1133	3.17741	869	2.3015	1091	6.50779	875	9.25714	814	8.96806	640	15
G99T	2606	0.115119	2381	1.59597	1747	2.69033	2203	4.81162	1809	7.51797	1616	10.7054	1688	15.5806
T100A	2271	0.396301	1629	6.87538	1109	12.2633	1473	14.1887	1239	16.8684	1224	20.2614	1062	26.742
T100C	2321	0.0861698	1735	4.03458	1207	7.4565	1521	11.9658	1270	16.5354	1494	18.4739	1409	22.1434
T100G	1666	0.240096	1227	7.17196	857	12.6021	1151	15.8992	929	21.5285	939	27.689	872	33.945
T101A	2373	0.0421407	1769	7.34878	1256	13.6146	1608	15.4851	1379	18.4917	1394	24.0316	1560	34.5513
T101C	1796	0.556793	1308	6.34557	858	10.7226	1132	12.9859	990	18.6869	974	20.1232	941	25.3985
T101G	1758	0.511945	1338	5.30643	1107	11.1111	1341	12.9008	1048	16.126	1271	22.5806	1263	25.1781
A102C	1545	0.38835	1161	8.35487	771	10.7652	984	14.8374	934	17.4518	926	23.5421	899	30.5895
A102G	2558	0.234558	1858	5.5436	1344	12.872	1725	13.4493	1481	14.8548	1581	18.7223	1697	26.6942
A102T	1937	0.41301	1448	6.21547	1066	13.5084	1305	14.7126	1117	19.248	1248	23.7981	1220	27.8689
G103A	2151	0.32543	1708	4.44965	1304	8.74233	1540	13.1169	1227	15.2404	1255	21.1952	1198	25.9599
G103C	1502	0.399467	1262	4.8336	957	8.46395	1198	10.3506	848	13.9151	871	20.3215	763	18.8729
G103T	1589	0.440529	1448	4.90331	1079	8.80445	1214	14.5799	1047	17.0965	1066	18.0113	998	24.1483
C104A	2150	0.27907	1657	5.61255	1319	8.71873	1576	14.0863	1335	15.9551	1247	18.1235	1011	22.5519
C104G	2488	0.562701	1832	7.58734	1427	12.4737	1730	16.9364	1479	20.4868	1403	21.0976	1159	29.1631
C104T	3113	0.128493	2566	3.15666	1902	7.46583	2478	11.5819	2073	17.5109	2229	16.9583	2148	19.3203
T105A	2369	0.253271	1800	8.05556	1171	15.3715	1590	17.673	1331	19.7596	1302	27.0353	1295	30.3475
T105C	2164	0.277264	1744	5.27523	1225	12.5714	1560	14.5513	1354	14.6972	1292	22.8328	1261	26.5662
T105G	2567	0.116868	1827	7.88177	1289	12.5679	1725	13.5652	1370	18.4672	1423	23.4013	1217	26.0477
A106C	2157	0.185443	1563	3.90275	1234	9.23825	1529	10.2027	1199	15.3461	1316	18.2371	1402	23.7518
A106G	2666	0.225056	1915	4.02089	1589	8.62177	1919	10.3179	1601	13.6165	1702	15.4524	1704	20.0117
A106T	2600	0.307692	2034	4.57227	1466	7.84447	1928	9.85477	1585	10.7886	1735	18.9049	1654	21.3422
T107A	2541	0.314837	1865	7.39946	1334	12.2939	1669	12.7621	1506	16.5339	1533	20.4827	1420	22.7465
T107C	2288	0.524476	1688	5.50948	1278	10.0156	1551	16.2476	1350	18.963	1461	21.6975	1453	25.0516
T107G	2460	0.162602	2007	4.83308	1422	10.0563	1712	10.0467	1625	14.7077	1608	17.102	1502	20.7057
T108A	2379	0.546448	1612	6.14144	1248	10.7372	1473	12.6952	1370	15.4015	1422	20.6048	1305	26.1303
T108C	2144	0.186567	1769	5.8225	1198	12.2705	1562	12.356	1355	15.4982	1444	18.5596	1307	23.1829
T108G	2644	0.340393	1873	7.6882	1366	12.4451	1670	15.9281	1398	16.2375	1644	23.3577	1394	23.9598
T109A	1985	0.503778	1559	3.97691	1151	10.5995	1391	12.0058	1119	14.8347	1288	20.1863	1333	23.2558
T109C	2662	0.187829	1988	4.12475	1468	8.17439	2057	11.1813	1656	14.07	1636	17.665	1627	21.0203
T109G	1467	0.408998	1228	4.64169	833	10.2041	1100	12.7273	955	16.9634	1045	20.0957	1095	22.0091
A110C	2144	0.373134	1649	6.67071	1030	11.4563	1343	14.5942	1163	15.0473	1232	22.5649	1084	26.9373
A110G	4230	0.35461	3198	6.75422	2313	11.7596	2880	14.2361	2443	20.0982	2528	22.3101	2353	29.0268
A110T	3167	0.568361	2426	8.12036	1631	12.8755	2051	13.8957	1721	17.8966	1916	23.2255	1706	25.381
G111A	2037	0.245459	1805	5.15235	1293	8.43001	1473	12.8988	1251	15.7474	1353	22.7642	1262	24.8019
G111C	2453	0.0815328	2049	3.56271	1548	5.42636	1905	4.88189	1508	9.74801	1388	12.1037	1115	13.8117
G111T	1189	0.0841043	982	6.10998	773	7.76197	959	13.3472	779	15.5327	765	20.1307	728	21.8407
C112A	3141	0.31837	2721	3.89563	2001	8.69565	2568	15.9657	1980	16.6667	2116	22.6843	2037	24.1041
C112G	2237	0.357622	1956	2.50511	1531	3.52711	1990	5.17588	1564	6.4578	1532	11.2272	1322	11.8759
C112T	2681	0.111899	2258	4.51727	1591	8.61094	2002	13.8861	1703	15.0323	1879	17.8286	1859	23.9376
T113A	1859	0.215169	1339	5.52651	1075	9.39535	1337	15.9312	1046	15.5832	970	26.5979	907	25.3583
T113C	2137	0.374357	1624	5.7266	1165	9.69957	1542	11.2192	1273	17.6748	1360	23.2353	1360	26.4706
T113G	1613	0.49597	1138	7.82074	794	11.7128	996	16.6667	909	17.8218	871	19.1734	941	29.8618
T114A	2518	0.357427	1820	8.07692	1269	11.4263	1643	13.6336	1430	18.4615	1578	23.0038	1503	28.6094
T114C	1369	0.657414	1091	7.79102	761	14.0604	960	16.3542	782	20.4604	834	25.5396	753	27.3572
T114G	1802	0	1222	9.24714	925	12.973	1168	15.4966	1030	19.1262	1099	23.3849	987	28.0648
T115A	2275	0.21978	1737	5.81462	1284	9.57944	1533	16.3079	1339	17.9985	1339	22.3301	1227	30.7253
T115C	1623	0.184843	1247	6.97674	881	8.62656	1078	13.3581	854	16.6276	936	19.0171	922	25.3796
T115G	1639	0.610128	1106	7.77577	865	11.0983	1075	14.3256	805	16.1491	848	21.5802	868	24.1935
A116C	1892	0.581395	1676	0.835322	1477	0.880162	2069	1.25665	1603	2.86962	1403	2.99359	1113	4.22282
A116G	1690	0.532544	1420	2.04225	1076	4.27509	1411	5.17364	1082	7.94824	981	7.13558	842	11.2827
A116T	1862	0.161117	1656	1.81159	1262	6.41838	1604	6.54613	1327	9.79653	1193	9.80721	980	13.3673
C117A	2753	0.217944	2254	4.34783	1514	9.04888	1926	14.1745	1778	18.2227	1815	17.1901	1846	25.2979
C117G	1730	0.17341	1351	4.58919	1010	7.62376	1236	11.4887	1048	18.8931	1153	22.6366	1091	28.8726
C117T	2557	0.195542	2031	4.38208	1575	9.39683	1802	13.263	1643	17.7724	1672	19.2584	1648	23.0583
G118A	3205	0.405616	2538	4.57053	1787	8.84163	2395	11.3987	1938	16.3571	2160	20.0926	2123	23.9755
G118C	1593	0.313873	1390	4.96403	978	10.2249	1280	12.8906	1062	17.9849	1132	22.0848	1185	35.443
G118T	3841	0.286384	3044	4.69777	2171	9.21234	2891	14.4241	2334	15.6812	2604	20.4685	2559	25.9086
T119A	2237	0.178811	1906	2.72823	1492	5.563	1876	7.35608	1637	12.584	1561	14.9904	1781	18.6412
T119C	1735	0.172911	1355	4.20664	1067	6.56045	1413	8.98797	1238	12.8433	1336	16.018	1245	19.4378
T119G	1691	0.295683	1370	2.84672	1129	6.64305	1391	8.19554	1186	12.3946	1257	13.5243	1364	18.0352
T120A	1857	0.0538503	1659	1.14527	1349	2.298	1915	3.60313	1627	10.0799	1684	11.2233	1602	16.2297
T120C	1609	0.124301	1308	2.9052	991	5.85267	1395	7.74194	1114	13.3752	1186	13.3221	1335	20.1498
T120G	1227	0	1001	2.1978	811	4.56227	1207	7.04225	897	12.709	1064	11.3722	1061	15.1744
C121A	2474	0.323363	2125	2.82353	1654	5.62273	2086	9.25216	1767	12.3939	1714	17.853	1623	21.7498
C121G	1465	0.409556	1220	2.70492	1002	6.48703	1224	8.66013	1031	14.937	1024	22.2656	855	25.614
C121T	2771	0.469145	2166	4.84765	1718	7.15949	2213	11.8391	1754	14.3101	1858	17.4919	1828	24.6171
C122A	2339	0.12826	2107	1.0916	1601	3.56027	2030	6.15764	1649	6.61007	1209	8.60215	922	9.43601
C122G	1380	0.217391	1228	0.407166	957	2.82132	1275	2.11765	1021	2.25269	823	3.52369	715	1.95804
C122T	2566	0.584567	2087	5.94154	1494	10.7095	1790	11.8436	1559	18.1527	1517	20.1714	1471	25.153
A123C	1691	0.35482	1405	2.70463	1001	6.59341	1407	10.2345	1055	14.5972	1128	16.0461	936	20.5128
A123G	1895	0.422164	1621	3.14621	1181	4.31837	1622	9.86436	1357	14.4436	1269	18.8337	1267	23.7569
A123T	1606	0.249066	1372	1.38484	1146	3.75218	1354	4.72674	1173	5.02984	956	7.74059	823	8.99149
G124A	2788	0.394548	2383	5.37138	1795	9.24791	2090	14.4976	1855	16.6577	1780	20.0562	1682	25.2081
G124C	1563	0.191939	1322	2.26929	880	6.02273	1119	9.02592	998	8.71743	726	9.50413	649	9.70724
G124T	2383	0.0419639	1798	5.17241	1397	9.16249	1616	10.2723	1385	13.4296	1282	15.2886	1012	16.3043
G125A	2960	0.101351	2426	4.74031	1712	7.94393	1918	11.3139	1679	16.5575	1552	15.8505	1389	21.5263
G125C	1568	0.255102	1468	1.08992	1016	4.62598	1263	5.70071	1080	8.05556	863	11.5875	792	6.43939
G125T	2425	0.371134	2155	1.76334	1634	4.03917	2078	5.05294	1547	7.56303	1262	9.58796	1066	11.257
A126C	1297	0.154202	997	0.401204	869	0.805524	1135	1.40969	927	1.2945	755	2.51656	623	2.24719
A126G	2001	0.549725	1551	5.35139	1090	8.99083	1421	14.0042	1276	17.8683	1261	21.253	1465	29.0102
A126T	1633	0.489896	1438	1.87761	1150	2.26087	1482	6.68016	1183	7.01606	1022	10.274	841	14.0309
T127A	1953	0.358423	1284	5.68536	863	11.124	1138	14.8506	962	16.1123	864	23.0324	866	27.1363
T127C	1781	0.393038	1310	5.87786	861	12.6597	1267	14.3646	1075	17.8605	1027	25.9007	1073	26.8406
T127G	1302	0.0768049	977	3.99181	773	11.5136	929	12.7018	719	15.4381	731	20.6566	707	27.0156
G128A	2983	0.20114	2380	5.84034	1683	8.43731	2011	14.2218	1715	16.5598	1772	21.1625	1672	24.6411
G128C	2018	0.24777	1581	4.80708	1281	7.72834	1421	9.99296	1196	12.0401	1231	13.9724	1013	20.0395
G128T	2771	0.18044	1951	6.61199	1381	12.5272	1697	16.0872	1433	14.5848	1325	21.283	1356	24.7788
C129A	1871	0.481026	1522	4.66491	1116	7.34767	1245	12.3695	1080	16.1111	1041	20.365	943	22.6935
C129G	1939	0.051573	1645	1.70213	1307	3.13695	1627	5.96189	1393	10.4092	1231	12.3477	1040	16.6346
C129T	2468	0.162075	2079	1.924	1648	6.67476	1930	9.27461	1597	12.5235	1717	16.191	1756	20.5581
C130A	1764	0.113379	1472	1.15489	1269	3.7037	1312	3.81098	1188	8.16498	1036	8.39768	833	14.7659
C130G	1558	0	1373	2.03933	942	3.82166	1304	5.44479	982	8.14664	900	11.5556	747	14.9933
C130T	2153	0.13934	1845	2.71003	1535	6.25407	1780	8.59551	1612	13.1514	1433	14.3754	1446	19.2946
T131A	1847	0.378993	1400	5.21429	1044	12.069	1296	14.1204	1117	18.8004	1184	21.9595	1215	27.0782
T131C	2111	0.331596	1503	4.25815	1182	9.72927	1499	14.6097	1349	17.2721	1258	22.4165	1307	30.987
T131G	1511	0.727995	1119	6.16622	801	10.362	1081	15.8187	944	16.4195	1007	22.4429	915	27.541
A132C	1573	0.254291	1124	7.47331	744	13.7097	960	14.7917	826	18.0387	859	22.7008	925	27.5676
A132G	1699	0.353149	1278	7.43349	811	11.7139	1126	14.3872	953	16.894	995	23.4171	1069	27.2217
A132T	1780	0.280899	1384	4.62428	988	9.81781	1312	15.1677	1067	21.8369	1098	22.7687	1024	25.4883
G133A	3633	0.330306	2792	5.62321	1946	10.74	2446	12.6329	2138	18.7091	2132	21.7636	2042	27.8159
G133C	2187	0.502972	1630	5.70552	1160	12.1552	1389	15.5508	1215	20.5761	1203	21.9451	1281	27.4005
G133T	2821	0.460829	1990	7.13568	1460	11.8493	2057	15.1677	1759	18.7038	1649	24.9242	1701	29.6884
T134A	2131	0.281558	1553	6.24598	1220	12.377	1566	14.1762	1279	18.5301	1288	20.1087	1348	29.0801
T134C	1603	0.311915	1170	7.09402	908	13.1057	1228	15.7166	919	17.3014	971	21.4212	1069	24.1347
T134G	1285	0.311284	938	6.39659	651	5.52995	840	10.4762	696	13.7931	691	13.7482	516	23.2558
G135A	2819	0.177368	2237	5.00671	1709	9.47923	2064	12.5484	1811	14.9641	1620	20.3704	1667	26.1548
G135C	1839	0.435019	1315	6.08365	978	9.40695	1246	9.79133	1071	12.605	960	13.75	938	20.5757
G135T	2802	0.463954	2179	6.60854	1552	13.2732	2022	14.3422	1656	17.6932	1511	21.8398	1467	28.7662
G136A	3918	0.587034	2744	6.9242	1999	12.056	2510	14.3426	2081	17.2994	2051	22.6719	1978	27.9575
G136C	2171	0.460617	1619	5.62075	1145	10.4803	1524	13.7139	1270	13.3858	1232	17.2078	1067	22.3993
G136T	2876	0.347705	2068	6.28627	1564	9.52685	1875	13.5467	1666	16.5666	1468	20.2997	1383	25.4519
C137A	3550	0.197183	2456	7.32899	1779	10.905	2014	13.1579	1601	15.0531	1574	20.2033	1372	20.2624
C137G	2732	0.402635	2033	7.32907	1512	9.8545	1700	12	1469	17.0184	1448	18.3011	1388	26.585
C137T	4190	0.357995	2946	6.85675	2193	9.84952	2423	12.3813	2058	14.1885	2130	22.0188	1874	25.3469
A138C	2640	0.719697	1883	7.59426	1250	11.92	1805	15.0139	1487	17.6194	1448	24.5856	1285	24.9805
A138G	2234	0.313339	1720	6.51163	1119	10.992	1499	14.7432	1291	16.8861	1357	22.3287	1290	24.1085
A138T	2608	0.383436	1843	5.42594	1278	11.1111	1686	13.1079	1412	16.8555	1399	19.7999	1219	22.7235
G139A	5571	0.305152	3939	6.60066	2753	9.48057	3274	13.8974	2801	16.2085	2905	21.4114	2761	24.665
G139C	4209	0.427655	3114	7.73924	2097	11.5403	2770	13.4657	2297	17.5011	2304	22.309	2387	27.1052
G139T	4075	0.294479	3073	7.09404	2182	12.0532	2793	14.7512	2403	21.5564	2390	28.5774	2370	28.903
C140A	5053	0.395804	3808	4.93697	2645	8.9603	3435	14.4105	2920	16.0959	2977	20.3561	2917	24.3058
C140G	2808	0.14245	1953	5.78597	1449	10.49	1679	12.8052	1515	14.7855	1393	19.598	1230	21.3821
C140T	4400	0.295455	3417	6.2628	2357	11.1158	2944	14.9117	2588	20.5178	2582	21.8823	2581	26.0364
C141A	4684	0.170794	3241	7.18914	2285	11.4223	2933	14.0471	2575	17.2427	2405	21.4969	2310	24.4589
C141G	3110	0.418006	2262	4.64191	1519	7.10994	1909	10.6862	1558	12.1309	1409	15.0461	1303	15.9632
C141T	4067	0.417999	2937	6.67348	2044	11.0568	2460	13.6585	2160	16.5741	2078	21.9442	1862	26.9066
C142A	3130	0.702875	2339	5.55793	1646	7.59417	2205	9.43311	1787	9.56911	1579	14.5028	1475	16.678
C142G	2069	0.38666	1476	5.2168	1055	8.62559	1356	10.1032	1141	11.9194	1050	16.4762	960	18.125
C142T	3206	0.311915	2406	5.19534	1831	11.3053	2336	13.5702	1881	17.3312	1791	24.9581	1833	26.2957
C143A	2535	0.315582	1964	6.10998	1454	10.8666	1658	13.2087	1521	16.568	1486	19.9865	1249	21.297
C143G	1823	0.383982	1384	5.49133	1018	11.6896	1479	11.9675	1291	16.4988	1275	21.6471	1222	23.6498
C143T	2796	0.46495	2301	4.82399	1814	11.301	2251	12.8832	1865	16.5684	2018	20.5649	2084	28.071
A144C	1623	0.308071	1286	6.53188	910	10.989	1295	14.6718	990	18.4848	1169	23.0111	1145	26.0262
A144G	1999	0.550275	1425	4.84211	1029	10.1069	1441	14.018	1250	16.48	1304	21.089	1318	29.2868
A144T	2611	0.229797	2099	6.09814	1477	9.07244	1955	13.2481	1682	17.3008	1609	22.0012	1777	24.592
C145A	3244	0.215783	2442	6.67486	1825	11.2329	2182	13.5197	1905	18.6352	1985	22.4685	2033	28.6768
C145G	1830	0.491803	1337	6.20793	1008	13.5913	1260	14.2063	1140	18.0702	1084	24.4465	1127	29.2813
C145T	3171	0.220751	2426	5.35862	1778	9.11136	2162	12.5347	1872	15.5983	2048	18.8477	2083	25.4441
A146C	1975	0.253165	1441	6.03747	1104	12.8623	1388	14.5533	1234	18.4765	1301	24.5965	1319	27.445
A146G	2015	0.0992556	1535	5.79805	1081	12.1184	1380	13.7681	1202	17.97	1255	19.8406	1317	24.7532
A146T	1939	0.051573	1489	5.77569	1081	13.691	1335	15.8801	1087	19.0432	1190	27.1429	1117	26.4996
A147C	1965	0.407125	1325	4.67925	968	8.9876	1293	13.6891	1074	14.5251	1155	20.9524	1195	26.4435
A147G	1206	0.165837	1056	2.84091	825	4.60606	1060	8.39623	917	11.8866	815	14.7239	716	16.7598
A147T	2507	0.438771	1910	5.49738	1455	7.07904	1742	13.1458	1486	15.5451	1519	19.9473	1523	20.9455
T148A	2881	0.416522	1940	8.24742	1434	11.1576	1741	15.6806	1450	17.8621	1503	25.2162	1467	32.9243
T148C	1390	0.431655	971	4.73738	770	11.5584	993	13.3938	870	15.7471	926	22.6782	924	24.1342
T148G	1352	0	1067	6.84161	777	9.65251	1013	13.7216	857	23.4539	922	21.3666	901	24.4173
A149C	1565	0.447284	1078	3.15399	904	6.30531	1099	9.37216	891	7.85634	760	13.6842	737	17.232
A149G	1424	0.210674	1039	7.02599	769	12.7438	1096	14.5985	867	16.8397	956	23.954	959	30.2398
A149T	1877	0.266383	1281	7.57221	1023	9.97067	1100	16.1818	981	17.9409	878	21.2984	988	23.1781
T150A	1913	0.470465	1583	5.55907	1061	10.2733	1313	11.2719	1200	16.25	1098	20.1275	1014	23.3728
T150C	1921	0.156169	1540	5.51948	1017	12.2911	1595	15.2978	1296	18.9815	1278	22.3787	1315	30.2662
T150G	1373	0.509832	1009	6.73935	686	11.0787	873	14.433	840	18.3333	839	22.0501	766	24.0209
C151A	2283	0.350416	1872	4.00641	1454	5.36451	1656	10.5676	1465	14.0614	1138	13.9719	1016	17.4213
C151G	1398	0.143062	1205	2.32365	907	6.94598	1154	10.2253	868	15.3226	855	16.2573	785	22.5478
C151T	2583	0.425861	1899	8.10953	1370	13.9416	1652	13.4383	1515	21.7162	1575	23.873	1604	31.1097
C152A	2032	0.344488	1702	4.34783	1244	8.44051	1409	10.9297	1234	12.6418	1169	16.3388	911	20.966
C152G	1248	0.240385	980	7.2449	732	9.56284	903	13.6213	740	15.1351	673	20.208	653	21.2864
C152T	2507	0.638213	1782	6.84624	1283	13.7958	1547	17.5824	1405	21.9217	1443	24.4629	1339	31.2173
A153C	1492	0.402145	1210	2.47934	883	6.45527	1170	7.60684	868	11.2903	886	16.2528	743	16.1507
A153G	1671	0.359066	1192	6.54362	812	12.4384	1060	18.1132	961	21.5401	943	25.1326	971	29.6601
A153T	1753	0.22818	1426	1.40252	1078	3.71058	1241	5.47945	1095	9.58904	938	10.3412	759	11.1989
G154A	2987	0.267827	2734	2.04828	2225	3.50562	2611	4.97894	2347	5.41116	1860	7.15054	1510	9.27152
G154C	1670	0.299401	1443	1.5939	1199	1.08424	1552	4.38144	1220	5.32787	1040	5.48077	826	6.2954
G154T	2357	0.212134	2241	1.38331	1611	2.73122	2051	3.65675	1695	5.54572	1412	7.79037	1188	5.80808
G155A	3711	0.592832	3155	2.91601	2337	6.07617	3005	8.21963	2454	12.9177	2239	18.4457	1902	24.5531
G155C	1717	0.174723	1448	2.00276	1231	2.43704	1537	5.85556	1223	6.37776	948	9.49367	904	9.0708
G155T	2449	0.449163	2205	2.22222	1663	5.11124	2059	8.35357	1660	11.988	1605	17.3832	1526	20.0524
A156C	1366	0.292826	1101	2.90645	871	7.34788	1170	9.91453	955	14.2408	982	17.6171	963	20.2492
A156G	1612	0.372208	1170	7.00855	841	11.7717	1124	12.4555	951	15.5626	1074	21.6946	1072	26.1194
A156T	2612	0.535988	1910	4.29319	1488	9.27419	2094	11.7001	1722	15.0407	1684	17.1615	1568	22.9592
A157C	1598	0.125156	1190	5.04202	830	8.79518	1162	14.8021	1002	17.4651	1117	21.5756	1075	27.6279
A157G	1392	0	1009	4.36075	783	9.06769	1043	11.1218	879	14.2207	983	19.7355	894	23.4899
A157T	2696	0.37092	2028	5.57199	1455	8.10997	1961	12.5446	1709	16.9105	1771	18.2947	1747	25.7584
G158A	4577	0.218484	3533	4.13247	2626	10.5484	3103	10.5382	2919	14.1144	3052	18.2831	2923	21.3479
G158C	3043	0.164312	2306	5.24718	1683	9.7445	2058	11.7104	1791	16.0246	1926	20.0935	1957	22.9944
G158T	3796	0.184405	2945	4.78778	2204	8.34846	2634	13.6295	2441	16.6735	2530	18.1818	2486	19.3886
C159A	4059	0.197093	3310	5.10574	2608	12.7684	3101	12.8023	2652	16.7421	2895	21.3817	3101	25.0242
C159G	2779	0.43181	2074	4.19479	1552	8.95619	2030	11.5764	1756	14.5786	1824	19.2982	2059	26.7606
C159T	4177	0.215466	3411	4.04573	2497	8.65038	3162	11.8596	2704	16.4201	2940	18.4014	2816	23.7571
C160A	3253	0.399631	2624	7.66006	2130	15.493	2691	23.2999	2707	27.7798	2994	36.7401	3127	41.3176
C160G	2192	0.182482	1792	6.47321	1418	9.0268	1875	13.12	1598	18.0225	1755	21.0826	1693	32.6048
C160T	3735	0.187416	2982	4.02414	2309	8.57514	2648	11.4048	2382	15.0714	2589	18.6945	2484	23.0274
C161A	3126	0.543826	2518	5.71882	1989	8.19507	2541	12.5541	2302	16.4205	2374	19.0817	2525	24.198
C161G	1972	0.659229	1706	11.313	1432	20.3212	2001	25.4873	1733	30.4674	1970	41.269	2092	41.5392
C161T	3528	0.623583	2993	5.3124	2361	12.0288	2977	16.0564	2698	17.3462	2696	21.6246	2904	27.6171
T162A	2264	0.176678	1893	6.55045	1382	13.8205	1905	18.4252	1778	19.4601	1882	25.8236	1952	33.0943
T162C	1752	0.399543	1424	4.91573	1023	10.4594	1401	13.3476	1258	15.4213	1304	18.635	1326	25.4902
T162G	2018	0.445986	1548	9.56072	1244	19.4534	1738	22.0944	1506	26.9588	1875	37.3867	1835	41.2534
C163A	2754	0.689906	2616	9.82416	2101	18.7054	2853	26.6036	2581	29.7559	2829	43.5843	2875	48.7304
C163G	1898	0.316122	1774	3.15671	1487	8.47344	1908	14.7799	1871	15.5532	2051	23.7933	2226	29.9191
C163T	2767	0.433683	2446	8.42191	1958	15.7303	2453	21.117	2247	23.8985	2311	32.1506	2564	44.8908
T164A	2167	0.599908	1869	3.21027	1454	8.39065	1899	13.8494	1760	13.8636	1769	18.9373	1888	24.8411
T164C	1829	0.492072	1532	3.65535	1209	7.60959	1621	11.1659	1386	15.0072	1424	19.5927	1429	24.9125
T164G	1568	0.318878	1348	3.7092	977	8.59775	1448	11.7403	1272	15.7233	1276	15.3605	1277	24.354
C165A	2966	0.202293	2352	5.18707	1898	10.274	2359	12.5053	2204	15.608	2293	17.6188	2193	22.891
C165G	2396	0.125209	2003	5.49176	1591	8.54808	2079	10.3415	2020	14.901	1998	18.7688	2096	21.8034
C165T	3913	0.153335	3080	4.31818	2416	8.36093	3043	11.929	2731	13.4017	2885	19.8267	2899	23.7323
T166A	1815	0.495868	1462	2.32558	1188	4.20875	1536	6.83594	1474	9.90502	1425	13.5439	1531	16.1986
T166C	2129	0.281822	1582	3.22377	1247	9.14194	1587	11.4052	1406	15.1494	1637	18.2651	1535	19.2834
T166G	1828	0.382932	1506	2.25764	1263	4.67142	1721	6.33353	1586	7.62926	1560	11.1538	1635	14.5566
G167A	3462	0.0577701	2680	4.4403	2119	7.22039	2873	11.3122	2367	14.1952	2505	14.8902	2474	22.8779
G167C	2324	0.129088	1947	1.90036	1471	5.57444	1891	9.7303	1707	11.0135	1776	14.2455	1787	18.1309
G167T	2873	0.208841	2532	5.13428	1999	8.85443	2351	12.1225	2251	15.1932	2182	22.5481	2379	28.7936
C168A	1752	0.342466	1749	2.8016	1347	8.53749	1778	10.9674	1604	14.5885	1752	21.7466	1776	26.0698
C168G	2171	0.460617	1872	5.3953	1427	10.8619	1879	15.5934	1567	20.9317	1665	28.048	1995	38.2456
C168T	3116	0.417202	2585	4.60348	2162	7.53932	2768	13.909	2469	16.4439	2702	20.5774	2639	22.357
G169A	5446	0.128535	4426	5.96475	3219	10.7176	4245	14.0636	3625	18.4828	3905	23.8924	3983	30.3791
G169C	3761	0.558362	2986	6.39652	2316	11.0535	2894	14.3746	2612	16.6922	2682	23.7882	2689	30.383
G169T	4810	0.24948	3898	5.10518	2904	8.8843	3631	13.4398	3230	16.4087	3255	23.5637	3388	33.8548
G170A	4262	0.750821	3413	7.11984	2502	11.7106	3243	17.2063	2799	21.7935	3000	25.9	3271	35.8606
G170C	2203	0.907853	1866	8.94962	1471	14.0721	2046	19.0616	1773	24.8167	1940	30.2062	1898	40.2002
G170T	3213	0.186741	2702	5.4034	2072	9.36293	2659	18.3152	2361	20.288	2308	25.2166	2433	33.4977
T171A	2242	0.133809	1890	7.61905	1382	13.9653	1762	21.0556	1493	26.7247	1615	28.1115	1764	37.4717
T171C	2055	1.11922	1725	15.6522	1368	32.7485	1889	34.0392	1686	42.2301	1931	49.3009	2342	54.398
T171G	1820	0.604396	1500	13.1333	1273	23.7235	1780	30.1685	1756	41.9704	2031	46.8735	2250	55.8667
T172A	1845	0.216802	1450	0.758621	1108	3.51986	1217	2.79376	1050	3.61905	1104	7.97101	1088	7.90441
T172C	2138	0.5145	1744	16.5711	1245	25.6225	1693	29.3562	1553	35.7373	1772	45.1467	1812	49.6137
T172G	1661	0.421433	1273	3.92773	928	8.72845	1175	12.5106	1068	15.7303	1174	18.9097	1140	24.8246
T173A	2406	0.45719	1813	5.57088	1265	11.4625	1717	14.5603	1420	16.4789	1437	23.6604	1634	28.6414
T173C	2189	0.365464	1616	6.18812	1143	11.986	1562	17.9898	1359	19.4996	1432	25.2793	1410	28.227
T173G	1562	0.256082	1333	8.47712	1154	14.5581	1374	22.6346	1329	24.7555	1448	30.2486	1503	37.1923
T174A	2422	0.123865	1680	4.40476	1209	6.69975	1503	9.58084	1378	12.4819	1437	19.6242	1343	22.6359
T174C	1959	0.663604	1655	19.0937	1380	33.6957	1957	38.5284	1921	46.6944	2036	53.1925	2486	55.7522
T174G	1837	0.653239	1483	12.7444	1169	24.5509	1421	27.2343	1416	34.5339	1586	44.2623	1687	47.8364
T175A	2083	0.6241	1643	10.4078	1261	18.0809	1592	21.3568	1524	24.0157	1559	32.2643	1774	40.6426
T175C	2274	0.923483	1930	21.1399	1599	37.7111	2208	43.3424	2109	47.6529	2391	54.6215	2590	60.3475
T175G	1677	1.61002	1351	15.6181	1089	34.6189	1541	39.4549	1374	43.9592	1636	53.8509	1696	60.0236
C176A	2753	0.290592	2086	6.51965	1464	14.0027	1790	15.2514	1648	18.5073	1725	25.4493	1741	27.5129
C176G	2179	0.504819	1579	7.78974	1158	13.2124	1588	16.6877	1405	19.1459	1598	26.2203	1569	30.4653
C176T	3832	0.626305	2820	5.10638	1996	12.8758	2531	15.0533	2163	17.1059	2430	24.5267	2305	29.2408
A177C	3102	0.193424	2285	6.52079	1606	12.7646	2034	14.2576	1845	21.626	1888	24.4703	1865	28.4182
A177G	1588	0.440806	1415	3.53357	951	7.88644	1222	10.311	1166	13.5506	1235	19.919	1222	25.8592
A177T	2945	0.0679117	2610	4.0613	1784	6.6704	2418	9.01572	2054	12.6582	2227	15.0876	2267	18.3944
G178A	3023	0.330797	2708	0.332349	2371	0.295234	3159	0.633112	3020	1.45695	3063	1.5018	3576	2.01342
G178C	1990	1.05528	1801	0.388673	1697	0.70713	2108	1.09108	2018	1.33796	2285	1.83807	2430	2.01646
G178T	2603	0.153669	2289	0.218436	1983	0.302572	2758	0.362582	2709	1.03359	2645	1.32325	2877	1.45985
A179C	1951	0.256279	1571	4.77403	1263	11.0847	1459	15.5586	1367	19.1661	1581	28.0202	1481	34.0311
A179G	2126	0.611477	1877	2.82365	1403	10.1212	2054	10.2726	1821	16.5843	1863	22.3833	2001	26.7366
A179T	2165	0.415704	1779	2.02361	1484	7.4124	1782	12.0651	1681	16.5973	1886	22.5345	1854	25.89
T180A	1942	0.411946	1691	3.72561	1309	6.41711	1640	11.5244	1382	14.3994	1428	19.3277	1557	22.6718
T180C	965	0.207254	800	2.5	594	9.09091	721	11.3731	657	16.895	717	20.2232	769	30.1691
T180G	1231	0.731113	1099	6.18744	933	12.7546	1294	20.0155	1228	23.9414	1323	33.8624	1577	42.676
T181A	1929	0.103681	1698	1.47232	1335	2.84644	1821	5.27183	1726	7.99537	1981	9.08632	1928	12.6556
T181C	2163	0.323625	1852	1.13391	1454	1.37552	2115	2.36407	1749	4.23099	1905	5.6168	1986	8.10675
T181G	1523	1.3132	1485	10.7744	1309	24.3697	2014	33.7637	1994	40.9729	2176	47.0588	2410	52.7801
A182C	2099	0	1782	0.224467	1641	0.304692	2285	0.4814	2125	0.517647	2211	0.814111	2324	0.989673
A182G	2637	1.06181	2193	18.2855	2008	33.3167	2648	41.3142	2580	48.7984	2970	52.1886	3420	59.0643
A182T	2542	0.118017	2220	0.540541	1974	0.35461	2754	0.254176	2473	0.36393	2640	0.265152	2971	0.336587
G183A	2128	0.37594	1860	0.591398	1640	0.792683	2222	0.540054	1920	1.5625	2169	1.1526	2374	1.85341
G183C	1709	0.351083	1503	0.399202	1195	0.753138	1700	1.17647	1572	0.699746	1683	1.30719	1996	1.35271
G183T	2175	0.45977	1957	0.153296	1714	0.816803	2279	0.833699	2145	0.606061	2400	0.791667	2542	1.41621
G184A	2014	0.248262	1676	0.357995	1467	0.613497	2081	0.6247	1993	1.30457	2187	1.23457	2358	1.01781
G184C	2006	0.199402	1636	0.855746	1554	1.35135	2093	0.621118	1916	0.313152	2002	1.6983	2366	0.845309
G184T	2157	0.602689	1923	0.520021	1702	0.52879	2291	1.04758	2238	1.65326	2295	1.35076	2508	1.67464
T185A	1172	0.170648	1006	0.994036	864	3.58796	1172	6.31399	1015	11.2315	1088	10.386	1214	15.9802
T185C	1746	0.687285	1516	1.71504	1205	6.639	1737	9.26885	1632	13.4191	1622	17.5092	1878	23.2694
T185G	1107	0.180668	911	0.768386	889	0.787402	1093	1.28088	977	1.22825	1072	2.98507	1179	4.66497
A186C	1593	0.376648	1409	2.20014	1131	5.30504	1573	10.3624	1506	11.8858	1593	16.3842	1664	21.3942
A186G	2156	1.57699	2018	12.2894	1675	26.9254	2471	35.0465	2279	40.5441	2299	45.1066	2418	52.1919
A186T	2407	0.249273	2032	1.27953	1618	3.70828	2121	6.41207	1784	9.30493	1982	10.6963	1997	15.2729
G187A	2016	0.0992063	1804	3.21508	1359	8.09419	1709	12.639	1561	13.7732	1689	19.0645	1698	22.8504
G187C	2318	0.388266	2217	3.69869	1898	6.53319	2582	10.6507	2305	15.7918	2621	16.673	2875	22.6783
G187T	2757	0.54407	2242	3.03301	1837	5.49809	2289	9.91699	2050	12	2209	15.0747	2348	22.2743
T188A	2213	0.497063	1893	2.2187	1450	6	1844	8.89371	1666	13.6255	1585	18.8644	1736	25.576
T188C	2754	0.508351	2374	4.2123	1795	11.3092	2419	13.5593	2064	15.9884	2459	21.0655	2296	25.2613
T188G	1871	0.427579	1490	1.20805	1318	3.26252	1909	2.82871	1743	4.93402	1708	8.48946	1844	14.3709
C189A	1629	0.429711	1452	0.413223	1226	0.815661	1644	1.21655	1612	1.30273	1684	2.31591	1851	3.24149
C189G	1847	0.108284	1641	0.609385	1429	1.25962	2002	1.14885	1887	1.32485	2072	2.75097	2237	3.62092
C189T	2615	0.535373	2038	3.58194	1517	5.86684	1833	8.45608	1701	12.8748	1829	16.6758	1624	21.5517
G190A	3333	0.450045	2548	6.78964	1787	9.56911	2227	12.9771	1976	14.3725	2102	21.0276	2201	26.0336
G190C	2760	0.434783	1987	10.77	1388	20.1729	1937	20.444	1713	25.9194	1790	35.0279	2192	42.7464
G190T	3410	0.58651	2463	8.56679	1741	12.4067	2162	16.8825	2022	18.4471	1980	23.8889	2049	29.8194
A191C	2743	0.364564	2032	7.23425	1455	11.7526	1735	16.196	1522	17.0171	1706	23.9742	1675	32.5373
A191G	4003	0.349738	2965	5.49747	2242	11.1062	2886	11.5038	2505	15.0898	2459	19.6015	2596	24.6533
A191T	2727	0.476714	2259	5.84329	1549	14.9774	2073	18.3792	1858	22.2282	1969	26.6633	1958	32.5843
A192C	2557	0.625733	1883	6.69145	1353	11.8995	1677	14.6691	1345	20.8178	1475	27.1186	1643	30.7973
A192G	2731	0.10985	2151	4.23059	1615	7.18266	2055	9.87835	1808	12.4447	1945	15.8869	1917	22.9004
A192T	3778	0.317628	2807	5.91379	1891	10.5764	2580	14.7287	2242	19.3131	2143	23.6584	2251	25.8996
A193C	2308	0.389948	1683	7.66488	1241	15.6326	1611	19.8634	1355	20.8118	1615	27.8019	1566	36.9093
A193G	2626	0.228484	1945	4.67866	1470	9.72789	1985	11.9395	1618	14.0297	1702	17.5676	1713	22.7671
A193T	2903	0.172236	2168	6.45756	1578	12.801	1868	14.5075	1720	17.093	1766	23.8392	1839	32.3002
A194C	2628	0.228311	1902	3.73291	1385	9.02527	1652	10.7143	1449	13.2505	1658	16.2244	1653	21.6576
A194G	2485	0.201207	1937	4.64636	1360	9.48529	1708	13.1733	1508	17.0424	1508	20.756	1574	29.0978
A194T	2822	0.141743	2154	4.27112	1549	7.10136	1874	10.5123	1654	12.2128	1823	15.9627	1736	21.4862
A195C	2648	0.415408	2122	6.59755	1501	10.4597	1953	15.4122	1811	16.6759	1865	19.2493	1767	29.202
A195G	3037	0.329272	2354	5.64996	1651	9.63053	2188	12.5686	1924	14.1372	1938	18.1631	1985	22.0151
A195T	3657	0.437517	2924	6.46375	2125	13.5059	2622	12.624	2366	18.0896	2422	22.7498	2544	30.1494
C196A	2125	0.423529	1743	6.76994	1381	9.6307	1676	13.9021	1629	19.0301	1661	25.1054	1670	33.4132
C196G	1773	0.451213	1543	8.23072	1138	16.7838	1585	23.6593	1489	31.3633	1545	34.6926	1735	41.2104
C196T	3104	0.418814	2299	4.43671	1850	11.1892	2348	14.1823	2061	14.7501	2077	20.6548	2031	27.3757
C197A	3070	0.29316	2468	4.41653	1950	8.66667	2448	12.4592	2190	14.0183	2345	18.806	2299	24.4889
C197G	2455	0.366599	1953	8.19252	1499	18.3456	1989	22.2725	1917	27.7517	1882	31.509	2036	39.2927
C197T	3285	0.152207	2437	5.49856	1794	11.0925	2265	13.0684	2066	16.1665	2072	20.3185	2071	22.8875
T198A	1439	0.277971	1068	4.77528	786	8.90585	997	13.4403	830	18.6747	912	18.0921	939	24.4941
T198C	3182	0.282841	2445	5.97137	1788	12.472	2442	12.8174	2142	17.6004	2360	21.0593	2284	27.4081
T198G	438	1.14155	346	5.78035	277	7.94224	362	16.5746	348	22.7011	301	28.9037	344	30.814
A199C	1039	0.192493	951	2.62881	797	10.2886	1112	13.3094	1100	20.4545	1070	22.1495	1147	27.8117
A199G	1957	0.255493	1631	3.67872	1355	6.78967	1797	12.6322	1599	14.8218	1698	19.1991	1635	25.2599
A199T	2283	0.306614	1995	2.45614	1634	6.11995	2212	7.9566	2000	11.65	2093	14.1424	2094	18.0993
A200C	3747	0.320256	3191	2.3817	2785	5.85278	3494	9.58786	3205	11.3261	3450	15.8841	3427	19.4631
A200G	2924	0.649795	2609	3.52626	1953	6.60522	2635	10.778	2476	14.58	2519	17.7054	2576	23.1366
A200T	2886	0.24255	2275	2.10989	2071	3.86287	2567	7.20686	2229	11.9336	2406	11.4298	2595	18.8054
G201A	1844	0.32538	1454	5.43329	1121	10.6155	1403	10.7627	1264	14.2405	1434	18.2706	1358	21.7968
G201C	2559	0.312622	2096	3.29198	1640	6.21951	1993	8.27898	1895	12.876	1954	16.1208	2086	20.8054
G201T	1780	0.224719	1478	2.84168	1215	6.17284	1536	10.612	1399	11.9371	1443	16.7013	1399	21.3724
A202C	4989	0.360794	3749	5.06802	2720	9.22794	3479	11.785	3001	16.1613	3301	18.3278	3177	24.1108
A202G	3667	0.381783	2670	3.14607	2098	7.38799	2613	9.98852	2358	11.8321	2478	15.6174	2341	19.4361
A202T	4045	0.39555	3145	6.07313	2270	10.1762	2918	13.1254	2544	16.5881	2718	21.376	2692	29.1233
A203C	5783	0.363133	4389	5.33151	3206	9.60699	4057	12.4723	3479	14.4582	3825	20.549	3970	24.2569
A203G	2525	0.316832	2122	7.82281	1652	15.0726	2166	17.867	1898	25.922	2083	29.3807	2428	42.8748
A203T	4065	0.344403	3312	5.82729	2396	10.8932	2975	14.084	2595	15.5299	2796	20.887	2927	26.9901
A204C	2549	0.666928	1934	4.49845	1451	7.78773	1938	11.2487	1667	14.6371	1902	15.4048	1752	20.605
A204G	4300	0.44186	3466	8.94403	2690	16.171	3671	22.419	3321	25.7754	3395	31.458	3696	38.0141
A204T	2417	0.496483	1917	4.38185	1308	10.7034	1695	12.8614	1589	15.3556	1650	19.8182	1705	23.5777
T205A	1192	0	860	5.5814	609	8.04598	816	13.848	694	12.9683	735	15.7823	740	22.4324
T205C	2073	0.337675	1434	5.3696	1014	9.46746	1433	12.9798	1169	14.7134	1203	20.9476	1257	24.1846
T205G	1990	0.201005	1664	7.03125	1237	11.3985	1554	15.5084	1410	17.7305	1476	24.8645	1493	33.0208
T206A	1313	0.456969	1095	3.10502	823	8.86999	981	7.64526	941	12.1148	916	13.5371	967	16.2358
T206C	1580	0.126582	1292	4.72136	930	10	1220	15.9016	1032	19.7674	1117	22.5604	1130	26.1947
T206G	870	0.229885	720	7.91667	539	15.0278	754	14.5889	726	25.2066	711	28.5513	818	28.7286
T207A	1106	0.632911	981	13.3537	821	21.6809	1022	33.4638	1041	38.9049	1185	43.7131	1277	57.5568
T207C	1319	0.985595	1138	12.478	1020	22.7451	1397	35.791	1325	43.8491	1437	37.6479	1561	47.918
T207G	1205	1.16183	976	8.81148	849	19.1991	1125	28.8889	989	28.6148	1140	35.1754	1211	44.5912
A208C	652	0	560	1.42857	478	4.1841	671	10.7303	630	12.0635	622	11.4148	578	20.7612
A208G	1294	0.927357	1043	9.39597	907	15.7663	1058	23.1569	1004	26.5936	1051	30.6375	1147	34.8736
A208T	664	0.60241	550	3.45455	446	9.41704	611	17.0213	507	26.2327	569	26.5378	567	34.3915
C209A	1007	0.397219	919	0	745	0.536913	1067	0.374883	966	0.207039	1098	0.455373	1150	0.434783
C209G	774	0	700	0	601	0.831947	809	0	766	0.652742	812	0.369458	970	0.103093
C209T	952	0.420168	737	0.27137	640	3.125	852	3.6385	701	8.98716	805	7.82609	766	9.92167
C210A	884	0.226244	777	0	606	0.165017	879	0	855	0.116959	896	0.223214	977	0.409417
C210G	914	0	872	0	714	0.140056	1021	0.0979432	842	0.23753	980	0.102041	1103	0.362647
C210T	894	0.223714	725	0.827586	616	1.13636	906	1.54525	750	2.4	816	2.69608	845	4.02367
T211A	1717	0.873617	1560	0.512821	1397	0.71582	1902	1.26183	1773	0.394811	1899	0.473934	2097	0.762995
T211C	1069	0.561272	889	0.787402	826	0.242131	1075	0.55814	1052	0.855513	1086	1.28913	1117	0.80573
T211G	1140	0.526316	913	0.657174	777	1.4157	1033	2.90416	896	6.36161	966	6.8323	1042	12.9559

## Sheet: PKI Library Replicate 1
variant	0M_Reads	0M_PC	2M_Reads	2M_PC	5M_Reads	5M_PC	10M_Reads	10M_PC	15M_Reads	15M_PC	30M_Reads	30M_PC	60M_Reads	60M_PC
Time (min)-->	0	0	2	2	5	5	10	10	15	15	30	30	60	60		Variant Position Number shown in this file is the CrPV Genome position number minus 6,005
WT	5443444	0.408547	3541461	5.20779	3153996	10.8439	3932688	17.2205	3529216	15.7329	3540822	18.4826	3215220	19.1816
C24A	14488	0.220872	10961	3.35736	11691	8.05748	11933	15.4362	10468	15.5999	10742	18.153	11123	20.6869
C24G	10355	0.202801	9126	4.35021	9038	9.49325	9663	15.192	9712	16.3509	9957	18.6703	8979	21.1605
C24T	17466	0.337799	12044	4.81568	12283	11.1862	14734	18.9901	13115	16.9958	13155	18.7153	12357	20.9679		Example: C6166 is shown in this file as C161
A25C	21710	0.386918	14349	5.21291	13355	11.7634	16649	18.3495	14032	17.061	14414	21.1669	13374	22.125
A25G	33085	0.513828	20691	5.18583	17929	11.9583	24566	16.5188	19811	16.3394	20362	19.281	18033	20.712
A25T	29580	0.551048	21066	4.23431	19684	9.81508	23354	15.8816	20202	16.7508	20375	20.0982	17838	22.4465
A26C	14685	0.531154	10819	3.78963	11062	9.67275	13330	15.4689	11295	16.3701	11076	21.7046	10440	24.2433
A26G	29293	0.399413	19006	4.50384	18590	11.1565	22286	17.9799	18806	16.4309	18991	17.5925	18872	19.6164
A26T	25783	0.380095	18439	5.03281	15984	11.7492	20534	17.7705	17770	16.556	18528	19.5974	15996	22.1368
A27C	21715	0.442091	15857	4.79284	14187	11.1722	17852	18.7542	15509	16.8612	15696	19.54	13762	21.4431
A27G	15158	0.56076	12350	5.26316	10458	11.398	13741	16.5854	12509	18.9384	12755	20.9173	10452	21.8905
A27T	27325	0.384263	19074	5.78274	16768	11.2059	21228	16.4406	18883	17.8626	19309	20.7934	17029	20.5473
A28C	24220	0.528489	16559	4.48699	14990	10.487	19111	18.0577	16026	17.7087	16453	19.6681	14957	21.7356
A28G	28699	0.310115	16486	5.16196	15292	11.6728	20736	18.4221	16942	16.5742	17636	19.4489	15848	19.5987
A28T	29213	0.304659	19654	5.18978	18096	10.8809	22286	18.7472	19128	17.0535	19175	20.2086	17562	20.9373
A29C	26864	0.495086	18724	4.7586	17315	11.6258	22140	18.1527	18814	17.9494	19028	19.9233	17796	22.1117
A29G	31570	0.437124	22448	4.58838	19397	11.2285	24541	17.9985	21954	17.1495	22325	18.7592	20084	19.9412
A29T	31035	0.576768	22008	6.45674	21230	14.3194	27443	24.232	24269	24.4386	23792	25.3615	20653	25.3861
T30A	31509	0.403059	23173	2.16631	23877	5.31055	27242	11.7466	22279	11.6163	21519	15.7814	19451	18.3281
T30C	31962	0.43802	22906	3.75447	20362	9.724	24714	17.0713	20774	16.7084	21480	19.4786	19497	20.3518
T30G	22612	0.300725	16943	2.13067	16263	5.27578	18790	10.5801	16011	11.6482	15293	16.38	13038	18.2083
G31A	43615	0.449387	28555	4.81877	25731	9.64984	31405	17.2839	27481	16.5023	26821	20.0365	25377	21.8584
G31C	40339	0.463571	27520	4.17515	24061	10.249	29361	18.9299	25513	17.9007	24797	20.7686	22649	21.5992
G31T	45045	0.40626	29463	4.35801	26143	9.29503	32159	18.2375	27234	16.9531	27033	20.6488	24691	20.712
T38A	30352	0.382182	22764	0.913723	24111	2.16084	27872	5.05884	23054	5.37868	21256	9.55965	17642	13.4679
T38C	38877	0.339532	27696	3.45176	24009	7.86372	28103	14.607	25238	14.7872	24849	18.7653	21942	19.67
T38G	27028	0.329288	20136	1.35578	21354	3.30149	23358	7.50492	19166	8.67161	18032	11.4685	16026	15.4873
G39A	50618	0.349678	34290	4.15573	31406	8.45061	36494	14.0105	32549	13.6901	33347	16.6732	29967	18.6138
G39C	34433	0.313653	25727	1.99401	24560	6.01384	28095	12.0128	23683	11.7933	23131	15.0015	20288	17.291
G39T	39412	0.324774	29233	2.50744	27900	6.60215	32243	12.6353	27567	12.3735	27283	16.765	24776	17.7107
C40A	19671	0.554115	15934	1.48739	17501	4.81115	23102	11.934	18666	14.947	18629	21.2464	16880	25.6457
C40G	20683	0.362617	15183	4.68946	15661	10.4655	20633	17.3702	16959	18.987	17233	21.0933	15540	22.5997
C40T	26526	0.429767	18774	3.54213	18680	9.14347	24268	14.9951	20380	15.8832	20584	19.0634	18631	19.7413
T41A	27705	0.483667	18636	5.76841	18091	13.5703	23920	21.1915	20110	19.9105	19832	23.7142	18418	24.8398
T41C	31495	0.419114	20581	4.81998	19407	10.4962	24096	16.9904	21244	14.4088	21799	18.9917	19028	18.1522
T41G	23905	0.359757	16548	6.46604	15702	13.5906	21110	21.7148	17595	21.2219	18151	25.376	16581	25.4749
T42A	23923	0.472349	17416	6.12655	16784	13.4831	21718	19.4171	17787	19.3793	18847	21.9664	17255	23.6221
T42C	29451	0.444807	19681	5.06072	18913	11.0823	23394	17.7994	21126	16.0466	20731	19.7048	18596	19.7569
T42G	21817	0.385021	17010	3.204	17113	7.81862	20568	15.8936	17287	16.9318	17374	19.2184	15999	20.6763
G43A	15547	0.398791	12596	3.21531	12865	7.6953	16332	13.348	12949	15.422	12823	18.2797	11374	20.7579
G43C	12418	0.273796	8919	1.23332	10449	3.56015	12575	8.04771	9997	8.09243	9627	11.125	8200	12.6341
G43T	12508	0.271826	10253	1.0436	11607	3.30835	13487	6.82138	10482	7.64167	9895	12.2082	8809	14.19
T44A	24559	0.46826	17740	4.32356	17680	10.4468	21913	18.108	18107	18.0869	18435	20.7594	17426	22.1967
T44C	27876	0.466351	19614	5.58275	19515	11.7089	25320	19.5182	21550	17.3179	22068	21.5198	19820	21.8769
T44G	26551	0.444428	17633	6.66931	16998	13.684	22000	20.1864	18466	20.0206	18605	23.7786	17569	23.1487
A45C	23127	0.393479	14487	6.26769	14156	13.6974	17535	21.3744	15023	20.2157	15410	23.2187	13827	25.2694
A45G	31289	0.431462	20976	5.72082	20139	12.4485	26023	19.8863	22723	18.0566	22548	20.4852	20959	21.4466
A45T	26304	0.368765	16212	5.94004	15769	11.7319	19758	17.3094	16524	18.0888	17080	21.1768	15638	22.4517
A46C	29657	0.407998	19037	5.40001	17386	11.7278	22451	18.6629	19222	16.7881	20043	20.6306	17715	21.7499
A46G	24631	0.56433	16784	8.23403	16899	16.5217	21522	26.6611	18607	25.0551	18521	27.4229	16178	27.933
A46T	37862	0.49654	25039	4.92032	21963	10.9366	27501	16.8248	24230	15.683	24766	18.5415	22006	20.0173
A47C	33999	0.426483	19811	5.99667	19171	11.4861	24269	17.4915	20815	14.6625	20384	18.7157	18207	20.4701
A47G	30947	0.381297	18453	7.81445	18047	13.9081	21955	22.6372	18110	18.6858	19168	23.1375	16861	24.868
A47T	36295	0.391238	20075	7.15318	19914	12.6946	25240	17.5475	21732	16.4964	21578	20.6368	19729	21.9423
T48A	29796	0.500067	18983	5.6735	17938	10.9544	20228	17.2879	17206	15.297	16661	19.3146	15117	20.5133
T48C	28949	0.504335	18479	6.21246	17748	13.703	21843	21.5126	18888	19.6262	18220	23.3864	15734	24.1197
T48G	27352	0.442381	18175	5.96974	17093	11.3204	20190	18.8905	17040	17.8521	17307	20.9973	14835	22.2649
G57A	33434	0.487528	25757	3.34278	26326	7.7376	34793	13.0112	30216	14.5089	31526	17.7948	30481	18.3098
G57C	29845	0.351818	23453	2.78003	24146	6.38201	31466	12.442	27577	12.1478	28053	16.6185	27094	16.5166
G57T	34284	0.487108	26213	3.09007	27280	7.55132	36182	13.0258	30383	12.4543	31379	17.1675	29992	18.5349
A58C	30562	0.412277	21749	4.57492	21532	10.2081	27820	16.4414	23497	16.7809	23518	20.8606	21998	22.3157
A58G	21247	0.376524	14688	4.31645	13568	9.41922	17309	15.2984	15235	16.0223	15030	18.3433	14305	18.8046
A58T	34124	0.615403	24459	5.7484	23744	12.281	31089	20.2258	26941	18.8412	26159	22.6958	24931	22.5542
G59A	38022	0.347167	29087	3.25575	29282	7.18872	36375	11.7966	30514	13.0301	29918	17.4577	28246	19.0505
G59C	36874	0.330856	27392	2.42041	28276	5.76107	34392	10.043	30687	11.4869	29808	15.9118	27920	17.611
G59T	39785	0.502702	30821	2.14464	31590	5.97341	39067	10.1185	32480	10.8744	33129	15.5453	29852	16.0358
A60C	24076	0.340588	17727	3.32262	16866	7.79082	22261	11.774	19042	12.735	18862	16.3397	17641	18.7291
A60G	27674	0.411939	18941	5.0103	17568	9.42054	21955	14.425	20259	14.2949	20200	17.302	17908	18.0422
A60T	33139	0.419445	24336	4.03107	23389	8.70922	30343	14.0032	25521	14.4077	26139	18.3672	23835	19.7734
G61A	37447	0.355169	27163	2.80897	27530	5.17617	35217	9.05813	29639	9.82489	29449	13.447	27213	14.1844
G61C	26478	0.404109	20917	2.56251	21166	5.26788	26910	8.7068	22670	9.82797	22184	14.1183	19643	14.7228
G61T	18107	0.646159	13976	3.29851	16284	8.7325	21291	15.5324	18514	19.6824	20584	25.6558	19734	30.1155
G62A	43984	0.281921	29937	3.32365	28436	8.02856	34630	11.8943	29457	13.294	29681	16.7616	27670	18.4424
G62C	25567	0.520202	17784	3.28385	17312	8.08688	21952	13.9031	18814	14.4733	18789	17.2122	17463	19.4697
G62T	31820	0.358265	22563	3.91792	21096	8.94008	25916	13.5901	22450	14.4722	22781	17.8833	21251	18.7238
A69C	24752	0.488849	16143	5.45747	14743	10.5135	16788	13.8611	14683	15.2421	14164	17.6221	12842	19.9657
A69G	22809	0.377044	15083	4.96586	13898	9.7496	15153	15.4491	13847	15.1296	13256	17.7882	11059	19.8843
A69T	27409	0.339305	17333	4.94433	16891	8.98703	19482	14.0848	16320	13.2966	15778	16.9096	13567	18.405
A70C	35711	0.378035	22317	6.59139	20234	13.1709	24772	20.5595	21869	18.876	21613	22.6206	20501	23.5403
A70G	37633	0.409215	23833	5.45043	22006	11.0833	28426	16.2527	25142	17.6358	24670	19.6514	22110	20.6242
A70T	38931	0.400709	22072	6.99982	21032	11.6299	26192	16.7036	23756	16.2738	23083	19.5469	20950	21.4177
T71A	28489	0.477377	18887	6.86716	18195	13.8884	23077	19.3483	19587	21.453	20822	25.449	19036	27.4848
T71C	29819	0.523156	19192	6.08587	18118	11.9991	22307	19.0792	19641	20.0703	19421	23.2274	17902	23.6063
T71G	30517	0.625881	20379	4.66657	18794	12.1901	23336	16.7552	19600	19.9439	19765	24.7407	18232	26.086
T72A	38184	0.377121	26342	5.69433	23555	12.8975	29101	18.776	25497	20.3318	25433	24.3738	23691	26.4446
T72C	22913	0.397154	15988	5.31649	14898	11.1559	18553	18.811	16115	17.8778	16136	20.6371	14776	22.4689
T72G	25514	0.446814	18315	5.07235	17482	12.0467	20069	18.8151	17013	18.2214	17314	23.738	16397	25.5596
A73C	21547	0.505871	15382	6.71564	14792	13.6087	18295	20.1913	16657	18.989	16133	24.0811	15389	25.9861
A73G	29193	0.482992	19352	5.84952	18459	11.9075	23982	18.1886	20007	16.6642	20700	21.0193	19647	22.0543
A73T	30373	0.520199	20073	8.50396	19690	15.7694	26229	26.7147	22150	22.9887	22026	26.1328	21052	27.0996
C74A	19132	0.533138	15894	2.61105	16810	6.54372	20110	14.3859	15657	14.4089	14904	19.847	13288	21.8844
C74G	15445	0.62156	12327	6.51416	11808	15.5318	15320	24.0535	12978	22.8849	13703	30.1175	12375	31.5717
C74T	33247	0.51734	24310	6.49116	22804	14.1773	29909	22.5451	25556	21.537	26274	26.6613	24231	27.1347
A75C	22321	0.461449	16207	6.71932	15571	14.3729	19301	19.7606	17009	20.9595	17453	24.8152	15905	26.5954
A75G	31288	0.584889	22675	9.10254	19638	16.6107	27584	28.9552	23750	26.2232	23248	28.6691	20921	28.5359
A75T	29799	0.345649	20410	5.83048	19083	13.0325	24379	18.8728	20805	18.7455	21673	22.7795	19925	23.9097
A76C	18709	0.796408	14341	6.21296	14258	12.6105	17797	21.0597	14417	21.7937	14328	26.0958	13527	27.3527
A76G	33379	0.449384	22456	6.56395	20833	12.2018	25750	20.8621	22539	19.4197	22382	21.2448	20340	21.765
A76T	30900	0.462783	22365	5.16432	19980	11.4464	24457	18.2116	21275	17.9459	22046	20.3892	19931	20.9924
G77A	17905	0.698129	15175	1.92422	16049	4.80404	19361	10.2164	15051	11.6803	14317	15.7645	11783	17.7629
G77C	24011	0.366499	19990	1.30065	21357	3.83013	24479	7.76584	19467	8.73273	18466	13.8741	16395	17.4443
G77T	20593	0.40305	16726	2.2181	17625	6.47943	21464	11.7592	16716	12.9218	15800	17.4684	13561	20.3304
T78A	26840	0.409836	20535	0.676893	22142	1.87427	26225	3.88942	21013	5.17299	19810	8.71277	16787	13.0816
T78C	33743	0.456391	22650	3.81457	21245	8.41139	24710	13.7353	22391	11.844	22274	15.884	20056	18.0345
T78G	18796	0.478825	14349	2.04195	14856	4.79268	17233	10.2072	14179	12.0037	13700	19.365	12493	21.2039
A79C	29424	0.411229	21662	3.1299	20161	7.62363	25048	15.8256	20122	15.898	19958	19.4859	18336	20.1625
A79G	28200	0.460993	21292	2.44693	21605	4.87387	26224	12.4199	21411	12.8812	20515	16.661	17899	19.9899
A79T	32443	0.354468	24780	2.48184	24768	5.55152	28176	12.4006	23609	12.9993	22956	17.4203	20728	19.3796
T84A	40264	0.409795	26575	4.77516	23997	10.7472	28761	16.0043	25177	15.6333	25152	18.5751	23221	20.925
T84C	25008	0.495841	17334	3.91139	16323	9.98591	19582	15.9228	16531	14.8811	16460	19.0644	14958	21.6272
T84G	30317	0.418907	20651	4.59542	18579	8.80026	22412	19.0523	19004	16.8912	19555	20.9614	17108	21.9254
A85C	22190	0.45516	15731	5.20628	14647	11.6201	17741	18.4432	16196	20.8014	16356	24.3336	14635	26.4298
A85G	40705	0.324284	27180	5.16924	23955	10.1941	30103	19.131	26291	16.401	26434	19.4144	24139	20.4068
A85T	19077	0.35645	13379	4.31273	13107	10.4143	15457	19.1176	13087	19.8747	13459	22.0893	12166	23.952
T86A	26818	0.499664	18731	3.37942	18252	9.19899	21572	16.7949	18337	17.5765	18928	20.8527	17031	22.3886
T86C	17534	0.536101	12700	4.85827	12097	11.7136	14519	17.9282	12808	20.5809	12753	22.7005	11816	23.6798
T86G	22670	0.432289	16555	4.46391	15655	10.923	18689	18.4601	16502	18.4644	16586	20.0892	14971	21.3813
T87A	18918	0.549741	14659	3.01521	15183	10.2746	17694	18.9895	15374	21.2046	15100	27.4371	13643	27.9777
T87C	20433	0.464934	13863	4.84744	13458	11.6511	16356	19.2101	14294	20.0294	14726	21.1463	13063	22.8967
T87G	17788	0.579042	12678	4.33822	12173	10.2851	15098	18.8303	13003	19.111	13442	22.1619	12143	23.0421
T88A	18326	0.463822	13188	5.09554	13387	11.6083	16451	19.6888	13740	19.083	14404	21.8342	13225	22.9641
T88C	14304	0.4684	11075	4.46953	11513	10.9963	14726	19.2517	11652	21.5671	11776	26.7154	10606	29.0402
T88G	20155	0.61027	14965	5.59305	14055	11.5404	17259	20.6791	14980	18.2777	15270	21.6372	14064	22.7247
T89A	23036	0.442785	16093	4.97111	15124	12.1	18674	20.2367	16290	18.8214	16436	22.037	14863	23.4273
T89C	26774	0.466871	18482	6.72546	17137	13.1587	22377	23.399	19207	20.3988	19326	22.3844	17012	22.8486
T89G	17263	0.567688	13347	4.21068	14134	11.391	16198	17.8479	14323	19.158	13888	22.7823	12864	25.9251
T90A	24840	0.583736	19376	3.43208	18666	9.88964	21745	17.5351	18018	17.6268	17995	22.4396	16054	24.4114
T90C	21222	0.40524	14904	4.22034	14116	10.6262	17876	19.0143	15232	17.2991	15579	19.9307	13946	21.7267
T90G	26775	0.631186	20796	6.53491	20330	15.0418	25487	26.7391	21781	24.4433	21812	26.8889	19672	27.7044
G91A	11211	0.428151	8291	2.6173	9079	6.9501	10182	14.3685	8508	13.9516	8708	18.6725	8290	20.4343
G91C	21859	0.41173	15232	4.58246	15056	10.979	18362	16.8881	15711	16.307	15502	19.8103	14475	21.1399
G91T	14622	0.266721	10894	3.52488	11177	7.98962	12368	14.5699	10572	15.314	10794	19.7147	10376	21.3377
C160A	78439	0.856717	56632	9.8319	59660	20.2917	77020	32.1319	69267	31.9878	72313	36.7126	66318	34.9709
C160G	62178	0.540384	43764	6.18088	43163	13.076	58221	23.0656	50094	21.2201	49959	24.3119	45726	24.1241
C160T	75707	0.488726	50751	4.76838	49280	10.974	61353	17.8915	55123	16.9421	53754	19.5948	50344	20.5506
C161A	84443	0.574352	59969	5.9264	57301	10.6612	77917	18.8521	68191	15.593	69437	19.3053	62234	19.7095
C161G	52009	1.05174	40383	13.0748	41967	16.2628	57130	26.4835	49297	23.0521	51182	26.0814	47038	25.9726
C161T	75340	0.661003	52889	6.74053	51374	11.0134	67400	19.0401	59556	16.4266	60643	18.6007	54162	18.8933
T162A	55604	0.692396	40269	7.23882	38634	13.822	53074	24.4922	44910	22.151	46302	25.5065	40949	25.102
T162C	31131	0.552504	22283	4.92752	21407	12.7715	27410	18.1029	23740	19.2839	24265	21.2858	21799	22.4139
T162G	44186	0.855475	32933	9.73795	32327	14.2946	43414	24.8768	37264	22.3433	37607	25.3384	33965	25.1141
C163A	59366	1.26672	47444	10.465	49048	20.5839	70442	33.2969	57829	32.4353	60056	38.0412	53748	36.0609
C163G	44288	0.489975	35060	3.01483	38062	7.63228	55265	15.7568	45065	15.1537	47200	19.1314	43877	21.4258
C163T	56947	0.839377	42416	7.72586	40603	17.3805	55882	35.2493	46232	27.7946	46323	32.2863	42707	32.1212
T164A	48876	0.507406	36020	5.59411	34720	12.0334	47416	18.0382	42036	17.0402	41639	20.2094	38607	21.6049
T164C	31089	0.495352	22564	5.14536	21241	11.4637	27690	17.3023	23261	17.7722	22907	21.6615	21640	23.7015
T164G	31533	0.482035	22632	5.31106	22659	11.6687	29550	17.3909	26290	17.8623	26917	21.4771	25224	21.4201
C165A	77218	0.485638	52071	5.23132	49734	11.4208	64567	17.2766	56797	16.9903	56068	20.0185	52343	20.2415
C165G	56309	0.50436	41430	5.69877	41131	12.307	54415	17.6973	48536	17.8198	49153	22.3262	46207	22.9554
C165T	69287	0.512362	47785	5.39291	44766	11.3166	57913	18.2239	51879	17.1148	52168	19.5407	46910	19.8359
T166A	39929	0.40572	29271	3.17379	30151	6.07608	37787	10.5909	33881	10.5398	35681	13.915	33104	14.6055
T166C	36737	0.43825	24643	5.16983	23048	10.5519	28303	16.5919	26077	15.6345	26696	18.5646	24240	19.1502
T166G	39197	0.387785	28657	2.98356	28598	8.13344	36635	13.3534	33013	11.6257	34545	13.8399	31660	14.9337
G167A	72183	0.423923	47790	4.93827	44009	10.8614	58271	17.7824	51162	16.5435	51334	19.3809	46783	19.304
G167C	51070	0.4112	35061	3.73635	33828	9.12558	42617	13.1708	37693	13.5144	38100	17.0735	34830	17.594
G167T	67059	0.498069	46391	5.52262	45111	12.5823	56340	21.404	50984	18.6627	52523	22.5539	48278	22.5714
C168A	50947	0.496594	36874	4.53707	38273	10.5348	50774	19.2027	43292	20.3317	45139	23.7489	42181	23.8354
C168G	53487	0.661843	38100	7.84777	35379	14.3984	46292	25.4536	40249	22.7683	40793	25.9898	37556	26.595
C168T	53795	0.559532	39160	5.18131	40152	10.9135	51139	18.655	46380	17.9237	47508	21.3543	44892	21.7344
G169A	83214	0.545581	57136	7.17761	52205	13.1922	67290	23.2263	59979	19.3401	59921	21.6702	52826	21.4459
G169C	74679	0.490098	50180	6.81945	44969	14.103	58598	24.8882	53305	21.8948	53772	24.1222	47466	23.4968
G169T	92202	0.513004	63564	6.2205	56193	13.0319	75358	25.0882	68334	21.212	66494	22.8848	57864	22.2453
G170A	55152	0.719829	37556	9.12504	35334	16.8846	46836	26.9558	41961	25.1162	43012	26.2159	38850	24.9678
G170C	41241	0.868068	28044	10.4479	28926	19.1938	38109	32.8689	34629	28.2596	34502	30.3026	31738	28.2154
G170T	55637	0.555386	37225	8.41907	35932	16.726	46949	25.5618	42798	24.41	44694	26.5181	39641	26.7375
T171A	49212	0.650248	31389	9.76457	29438	17.1241	39561	27.1176	34667	24.9084	35794	27.4376	32815	27.4966
T171C	35033	1.29592	25252	21.2775	25015	30.7815	35547	45.2668	30294	38.6281	31272	41.3117	29396	40.0122
T171G	36149	1.36657	28331	19.3075	28733	32.1303	40432	43.6783	36522	43.8174	38222	45.8087	35716	44.865
T172A	40738	0.127645	27524	1.31158	25565	3.25054	29795	6.52123	24868	6.67122	24726	7.82173	23212	8.55161
T172C	38664	0.912994	26272	15.7925	24020	21.149	33247	33.2782	29017	27.6631	29400	31.381	26943	30.5831
T172G	31074	0.637189	21151	6.28339	19325	11.3221	24442	17.8832	21780	17.539	22543	20.645	20904	20.1684
T173A	50836	0.371784	33148	6.59768	29667	14.1403	38459	20.6714	34461	21.3169	35437	24.9683	33262	23.1225
T173C	36968	0.346245	23491	6.79409	20626	13.1581	26970	20.4227	24195	19.4627	23855	21.8361	22093	22.7674
T173G	30636	0.864995	23341	9.25839	22087	13.8769	28704	22.9829	25516	22.7269	26329	27.445	24448	28.0432
T174A	50675	0.28219	32409	4.26425	27971	8.1942	34517	13.941	30670	13.3779	30910	15.364	29101	15.35
T174C	33014	1.52057	26070	23.3717	24821	34.0397	36772	47.1908	31326	44.4902	32956	46.9808	30608	46.0501
T174G	33495	0.961338	22843	15.554	20705	23.0524	29420	35.9109	25384	32.095	26478	34.3946	24031	32.3457
T175A	48224	1.00572	33617	9.21558	31685	14.9377	41053	23.8375	35874	22.5902	36846	27.3381	33790	25.913
T175C	49593	1.64539	38095	25.2842	36056	31.6424	49946	45.363	42212	38.2687	43542	42.118	40911	42.4262
T175G	29583	2.10932	21341	20.224	21331	33.2708	31592	46.2491	26465	44.0393	27695	47.2829	25369	46.1981
C176A	47553	0.48998	30667	7.4184	28017	13.424	34930	21.0621	31990	19.3967	32604	21.1999	29147	23.0247
C176G	37701	0.549057	25134	8.83266	23132	14.8971	29891	22.4315	27054	20.8176	26976	22.6386	24655	24.0479
C176T	55022	0.49253	34331	6.90921	30791	12.0587	39655	19.705	35449	17.7466	35261	21.2983	31700	21.1798
A177C	51315	0.426776	31694	7.137	28641	13.4039	35228	20.4894	31819	18.5361	30982	21.7965	27865	22.7131
A177G	20981	0.648206	13778	5.42169	12440	10.2251	14985	16.1762	13872	14.2445	13549	18.4146	12070	20.0331
A177T	53605	0.391755	36619	5.06841	33206	9.09173	41657	15.2099	38208	13.8296	37749	15.7408	34963	16.0484
G178A	39890	0.230634	31725	0.42238	36383	0.898771	45486	1.98523	43091	1.97489	47907	2.95781	46344	3.1072
G178C	40344	0.60232	30519	0.632393	32714	1.07294	43478	2.00791	40512	1.9846	45536	2.99763	44604	3.14322
G178T	44091	0.353814	35917	0.339672	39306	0.839566	51520	1.81483	47279	1.71112	53273	2.23565	52112	2.70187
A179C	30326	1.17391	20745	6.55098	19424	14.8425	24821	23.9596	21710	22.7913	22457	27.31	20555	29.4527
A179G	27879	0.512931	20546	6.03524	19236	9.24309	24047	15.6735	21467	15.4703	22258	19.3459	20741	19.2228
A179T	33518	0.680232	25581	4.35479	25387	12.7427	33168	21.3459	28754	21.7674	29470	27.5297	28240	30.5418
T180A	40475	0.531192	27919	4.9966	25158	10.5334	30794	16.4935	28013	16.0925	28171	18.4622	25072	19.0412
T180C	13604	0.499853	9688	5.7597	8830	11.9253	11688	20.782	10367	19.8129	10744	23.0268	9902	22.5611
T180G	23533	0.892364	18797	9.75156	18492	12.0755	24384	22.363	21040	20.385	21867	23.2451	19788	22.4075
T181A	37604	0.436124	28759	2.44445	28952	5.37441	36762	10.5217	34312	10.9583	35659	14.3807	33093	15.6801
T181C	35288	0.297552	26684	1.53275	25640	3.49064	31635	7.52015	28960	6.76796	29432	8.93925	27255	9.40745
T181G	29880	2.55355	24733	18.6674	30866	36.9986	42725	46.7946	42445	49.4263	47931	55.6905	45253	56.2858
A182C	28687	0.226583	22582	0.451687	23142	0.501253	29366	0.721923	27797	1.00371	30655	0.906867	29598	0.989932
A182G	27725	1.41028	21614	23.0175	19646	22.7171	26928	35.6432	22542	27.8059	23393	31.8343	22818	33.8373
A182T	43487	0.177064	33910	0.194633	36535	0.240865	46569	0.489596	44454	0.37342	48871	0.337624	49281	0.241472
G183A	31336	0.338269	24086	0.577099	25597	0.933703	33145	1.34862	30359	1.26816	33932	1.57963	34136	1.71666
G183C	26966	0.422755	21054	0.598461	21876	0.845676	29401	0.925139	26773	1.18029	29588	1.40936	29934	1.83738
G183T	33958	0.441722	26242	0.449661	28554	0.731946	37899	0.86282	35187	1.0089	39072	1.41278	39401	1.66747
G184A	31448	0.486517	24137	0.526163	26484	0.815587	34542	1.01326	32180	1.54755	35783	1.8724	36650	2.39018
G184C	32140	0.460485	25385	0.740595	26917	0.769031	35116	0.993849	33587	1.47676	36729	1.60908	37321	1.74969
G184T	38173	0.516072	28557	0.490248	31931	0.826783	41863	1.36397	38373	1.40985	42791	2.10558	43302	2.36941
T185A	21062	0.873611	15981	3.792	17052	6.94347	22214	12.8072	19914	15.2104	21485	20.6982	21390	21.2389
T185C	27452	0.724902	21471	4.57361	21280	10.4699	28137	17.3224	24879	20.66	26401	27.6353	25502	29.033
T185G	18896	0.412786	14589	1.1447	15608	1.85161	19964	3.29593	18417	2.83977	19606	4.02938	19386	4.44135
A186C	28693	0.571568	21285	4.49612	21709	11.1705	28545	18.6513	25661	19.9057	27781	25.4346	27245	27.1756
A186G	29464	1.37116	20403	20.0853	24205	33.1543	32061	42.5907	28876	42.3085	31413	46.7513	29907	48.828
A186T	40713	0.417557	29459	3.32326	29307	8.63616	36834	15.2332	31873	14.7743	33872	17.9352	31905	18.2887
G187A	31126	0.510827	21232	5.59062	19381	10.0872	25553	18.2757	22313	16.6629	23306	19.8575	21850	19.6247
G187C	43602	0.853172	33506	5.45574	36118	14.4775	48649	21.1042	45030	24.7813	49831	31.9359	48539	33.3958
G187T	51289	0.522529	36988	4.09592	35842	9.58094	45323	15.833	40104	15.8313	41527	19.7606	38475	20.486
T188A	40463	0.568421	28438	3.23159	27053	7.85125	33924	15.3638	29437	14.3289	30579	17.8881	28525	19.5022
T188C	41999	0.685731	30057	6.42779	28567	11.7163	35983	19.223	31627	17.7159	32955	21.4747	30367	22.5738
T188G	33719	0.45375	25722	1.93609	27299	3.39207	34055	7.13845	31593	7.46051	32904	9.59458	31309	10.8882
C189A	26050	0.214971	20927	0.559086	22712	1.84484	28741	3.07922	26933	3.25994	28934	5.22914	28984	5.58239
C189G	30330	0.270359	24194	0.644788	26139	1.05589	33948	2.23283	32208	2.62047	34989	3.48109	34109	3.63247
C189T	30683	0.368282	21754	3.87975	19985	8.51138	24224	15.5466	21758	12.5057	22040	16.5744	19696	17.4553
G190A	49286	0.497099	30958	6.09212	26956	10.9957	33745	18.6517	29833	16.6628	30015	19.1138	27628	19.2667
G190C	47573	0.956425	30133	11.436	27533	17.8586	36173	30.8324	32167	26.378	32639	28.1626	30504	27.2915
G190T	54928	0.639018	33946	7.57379	30144	14.1156	37515	20.2212	33127	18.8064	32784	21.7972	29867	23.4573
A191C	51770	0.494495	32369	7.65238	28065	12.5851	35475	21.0514	32794	19.0309	32663	21.2963	29809	21.8021
A191G	46577	0.414368	30084	6.49847	26349	11.9435	33342	18.0523	29834	16.6153	29961	20.1495	26522	20.6244
A191T	54050	0.640148	34474	9.19824	31561	14.9869	41878	22.1548	38428	23.6598	40259	26.2774	35740	26.0213
A192C	42382	0.561559	27608	8.03753	23297	12.3836	29927	21.4054	25971	18.4552	26414	22.083	24071	21.8936
A192G	32446	0.363681	21226	5.09281	19613	10.4166	24411	18.0574	21972	14.7688	22571	17.9212	20333	19.3823
A192T	56889	0.509765	36103	6.50361	31693	11.8922	41500	19.2843	36706	18.1278	36568	21.5817	33118	22.6221
A193C	38182	0.568331	24411	8.75835	22347	14.3912	28379	22.8091	24413	21.2141	24641	23.3148	23022	22.9216
A193G	27897	0.466	18858	5.49369	17168	11.9641	21165	18.318	19502	16.506	19341	17.8533	17262	19.9803
A193T	45485	0.426514	28463	6.55588	25875	11.5208	31936	19.3856	28455	17.9758	28449	20.4788	25948	20.8725
A194C	40248	0.444743	24526	5.24342	22291	9.92777	28356	16.7584	24399	15.6154	24745	16.9731	23052	16.3023
A194G	25398	0.496102	15893	5.8013	14924	12.1884	18391	18.1719	16614	16.6847	16956	19.5506	15385	20.4355
A194T	37690	0.244097	23320	5.12864	20869	9.27213	26463	16.0979	22391	14.8497	22856	15.6633	21091	15.9262
A195C	29248	0.400027	19176	6.59679	17125	12.9693	21972	20.3532	19470	18.9779	19947	22.3643	18619	22.5845
A195G	30219	0.407029	19390	6.11655	17134	12.0521	22166	18.6006	19777	18.2839	19111	20.046	17616	20.8901
A195T	44923	0.434076	29421	7.24313	26410	12.5786	33678	20.7732	30881	18.6749	30552	20.9872	27804	21.2775
C196A	34550	0.587554	24967	7.33769	22904	15.0541	29769	24.1056	27444	23.6008	27590	25.589	25593	26.14
C196G	30393	0.944296	21978	11.6298	21946	26.5196	28973	32.551	26377	36.2551	28002	41.1256	26006	41.9749
C196T	37488	0.445476	25094	6.45971	21635	11.4999	27185	19.0215	24941	17.9464	24375	20.4431	22091	20.6238
C197A	44474	0.568872	31510	5.89654	28127	12.2267	35702	18.9121	33655	17.7091	32619	20.9418	29987	20.4989
C197G	38191	1.12068	26397	11.793	26988	25.8782	32806	29.9214	40297	48.9193	39365	48.9166	32141	42.5313
C197T	35531	0.529115	23797	5.97975	20597	11.4725	25166	17.4164	23549	15.0834	23170	19.5037	20693	19.2191
T198A	28033	0.338886	19250	5.3039	16053	11.4122	20863	21.2673	18718	16.8501	18648	21.0854	16011	21.4915
T198C	28473	0.618129	18607	6.47068	16714	13.2404	21893	22.2674	20156	18.6991	19640	22.4033	17731	22.9993
T198G	6110	0.736498	4419	5.61213	4289	14.7121	5692	22.2417	5193	22.8192	5471	27.6732	5197	31.2873
A199C	13865	1.13956	10890	5.84022	11487	13.2498	15607	20.683	13644	23.0871	15143	32.0874	14060	31.5932
A199G	18703	0.620221	13326	5.14783	13620	10.5874	17316	19.918	15637	18.29	15692	22.1897	14638	22.2776
A199T	30048	0.638978	22920	3.56021	23395	7.82218	29741	14.1455	27508	15.0284	27621	19.5431	26090	19.7317
A200C	56682	0.545147	40473	4.13362	40578	9.76884	52206	15.6534	46046	15.6517	47701	18.9011	43659	19.4599
A200G	30873	0.401645	21814	4.96929	21282	10.3515	26628	17.752	24067	16.4832	25190	20.0754	23516	19.9864
A200T	48271	0.403969	35277	3.15503	35457	7.9533	44161	13.8788	40111	13.5649	41145	17.5428	38208	18.1821
G201A	23168	0.435946	15281	5.05857	14364	10.4219	18259	17.4927	16398	15.9959	16452	20.3744	15587	20.4914
G201C	45055	0.383975	31663	4.47841	30579	9.9709	39004	15.2754	34580	15.3991	35624	19.5991	33301	19.8673
G201T	36092	0.401751	25114	3.77479	24910	9.17704	30902	15.0896	27000	15.7037	28449	18.4049	25980	18.5989
A202C	65020	0.416795	41465	6.18353	36055	12.9275	46337	18.4669	41257	18.3339	41283	21.4834	38139	21.9434
A202G	34119	0.363434	21824	4.13765	18828	9.86297	22969	13.183	21381	14.5269	21260	16.731	18967	17.1456
A202T	60430	0.417011	39352	6.75696	34802	13.1602	43122	20.0176	39180	18.6932	38578	21.2919	35108	21.7215
A203C	80872	0.456277	51982	6.28872	46945	11.358	60277	17.6402	54168	15.7713	53038	18.2473	46403	19.1259
A203G	27743	0.861479	19088	9.03709	18525	19.973	26959	36.4887	22533	27.1469	21877	28.066	19938	28.5084
A203T	62794	0.477753	40621	6.95453	36527	12.8398	47525	21.6707	41912	18.2215	42019	21.545	36242	21.6048
A204C	32908	0.328188	22237	5.50434	19552	10.8633	24785	15.0212	22806	14.8952	22442	17.0127	19992	17.7971
A204G	42422	0.886333	29554	10.8919	27946	20.4036	36822	31.9754	33464	28.2184	35108	31.1895	30950	30.6753
A204T	31415	0.487028	21569	6.05962	19001	12.4625	24075	17.4081	22088	16.3618	21914	19.3894	19583	19.1799
T205A	19986	0.440308	12909	4.98877	11597	11.6409	14498	18.7957	13003	16.1732	12817	18.6705	11972	19.3953
T205C	23203	0.374952	14137	5.92063	12707	12.7882	15855	18.562	14997	18.517	14863	20.5006	13317	20.2823
T205G	29653	0.391191	19694	7.93643	18058	15.7769	23321	26.9414	20589	21.5503	21073	23.4328	18783	23.9525
T206A	26329	0.512743	17490	3.69926	17007	8.3495	21495	13.7427	19497	11.2838	19567	14.2536	17632	14.2865
T206C	21693	0.622321	14692	6.60904	12782	13.9571	15845	18.5989	15081	20.2573	14816	22.8402	13632	24.4498
T206G	15218	0.591405	11122	8.45172	11087	17.2093	14573	25.5541	13335	24.3345	14000	28.65	12886	27.0061
T207A	20353	1.91127	15678	18.982	17036	34.8028	24978	51.5414	21105	48.8842	22035	50.4924	21024	49.4815
T207C	14309	1.77511	11341	18.0848	11844	33.536	15082	38.662	14712	44.9021	15793	50.6933	16082	52.5494
T207G	16468	0.983726	11868	13.2626	11820	23.714	15768	36.3648	13783	35.6816	14277	40.0784	14543	39.868
A208C	7800	0.474359	6099	3.14806	5820	9.82818	7701	11.5959	6576	17.8984	6885	24.2411	6804	27.2193
A208G	11236	0.881096	7940	11.7884	7840	23.4184	9562	30.5271	9166	31.0277	9661	36.342	9544	37.3533
A208T	10001	0.559944	7327	8.57104	7194	19.1131	8693	25.9059	8268	28.7131	8551	33.3294	8149	36.6671
C209A	17337	0.109592	13455	0.156076	14456	0.380465	18834	0.23893	17728	0.383574	19779	0.500531	20927	0.559086
C209G	13327	0.23261	10213	0.156663	11196	0.321543	15171	0.626195	13685	0.694191	15370	0.884841	15413	1.07701
C209T	14844	0.35031	10831	2.00351	10898	5.20279	13459	7.98722	11779	8.92266	12155	11.6742	11675	12.8051
C210A	15513	0.309418	12017	0.191396	13664	0.212237	17335	0.184598	16528	0.193611	18162	0.407444	18083	0.442404
C210G	15373	0.312236	12228	0.114491	12925	0.216634	16704	0.353209	15508	0.41269	17133	0.501955	17450	0.481375
C210T	13291	0.203145	9894	0.727714	10409	1.19128	13558	2.63313	11996	3.42614	12937	5.17121	12423	5.55421
T211A	25814	0.569458	20794	0.428008	21510	0.297536	28293	0.47715	26547	0.459562	29929	0.56467	29413	0.537177
T211C	15671	0.15953	12106	0.355196	12868	0.481815	16799	1.07149	15422	0.667877	16973	1.17834	16378	1.23336
T211G	13745	0.18916	10200	1.63725	10083	5.54398	12469	11.1316	10384	11.8259	10951	15.3959	10781	17.3453
C24A;A25C	318	0	192	1.5625	198	6.56566	238	11.7647	169	13.6095	200	26	173	27.1676
C24A;A25G	42	0	63	3.1746	52	7.69231	31	3.22581	37	2.7027	34	11.7647	35	20
C24A;A25T	97	0	72	1.38889	70	7.14286	56	8.92857	50	4	69	23.1884	84	16.6667
C24A;A26C	42	0	32	15.625	91	0	57	8.77193	25	16	49	4.08163	46	15.2174
C24A;A26G	39	0	32	0	36	2.77778	20	25	16	0	23	26.087	22	22.7273
C24A;A26T	76	0	59	1.69492	57	1.75439	42	33.3333	58	13.7931	43	11.6279	39	28.2051
C24A;A27C	67	1.49254	39	0	30	6.66667	49	6.12245	53	3.77358	30	10	27	3.7037
C24A;A27G	52	0	46	0	32	0	25	0	44	36.3636	27	11.1111	44	15.9091
C24A;A27T	47	2.12766	56	0	53	0	54	12.963	45	6.66667	49	20.4082	45	0
C24A;A28C	61	0	49	0	68	0	76	1.31579	46	2.17391	45	4.44444	54	5.55556
C24A;A28G	59	0	45	0	35	8.57143	34	14.7059	47	8.51064	45	20	24	16.6667
C24A;A28T	116	0	58	8.62069	85	0	117	11.9658	100	3	84	5.95238	55	7.27273
C24A;A29C	110	0	97	0	68	0	85	0	77	0	104	1.92308	89	2.24719
C24A;A29G	61	0	51	0	81	12.3457	62	8.06452	81	7.40741	49	16.3265	57	17.5439
C24A;A29T	93	0	62	0	84	0	101	3.9604	91	2.1978	63	9.52381	69	8.69565
C24A;T30A	111	0	75	0	103	5.82524	110	0.909091	71	14.0845	58	17.2414	59	15.2542
C24A;T30C	61	0	74	0	56	0	85	5.88235	78	0	81	2.46914	64	18.75
C24A;T30G	27	0	33	15.1515	34	5.88235	51	13.7255	35	22.8571	34	2.94118	31	3.22581
C24A;G31A	94	0	79	0	86	8.13953	95	12.6316	72	20.8333	87	21.8391	53	9.43396
C24A;G31C	96	0	57	0	70	0	91	7.69231	56	25	63	12.6984	74	21.6216
C24A;G31T	92	0	54	1.85185	58	1.72414	81	9.87654	71	15.493	35	8.57143	31	25.8065
C24A;T38A	78	0	63	0	47	2.12766	67	0	78	5.12821	87	4.5977	59	3.38983
C24A;T38C	63	0	81	0	85	0	99	5.05051	87	2.29885	84	10.7143	38	13.1579
C24A;T38G	42	0	33	0	64	0	78	1.28205	47	2.12766	49	8.16327	53	9.43396
C24A;G39A	122	0	112	0	107	4.6729	99	10.101	86	17.4419	83	20.4819	78	8.97436
C24A;G39C	91	2.1978	71	0	83	1.20482	119	0.840336	99	0	88	3.40909	79	7.59494
C24A;G39T	110	0	82	2.43902	79	11.3924	79	6.32911	85	14.1176	76	2.63158	55	0
C24A;C40A	91	0	66	0	128	2.34375	146	2.05479	125	0.8	122	0	86	1.16279
C24A;C40G	67	0	85	1.17647	95	1.05263	120	0	98	0	77	0	63	0
C24A;C40T	84	1.19048	74	1.35135	109	0	95	0	123	0	117	0	91	0
C24A;T41A	99	0	59	0	98	1.02041	121	0	81	9.87654	89	1.1236	83	2.40964
C24A;T41C	127	3.14961	97	2.06186	69	0	94	2.12766	59	3.38983	68	5.88235	74	9.45946
C24A;T41G	61	0	76	0	76	0	79	2.53165	85	1.17647	88	1.13636	87	12.6437
C24A;T42A	67	0	50	0	64	1.5625	121	4.95868	72	0	111	2.7027	56	3.57143
C24A;T42C	88	0	78	0	67	1.49254	57	3.50877	75	1.33333	84	3.57143	65	0
C24A;T42G	68	0	69	0	86	0	118	0	106	0	87	0	88	0
C24A;G43A	60	0	32	0	61	0	81	0	43	0	74	0	49	0
C24A;G43C	82	0	58	0	75	0	90	2.22222	78	1.28205	68	0	33	0
C24A;G43T	65	0	66	0	70	0	88	0	62	0	40	0	49	0
C24A;T44A	76	0	70	1.42857	89	1.1236	112	10.7143	75	0	97	3.09278	108	0.925926
C24A;T44C	79	0	82	1.21951	118	4.23729	147	6.80272	84	2.38095	80	2.5	66	3.0303
C24A;T44G	92	0	87	0	82	0	88	7.95455	68	5.88235	86	15.1163	62	4.83871
C24A;A45C	67	0	79	0	85	1.17647	64	0	71	2.8169	93	5.37634	92	11.9565
C24A;A45G	91	0	58	5.17241	69	2.89855	85	15.2941	59	10.1695	73	10.9589	78	7.69231
C24A;A45T	68	1.47059	53	9.43396	66	12.1212	62	16.129	52	9.61538	57	21.0526	60	15
C24A;A46C	117	0	61	0	82	2.43902	53	0	64	10.9375	68	30.8824	40	15
C24A;A46G	64	0	55	0	59	3.38983	61	0	64	6.25	73	6.84932	57	8.77193
C24A;A46T	99	0	74	2.7027	70	7.14286	61	8.19672	72	6.94444	79	51.8987	66	22.7273
C24A;A47C	83	0	73	0	83	1.20482	81	7.40741	78	30.7692	68	23.5294	50	12
C24A;A47G	78	0	75	1.33333	78	10.2564	89	23.5955	53	7.54717	61	18.0328	71	9.85915
C24A;A47T	126	0	69	1.44928	90	6.66667	95	14.7368	95	2.10526	52	5.76923	37	18.9189
C24A;T48A	95	0	93	4.30108	78	11.5385	72	1.38889	100	14	82	24.3902	59	11.8644
C24A;T48C	91	0	62	0	57	8.77193	77	5.19481	88	9.09091	73	12.3288	55	7.27273
C24A;T48G	76	0	56	1.78571	44	6.81818	85	17.6471	51	1.96078	56	16.0714	50	12
C24A;G57A	102	0	119	5.04202	125	3.2	127	7.87402	147	3.40136	122	9.83607	101	12.8713
C24A;G57C	121	0	103	0	108	0.925926	133	15.7895	111	0	163	6.74847	123	4.06504
C24A;G57T	155	3.22581	135	2.22222	119	4.20168	152	10.5263	126	7.14286	152	1.97368	99	6.06061
C24A;A58C	119	0	71	0	83	1.20482	86	2.32558	156	7.05128	84	7.14286	79	6.32911
C24A;A58G	88	0	50	2	40	17.5	40	7.5	44	18.1818	57	21.0526	35	14.2857
C24A;A58T	131	0	84	5.95238	96	2.08333	150	7.33333	102	6.86275	115	20.8696	115	9.56522
C24A;G59A	211	0	158	0.632911	176	0.568182	224	0.446429	128	1.5625	135	7.40741	127	2.3622
C24A;G59C	143	0	129	0	109	3.66972	173	6.35838	133	4.51128	112	7.14286	91	2.1978
C24A;G59T	114	1.75439	163	4.90798	156	6.41026	155	2.58065	150	0	149	7.38255	111	2.7027
C24A;A60C	98	0	79	0	81	0	90	10	74	4.05405	62	1.6129	77	3.8961
C24A;A60G	82	0	67	0	59	16.9492	70	14.2857	50	6	89	10.1124	60	21.6667
C24A;A60T	163	1.84049	127	3.93701	104	3.84615	166	6.0241	118	10.1695	99	8.08081	143	13.986
C24A;G61A	203	0	139	0	169	2.95858	171	3.50877	136	0	103	7.76699	88	5.68182
C24A;G61C	139	0	111	0	96	0	127	3.14961	109	1.83486	58	3.44828	93	4.30108
C24A;G61T	72	0	77	0	78	0	105	0	107	0.934579	92	8.69565	107	5.60748
C24A;G62A	156	0	123	1.62602	104	0	149	2.68456	123	12.1951	133	12.782	124	19.3548
C24A;G62C	118	0	71	5.6338	92	10.8696	119	1.68067	94	3.19149	66	12.1212	78	16.6667
C24A;G62T	126	0	73	0	102	2.94118	107	3.73832	91	6.59341	104	14.4231	92	19.5652
C24A;A69C	112	0	82	0	67	5.97015	83	0	87	5.74713	64	14.0625	60	10
C24A;A69G	58	1.72414	33	3.0303	62	1.6129	77	6.49351	63	0	60	10	58	15.5172
C24A;A69T	98	1.02041	66	0	87	0	87	13.7931	73	0	58	6.89655	44	15.9091
C24A;A70C	106	0	45	0	96	1.04167	87	8.04598	69	8.69565	85	20	57	26.3158
C24A;A70G	111	1.8018	77	1.2987	60	6.66667	99	29.2929	54	14.8148	63	7.93651	60	25
C24A;A70T	112	0	107	1.86916	86	12.7907	95	14.7368	110	14.5455	63	12.6984	81	18.5185
C24A;T71A	113	0	56	1.78571	90	11.1111	98	0	69	26.087	62	11.2903	76	14.4737
C24A;T71C	110	0	64	0	84	0	80	3.75	85	20	67	1.49254	68	10.2941
C24A;T71G	112	0	116	0	131	0	131	2.29008	110	2.72727	77	6.49351	103	6.79612
C24A;T72A	152	0	76	0	100	1	124	4.03226	138	13.7681	103	9.70874	72	25
C24A;T72C	87	0	91	3.2967	74	1.35135	96	10.4167	74	0	65	6.15385	47	0
C24A;T72G	108	0	52	5.76923	75	2.66667	98	10.2041	72	1.38889	44	11.3636	56	23.2143
C24A;A73C	103	0	92	4.34783	117	8.54701	88	1.13636	93	1.07527	96	4.16667	76	15.7895
C24A;A73G	143	0	86	0	99	1.0101	93	24.7312	68	14.7059	75	22.6667	83	19.2771
C24A;A73T	122	0	74	6.75676	89	6.74157	96	3.125	93	10.7527	85	24.7059	50	12
C24A;C74A	102	0.980392	88	4.54545	111	0	119	1.68067	113	0.884956	89	2.24719	94	0
C24A;C74G	40	0	58	0	87	0	92	2.17391	84	0	68	13.2353	49	0
C24A;C74T	93	0	70	0	113	4.42478	134	7.46269	94	4.25532	80	13.75	85	9.41176
C24A;A75C	89	0	60	0	61	9.83607	93	8.60215	53	9.43396	66	0	62	6.45161
C24A;A75G	95	0	43	0	70	2.85714	58	22.4138	66	16.6667	74	32.4324	62	30.6452
C24A;A75T	78	0	58	0	122	0.819672	89	4.49438	109	7.33945	73	8.21918	69	11.5942
C24A;A76C	84	0	102	0	95	0	108	3.7037	96	0	100	2	70	0
C24A;A76G	100	0	72	1.38889	75	8	72	2.77778	65	23.0769	78	15.3846	73	20.5479
C24A;A76T	91	0	56	0	99	1.0101	128	6.25	75	9.33333	67	10.4478	66	1.51515
C24A;G77A	80	0	75	0	114	4.38596	112	0	143	0	126	0.793651	78	0
C24A;G77C	111	0	106	0	107	0	121	0	126	0	109	1.83486	108	0
C24A;G77T	88	0	92	0	77	0	104	2.88462	106	6.60377	101	0	106	0
C24A;T78A	127	0	88	0	127	0	115	1.73913	87	0	119	5.04202	98	1.02041
C24A;T78C	142	0	88	2.27273	111	6.30631	148	16.8919	59	3.38983	65	24.6154	65	7.69231
C24A;T78G	69	0	52	0	51	1.96078	68	5.88235	43	18.6047	59	18.6441	38	0
C24A;A79C	77	0	62	8.06452	77	0	80	2.5	56	0	64	1.5625	46	2.17391
C24A;A79G	102	0	74	0	102	1.96078	90	5.55556	60	10	96	6.25	85	14.1176
C24A;A79T	73	0	82	0	118	2.54237	103	7.76699	78	11.5385	74	2.7027	52	5.76923
C24A;T84A	97	0	96	6.25	123	4.06504	107	4.6729	68	29.4118	63	15.873	71	15.493
C24A;T84C	89	0	81	1.23457	73	9.58904	53	11.3208	74	9.45946	55	12.7273	70	11.4286
C24A;T84G	60	0	52	1.92308	66	0	45	20	40	17.5	47	29.7872	38	31.5789
C24A;A85C	78	0	37	0	61	9.83607	51	21.5686	40	0	55	0	46	34.7826
C24A;A85G	75	1.33333	47	0	64	9.375	59	8.47458	72	15.2778	42	14.2857	77	40.2597
C24A;A85T	130	0	101	0.990099	84	0	128	3.90625	143	3.4965	107	6.54206	96	6.25
C24A;T86A	124	0	100	1	143	2.0979	138	1.44928	103	18.4466	97	5.15464	90	6.66667
C24A;T86C	54	0	77	5.19481	74	2.7027	74	1.35135	43	2.32558	66	18.1818	63	41.2698
C24A;T86G	92	1.08696	63	0	81	2.46914	74	13.5135	47	6.38298	69	13.0435	53	5.66038
C24A;T87A	91	0	103	2.91262	123	0	130	1.53846	99	0	89	1.1236	85	7.05882
C24A;T87C	149	0	90	1.11111	92	7.6087	111	0.900901	110	2.72727	89	8.98876	49	6.12245
C24A;T87G	77	1.2987	67	0	73	0	78	0	107	0	90	6.66667	63	6.34921
C24A;T88A	111	0	69	0	84	5.95238	91	4.3956	75	0	53	5.66038	54	12.963
C24A;T88C	135	2.22222	71	0	111	4.5045	102	1.96078	110	0	102	3.92157	65	1.53846
C24A;T88G	72	0	59	0	79	7.59494	84	14.2857	81	8.64198	93	18.2796	73	5.47945
C24A;T89A	114	0	106	0	121	1.65289	138	9.42029	90	16.6667	79	7.59494	81	19.7531
C24A;T89C	160	0	132	0.757576	134	0.746269	94	13.8298	89	5.61798	112	15.1786	66	13.6364
C24A;T89G	119	5.04202	92	0	105	5.71429	93	4.30108	115	6.08696	110	8.18182	140	16.4286
C24A;T90A	269	0	163	1.84049	190	5.78947	174	11.4943	199	12.5628	167	7.78443	166	15.6627
C24A;T90C	103	0	132	4.54545	115	1.73913	123	3.25203	88	9.09091	74	16.2162	77	11.6883
C24A;T90G	219	0	149	2.01342	207	7.24638	206	13.5922	135	26.6667	148	9.45946	139	27.3381
C24A;G91A	89	0	76	0	66	4.54545	68	16.1765	60	6.66667	65	13.8462	65	20
C24A;G91C	203	0	147	5.44218	148	3.37838	192	6.77083	136	11.7647	155	23.871	173	28.9017
C24A;G91T	278	0	211	6.63507	185	12.973	193	18.6528	192	33.8542	154	18.8312	189	21.6931
C24A;C160A	292	0	214	3.27103	271	5.16605	283	14.1343	219	5.02283	233	15.4506	208	9.13462
C24A;C160G	206	0.485437	168	3.57143	165	1.81818	231	8.65801	197	11.1675	185	21.0811	182	11.5385
C24A;C160T	264	0	169	4.73373	227	2.64317	242	13.6364	185	6.48649	218	16.055	178	30.8989
C24A;C161A	352	0	247	0.404858	323	6.50155	356	11.236	266	5.26316	274	20.438	276	17.029
C24A;C161G	229	0	170	2.94118	202	2.9703	214	8.41121	181	7.73481	208	12.0192	160	17.5
C24A;C161T	244	0.819672	247	2.02429	198	5.05051	300	8.66667	195	11.2821	219	9.58904	240	18.3333
C24A;T162A	230	3.04348	158	0.632911	227	6.1674	190	8.94737	171	20.4678	161	17.3913	186	21.5054
C24A;T162C	114	0	107	0	106	2.83019	101	8.91089	117	1.7094	95	7.36842	121	19.8347
C24A;T162G	146	4.79452	105	0.952381	154	0.649351	199	6.03015	132	13.6364	119	3.36134	115	15.6522
C24A;C163A	214	0.46729	207	0	198	3.0303	285	8.77193	222	3.6036	205	1.46341	161	1.24224
C24A;C163G	172	0	158	0	232	0.862069	228	0.877193	233	3.00429	189	3.7037	143	1.3986
C24A;C163T	193	0.518135	144	0	175	10.8571	209	15.7895	171	14.6199	152	13.8158	193	13.4715
C24A;T164A	207	0	115	1.73913	160	12.5	222	7.20721	186	6.98925	139	4.31655	127	7.08661
C24A;T164C	121	0	93	1.07527	92	0	126	7.93651	98	10.2041	121	9.91736	111	15.3153
C24A;T164G	122	0	79	3.79747	115	0.869565	131	9.92366	127	3.14961	74	8.10811	89	6.74157
C24A;C165A	211	0	195	1.02564	232	3.87931	256	8.59375	216	4.16667	191	16.2304	142	9.15493
C24A;C165G	180	1.11111	206	1.94175	237	5.48523	311	7.3955	192	8.33333	203	13.7931	170	10
C24A;C165T	182	0	184	1.08696	169	6.50888	184	9.23913	188	7.97872	151	16.5563	162	17.9012
C24A;T166A	134	0	124	0	140	2.14286	134	0.746269	121	3.30579	187	2.13904	137	1.45985
C24A;T166C	105	0	105	3.80952	135	2.22222	125	8.8	102	4.90196	88	13.6364	121	28.9256
C24A;T166G	96	2.08333	82	0	93	0	144	9.72222	102	0	98	6.12245	95	10.5263
C24A;G167A	198	1.51515	174	0.574713	218	9.63303	190	10.5263	184	8.15217	156	14.7436	161	19.8758
C24A;G167C	198	0	165	0.606061	149	0.671141	157	7.00637	148	6.08108	177	23.7288	135	17.037
C24A;G167T	201	0.497512	171	3.50877	238	6.30252	214	15.4206	178	12.3596	187	15.508	183	14.2077
C24A;C168A	222	0	134	0	178	3.93258	177	6.77966	134	2.23881	164	1.82927	143	16.0839
C24A;C168G	208	0	126	6.34921	122	5.7377	122	9.01639	179	15.6425	155	18.0645	131	10.687
C24A;C168T	164	0	150	1.33333	212	7.07547	210	10.9524	195	14.359	173	15.6069	203	20.197
C24A;G169A	204	1.96078	205	1.46341	217	2.30415	277	6.49819	244	14.7541	244	13.5246	149	14.7651
C24A;G169C	213	0	173	1.15607	190	1.57895	214	13.0841	179	5.02793	191	15.7068	155	4.51613
C24A;G169T	306	0	259	5.79151	225	7.55556	229	14.8472	230	16.087	209	22.9665	218	14.6789
C24A;G170A	171	0	133	0.75188	136	0.735294	181	3.31492	123	14.6341	106	1.88679	151	6.62252
C24A;G170C	202	1.9802	165	1.21212	194	2.06186	199	1.50754	162	2.46914	175	0.571429	128	0.78125
C24A;G170T	283	1.06007	215	0	193	1.5544	246	0.406504	205	2.43902	225	2.66667	178	1.1236
C24A;T171A	116	0	115	6.95652	140	5	111	3.6036	143	6.29371	144	14.5833	111	14.4144
C24A;T171C	133	0	68	2.94118	110	12.7273	113	28.3186	124	30.6452	110	21.8182	79	18.9873
C24A;T171G	106	0	110	9.09091	100	14	77	19.4805	87	24.1379	110	50.9091	150	27.3333
C24A;T172A	208	0.961538	100	0	142	0	114	2.63158	99	0	82	6.09756	76	1.31579
C24A;T172C	127	0	52	0	78	16.6667	111	18.9189	101	21.7822	86	23.2558	70	24.2857
C24A;T172G	117	0	50	4	93	5.37634	92	20.6522	89	26.9663	54	16.6667	54	7.40741
C24A;T173A	175	0	95	0	108	4.62963	113	25.6637	117	8.54701	132	30.303	92	26.087
C24A;T173C	112	0	77	16.8831	70	5.71429	60	10	62	22.5806	65	18.4615	60	31.6667
C24A;T173G	118	0	72	8.33333	109	10.0917	93	12.9032	85	24.7059	81	25.9259	60	25
C24A;T174A	142	0	124	2.41935	80	6.25	124	19.3548	96	12.5	92	29.3478	120	10.8333
C24A;T174C	112	7.14286	105	11.4286	83	33.7349	109	47.7064	78	32.0513	96	40.625	95	43.1579
C24A;T174G	92	1.08696	47	8.51064	69	18.8406	101	24.7525	67	17.9104	60	30	91	13.1868
C24A;T175A	123	3.25203	114	12.2807	164	18.2927	136	32.3529	133	25.5639	97	22.6804	111	18.018
C24A;T175C	132	3.78788	124	14.5161	120	17.5	108	30.5556	96	34.375	145	55.1724	121	45.4545
C24A;T175G	131	2.29008	107	3.73832	102	14.7059	134	23.1343	97	35.0515	103	22.3301	83	30.1205
C24A;C176A	78	0	86	3.48837	108	7.40741	92	23.913	98	19.3878	63	30.1587	100	29
C24A;C176G	75	0	73	0	61	6.55738	88	18.1818	74	32.4324	41	26.8293	61	19.6721
C24A;C176T	138	0	132	0.757576	137	6.56934	121	14.876	95	14.7368	124	19.3548	126	17.4603
C24A;A177C	159	0	91	4.3956	96	6.25	90	13.3333	91	24.1758	127	13.3858	104	19.2308
C24A;A177G	57	1.75439	29	0	47	0	58	17.2414	56	12.5	54	7.40741	49	30.6122
C24A;A177T	124	0	112	0.892857	108	4.62963	98	11.2245	148	16.2162	107	12.1495	145	27.5862
C24A;G178A	122	3.27869	100	0	134	0.746269	117	2.5641	154	9.09091	136	4.41176	157	5.73248
C24A;G178C	92	0	74	1.35135	142	2.11268	102	2.94118	113	0	148	4.05405	139	4.31655
C24A;G178T	110	0	104	0	129	3.87597	124	0	90	0	153	2.61438	130	0.769231
C24A;A179C	88	2.27273	79	0	82	3.65854	64	26.5625	86	17.4419	85	38.8235	71	36.6197
C24A;A179G	72	0	52	1.92308	64	1.5625	86	10.4651	44	2.27273	78	32.0513	77	22.0779
C24A;A179T	120	0	75	1.33333	91	3.2967	97	15.4639	80	7.5	125	29.6	121	31.405
C24A;T180A	86	0	80	6.25	76	17.1053	102	21.5686	86	19.7674	112	29.4643	81	13.5802
C24A;T180C	46	10.8696	31	0	43	0	42	14.2857	28	35.7143	41	24.3902	28	7.14286
C24A;T180G	65	0	44	6.81818	67	7.46269	72	11.1111	79	2.53165	47	12.766	73	24.6575
C24A;T181A	95	2.10526	87	0	101	1.9802	113	11.5044	101	10.8911	84	21.4286	83	16.8675
C24A;T181C	72	0	63	0	95	1.05263	73	9.58904	86	2.32558	81	4.93827	93	7.52688
C24A;T181G	88	1.13636	96	20.8333	109	32.1101	106	41.5094	92	45.6522	168	55.9524	148	56.0811
C24A;A182C	126	0	60	0	90	3.33333	76	0	68	0	100	2	135	0
C24A;A182G	99	0	52	3.84615	58	17.2414	81	25.9259	97	30.9278	91	21.978	65	18.4615
C24A;A182T	137	0	95	0	87	0	113	0	132	0	143	0	116	0.862069
C24A;G183A	77	0	52	0	61	0	99	2.0202	82	4.87805	80	1.25	110	0.909091
C24A;G183C	108	0	58	1.72414	71	1.40845	132	1.51515	85	2.35294	90	1.11111	74	0
C24A;G183T	150	0	62	0	115	0	113	0	96	0	134	0	134	4.47761
C24A;G184A	147	0	90	0	110	0.909091	133	0	115	0	135	0.740741	124	2.41935
C24A;G184C	134	0	76	0	127	0	117	1.7094	86	1.16279	126	5.55556	117	1.7094
C24A;G184T	109	0	104	2.88462	125	0	134	0	142	0.704225	137	6.56934	131	8.39695
C24A;T185A	47	0	28	0	93	4.30108	105	3.80952	102	0	89	7.86517	89	7.86517
C24A;T185C	75	1.33333	92	2.17391	94	9.57447	115	2.6087	83	16.8675	62	50	96	40.625
C24A;T185G	51	0	47	0	57	7.01754	62	1.6129	43	9.30233	67	8.95522	80	10
C24A;A186C	67	0	65	3.07692	70	8.57143	75	14.6667	55	0	55	36.3636	66	16.6667
C24A;A186G	54	0	79	10.1266	106	23.5849	69	39.1304	73	52.0548	103	56.3107	105	43.8095
C24A;A186T	78	0	124	4.03226	110	2.72727	97	6.18557	111	26.1261	115	12.1739	104	32.6923
C24A;G187A	72	0	71	0	87	6.89655	60	10	57	8.77193	62	6.45161	56	12.5
C24A;G187C	149	0	114	7.01754	112	5.35714	103	18.4466	154	33.1169	133	34.5865	232	35.3448
C24A;G187T	153	0	106	3.77358	115	10.4348	124	9.67742	135	10.3704	152	15.7895	117	12.8205
C24A;T188A	87	0	71	0	113	10.6195	75	5.33333	101	5.94059	75	2.66667	88	17.0455
C24A;T188C	116	0	76	0	109	5.50459	133	15.0376	118	17.7966	119	24.3697	121	28.0992
C24A;T188G	84	0	97	2.06186	72	0	111	4.5045	90	8.88889	69	23.1884	98	6.12245
C24A;C189A	68	0	54	0	81	0	70	1.42857	88	7.95455	67	2.98507	57	8.77193
C24A;C189G	80	0	62	4.83871	79	1.26582	119	7.56303	56	0	74	4.05405	104	0.961538
C24A;C189T	84	0	49	0	72	0	40	0	55	9.09091	63	15.873	74	4.05405
C24A;G190A	154	0	108	1.85185	91	5.49451	118	14.4068	78	20.5128	101	10.8911	107	22.4299
C24A;G190C	123	0	103	4.85437	95	13.6842	146	23.9726	87	26.4368	79	22.7848	111	24.3243
C24A;G190T	134	0	98	2.04082	124	11.2903	136	16.9118	110	20.9091	126	45.2381	108	26.8519
C24A;A191C	125	0	118	0	122	2.45902	104	21.1538	126	7.14286	98	19.3878	81	17.284
C24A;A191G	109	0.917431	114	0	113	4.42478	77	20.7792	99	12.1212	112	15.1786	82	29.2683
C24A;A191T	224	0	197	0	223	3.13901	237	2.95359	167	1.1976	183	12.0219	180	8.33333
C24A;A192C	111	0	112	3.57143	91	0	137	8.75912	59	5.08475	104	28.8462	98	18.3673
C24A;A192G	93	0	71	1.40845	61	1.63934	83	28.9157	54	14.8148	31	9.67742	68	17.6471
C24A;A192T	167	0	122	0	131	1.52672	183	7.65027	137	5.83942	105	11.4286	118	9.32203
C24A;A193C	125	0	72	4.16667	99	7.07071	93	11.828	109	16.5138	96	29.1667	62	14.5161
C24A;A193G	80	0	63	4.7619	55	14.5455	81	4.93827	51	15.6863	33	15.1515	65	26.1538
C24A;A193T	133	0	79	5.06329	98	11.2245	105	20	81	16.0494	72	23.6111	69	17.3913
C24A;A194C	114	0	104	12.5	92	4.34783	92	6.52174	67	8.95522	78	5.12821	95	20
C24A;A194G	60	0	74	17.5676	52	5.76923	54	24.0741	78	7.69231	61	31.1475	39	23.0769
C24A;A194T	103	0	86	4.65116	89	0	75	9.33333	70	8.57143	62	12.9032	99	9.09091
C24A;A195C	85	0	53	0	86	2.32558	63	1.5873	74	0	63	12.6984	42	14.2857
C24A;A195G	50	2	51	7.84314	51	11.7647	52	11.5385	58	10.3448	61	32.7869	48	29.1667
C24A;A195T	150	0	106	1.88679	76	10.5263	136	11.7647	74	20.2703	102	18.6275	91	18.6813
C24A;C196A	94	0	69	7.24638	89	13.4831	90	23.3333	60	16.6667	93	23.6559	113	26.5487
C24A;C196G	146	0	87	9.1954	106	28.3019	114	31.5789	79	30.3797	110	36.3636	99	34.3434
C24A;C196T	81	0	63	6.34921	63	9.52381	79	11.3924	83	18.0723	39	15.3846	73	16.4384
C24A;C197A	140	0.714286	112	1.78571	108	11.1111	117	6.83761	76	10.5263	107	9.34579	142	34.507
C24A;C197G	107	2.80374	62	12.9032	89	26.9663	81	9.87654	129	49.6124	131	49.6183	121	59.5041
C24A;C197T	56	0	61	4.91803	69	13.0435	68	4.41176	46	8.69565	76	38.1579	58	18.9655
C24A;T198A	81	0	66	3.0303	59	5.08475	68	16.1765	52	28.8462	54	25.9259	56	17.8571
C24A;T198C	74	0	60	0	86	9.30233	53	7.54717	70	18.5714	54	22.2222	92	30.4348
C24A;T198G	16	0	19	0	17	0	6	0	12	8.33333	30	20	21	4.7619
C24A;A199C	41	0	40	0	46	13.0435	75	0	63	11.1111	46	6.52174	40	5
C24A;A199G	43	0	39	2.5641	61	6.55738	48	2.08333	40	15	80	23.75	74	50
C24A;A199T	132	0	84	0	134	12.6866	117	14.5299	126	7.14286	103	11.6505	119	7.56303
C24A;A200C	183	2.18579	142	0	204	0.490196	195	2.5641	121	11.5702	177	7.9096	153	7.18954
C24A;A200G	90	2.22222	69	1.44928	96	1.04167	93	11.828	88	9.09091	95	11.5789	94	12.766
C24A;A200T	176	0	141	0	159	4.40252	214	1.86916	142	7.74648	119	15.9664	145	8.96552
C24A;G201A	50	0	66	3.0303	38	5.26316	70	11.4286	41	9.7561	49	18.3673	36	52.7778
C24A;G201C	148	0.675676	105	1.90476	136	4.41176	141	9.92908	117	11.1111	135	13.3333	105	11.4286
C24A;G201T	128	0	115	2.6087	106	0	131	1.52672	81	3.7037	100	15	96	5.20833
C24A;A202C	165	0	118	5.08475	171	9.94152	131	9.92366	113	6.19469	149	16.7785	119	26.8908
C24A;A202G	106	0	101	3.9604	72	22.2222	75	0	83	15.6627	67	20.8955	52	9.61538
C24A;A202T	136	0	120	0.833333	129	11.6279	143	8.39161	101	17.8218	115	29.5652	117	26.4957
C24A;A203C	270	1.11111	194	4.63918	168	4.16667	140	6.42857	151	23.8411	187	19.7861	148	21.6216
C24A;A203G	68	2.94118	31	12.9032	71	28.169	75	29.3333	97	40.2062	93	22.5806	61	16.3934
C24A;A203T	157	0	126	2.38095	151	3.97351	156	26.2821	123	27.6423	139	25.1799	127	22.8346
C24A;A204C	96	2.08333	88	4.54545	72	1.38889	80	6.25	71	9.85915	64	14.0625	65	23.0769
C24A;A204G	107	0.934579	70	1.42857	72	30.5556	137	35.0365	108	24.0741	67	26.8657	106	30.1887
C24A;A204T	83	0	69	0	71	9.85915	81	13.5802	72	15.2778	68	10.2941	84	23.8095
C24A;T205A	43	0	55	0	38	7.89474	42	19.0476	43	4.65116	37	16.2162	57	21.0526
C24A;T205C	49	0	29	3.44828	52	9.61538	44	15.9091	28	17.8571	40	30	58	27.5862
C24A;T205G	82	0	64	15.625	63	7.93651	72	26.3889	57	28.0702	71	33.8028	62	20.9677
C24A;T206A	81	0	43	0	56	3.57143	57	15.7895	54	11.1111	50	28	74	5.40541
C24A;T206C	46	0	42	2.38095	54	7.40741	72	29.1667	51	19.6078	48	25	27	29.6296
C24A;T206G	30	0	52	0	45	8.88889	50	16	49	18.3673	44	15.9091	48	10.4167
C24A;T207A	82	0	58	13.7931	70	38.5714	96	38.5417	91	49.4505	105	48.5714	59	57.6271
C24A;T207C	47	12.766	32	3.125	52	17.3077	60	16.6667	36	55.5556	77	40.2597	33	69.697
C24A;T207G	57	0	42	28.5714	64	26.5625	81	37.037	72	43.0556	49	42.8571	51	33.3333
C24A;A208C	12	0	9	0	20	0	11	0	10	0	7	28.5714	16	50
C24A;A208G	31	0	29	3.44828	27	11.1111	24	16.6667	43	32.5581	36	27.7778	43	32.5581
C24A;A208T	16	0	24	12.5	24	0	32	31.25	18	16.6667	17	35.2941	27	33.3333
C24A;C209A	27	3.7037	31	0	47	0	60	0	44	0	54	0	64	0
C24A;C209G	41	0	34	0	47	0	59	0	41	0	62	0	82	4.87805
C24A;C209T	44	2.27273	52	0	29	0	33	0	40	10	27	14.8148	39	0
C24A;C210A	56	0	27	0	64	0	50	0	42	0	68	0	58	0
C24A;C210G	34	0	35	0	56	0	28	0	20	0	38	0	52	0
C24A;C210T	33	0	27	0	30	0	41	2.43902	38	0	39	0	42	4.7619
C24A;T211A	53	3.77358	63	0	92	0	56	0	90	0	64	0	87	0
C24A;T211C	42	0	37	0	48	0	53	0	57	1.75439	52	0	60	0
C24A;T211G	44	0	37	0	34	2.94118	46	26.087	26	7.69231	50	12	58	12.069
C24G;A25C	204	0	182	2.1978	138	8.69565	185	16.2162	104	12.5	113	18.5841	148	25
C24G;A25G	49	0	44	0	28	0	30	0	27	3.7037	44	18.1818	29	6.89655
C24G;A25T	47	0	47	0	27	0	54	3.7037	24	4.16667	41	17.0732	23	21.7391
C24G;A26C	57	0	34	0	37	2.7027	26	3.84615	31	3.22581	44	25	41	29.2683
C24G;A26G	14	0	28	0	14	0	16	18.75	22	18.1818	23	17.3913	19	52.6316
C24G;A26T	56	0	40	0	29	0	23	17.3913	37	8.10811	31	16.129	22	0
C24G;A27C	41	0	17	0	29	0	21	0	49	16.3265	36	27.7778	17	5.88235
C24G;A27G	26	0	18	11.1111	41	12.1951	32	0	29	3.44828	32	6.25	25	32
C24G;A27T	26	0	36	5.55556	29	0	49	0	54	12.963	14	14.2857	22	13.6364
C24G;A28C	32	0	38	0	47	6.38298	55	10.9091	28	10.7143	29	37.931	27	22.2222
C24G;A28G	28	3.57143	40	0	19	0	13	61.5385	23	26.087	30	23.3333	13	7.69231
C24G;A28T	42	0	46	4.34783	41	2.43902	42	2.38095	62	4.83871	41	9.7561	37	13.5135
C24G;A29C	47	0	35	2.85714	37	0	61	1.63934	33	9.09091	53	5.66038	29	6.89655
C24G;A29G	31	0	36	2.77778	23	0	17	17.6471	45	13.3333	44	25	21	9.52381
C24G;A29T	47	0	46	0	44	9.09091	40	2.5	37	5.40541	44	6.81818	48	4.16667
C24G;T30A	48	0	49	2.04082	41	0	37	5.40541	55	9.09091	71	8.4507	52	13.4615
C24G;T30C	47	0	35	0	44	2.27273	55	3.63636	43	2.32558	54	14.8148	25	12
C24G;T30G	23	0	33	0	32	3.125	19	0	41	0	34	17.6471	24	8.33333
C24G;G31A	64	0	56	3.57143	69	8.69565	66	13.6364	91	10.989	52	3.84615	40	20
C24G;G31C	73	0	57	1.75439	49	0	57	5.26316	67	14.9254	85	23.5294	69	34.7826
C24G;G31T	65	0	48	0	44	0	42	4.7619	41	29.2683	54	12.963	35	17.1429
C24G;T38A	64	0	47	0	59	3.38983	38	2.63158	75	4	42	0	38	15.7895
C24G;T38C	73	0	61	0	89	4.49438	57	14.0351	72	15.2778	62	25.8065	40	12.5
C24G;T38G	49	0	37	0	62	4.83871	52	1.92308	64	0	46	4.34783	52	17.3077
C24G;G39A	93	0	76	0	54	1.85185	54	3.7037	74	14.8649	73	6.84932	56	23.2143
C24G;G39C	64	0	65	0	72	1.38889	55	1.81818	63	1.5873	62	14.5161	31	0
C24G;G39T	59	0	59	0	60	13.3333	66	3.0303	62	17.7419	57	7.01754	45	13.3333
C24G;C40A	55	5.45455	64	0	71	0	86	2.32558	108	1.85185	123	0	106	0.943396
C24G;C40G	68	0	46	2.17391	57	1.75439	55	3.63636	81	0	65	7.69231	62	1.6129
C24G;C40T	79	0	54	1.85185	55	0	94	0	52	0	71	1.40845	81	3.7037
C24G;T41A	96	0	70	0	99	4.0404	105	0	74	2.7027	112	6.25	65	1.53846
C24G;T41C	80	0	64	0	75	1.33333	69	0	76	3.94737	96	4.16667	56	17.8571
C24G;T41G	55	0	66	0	43	0	49	2.04082	85	3.52941	120	3.33333	51	3.92157
C24G;T42A	84	0	58	0	43	0	76	1.31579	69	13.0435	73	20.5479	57	3.50877
C24G;T42C	38	0	45	0	60	1.66667	40	2.5	64	3.125	41	17.0732	38	15.7895
C24G;T42G	40	0	64	0	57	0	99	2.0202	75	1.33333	87	2.29885	58	0
C24G;G43A	45	0	38	0	44	0	47	0	38	2.63158	55	1.81818	40	5
C24G;G43C	55	0	44	0	40	2.5	47	0	27	0	45	2.22222	43	0
C24G;G43T	40	0	56	5.35714	92	0	87	0	63	3.1746	42	2.38095	52	0
C24G;T44A	95	0	75	0	81	1.23457	117	5.12821	57	3.50877	67	4.47761	70	0
C24G;T44C	83	0	59	3.38983	54	0	76	10.5263	76	6.57895	70	15.7143	39	0
C24G;T44G	63	0	67	1.49254	55	7.27273	54	5.55556	91	2.1978	62	12.9032	43	9.30233
C24G;A45C	50	0	66	0	55	7.27273	45	2.22222	73	1.36986	50	4	53	20.7547
C24G;A45G	79	0	98	2.04082	45	8.88889	68	16.1765	47	23.4043	47	8.51064	71	25.3521
C24G;A45T	72	0	55	9.09091	67	26.8657	60	13.3333	75	24	49	10.2041	42	14.2857
C24G;A46C	65	0	53	16.9811	42	2.38095	54	12.963	60	11.6667	44	13.6364	41	31.7073
C24G;A46G	36	0	49	8.16327	50	0	36	11.1111	28	14.2857	22	4.54545	33	12.1212
C24G;A46T	100	1	73	0	48	31.25	66	6.06061	62	11.2903	46	10.8696	55	12.7273
C24G;A47C	88	0	66	0	50	8	49	4.08163	69	14.4928	43	20.9302	48	8.33333
C24G;A47G	78	0	48	0	63	6.34921	52	15.3846	38	7.89474	61	8.19672	32	18.75
C24G;A47T	69	0	64	0	50	28	59	1.69492	52	7.69231	59	28.8136	44	45.4545
C24G;T48A	62	1.6129	94	5.31915	81	7.40741	53	9.43396	77	16.8831	85	10.5882	48	8.33333
C24G;T48C	72	0	45	4.44444	53	9.43396	62	9.67742	43	2.32558	34	11.7647	40	35
C24G;T48G	48	0	70	0	63	7.93651	46	2.17391	59	0	38	2.63158	58	12.069
C24G;G57A	88	0	78	0	105	1.90476	126	2.38095	65	6.15385	84	5.95238	79	5.06329
C24G;G57C	119	0	110	0	58	1.72414	101	10.8911	116	2.58621	86	11.6279	76	15.7895
C24G;G57T	114	0	106	1.88679	76	2.63158	124	2.41935	118	13.5593	83	7.22892	112	3.57143
C24G;A58C	65	0	61	0	74	4.05405	84	1.19048	65	20	65	10.7692	56	17.8571
C24G;A58G	55	0	55	1.81818	57	1.75439	42	2.38095	43	23.2558	61	18.0328	40	25
C24G;A58T	103	0.970874	63	7.93651	67	4.47761	127	18.1102	93	16.129	84	22.619	69	33.3333
C24G;G59A	130	1.53846	98	0	78	3.84615	118	5.9322	122	4.09836	73	1.36986	80	16.25
C24G;G59C	59	1.69492	75	0	73	2.73973	101	4.9505	97	4.12371	97	3.09278	88	1.13636
C24G;G59T	114	2.63158	88	1.13636	126	9.52381	167	5.38922	137	5.10949	126	5.55556	91	8.79121
C24G;A60C	75	0	50	0	45	6.66667	82	1.21951	61	3.27869	73	2.73973	64	18.75
C24G;A60G	48	4.16667	60	1.66667	49	6.12245	63	19.0476	67	8.95522	67	13.4328	42	16.6667
C24G;A60T	75	0	63	0	68	1.47059	93	12.9032	111	3.6036	102	12.7451	76	18.4211
C24G;G61A	68	0	75	2.66667	109	0	89	0	91	2.1978	93	6.45161	78	3.84615
C24G;G61C	58	0	90	0	73	1.36986	88	0	95	7.36842	66	1.51515	69	4.34783
C24G;G61T	68	0	75	0	108	1.85185	101	2.9703	92	7.6087	85	7.05882	83	4.81928
C24G;G62A	132	2.27273	122	2.45902	103	2.91262	116	7.75862	92	5.43478	77	5.19481	103	13.5922
C24G;G62C	54	0	65	0	69	1.44928	77	3.8961	102	9.80392	66	12.1212	50	16
C24G;G62T	59	0	62	0	97	6.18557	89	7.86517	83	21.6867	92	22.8261	47	21.2766
C24G;A69C	63	0	53	0	58	0	59	6.77966	43	23.2558	40	10	26	0
C24G;A69G	70	0	51	3.92157	67	0	66	4.54545	30	30	45	2.22222	50	30
C24G;A69T	61	0	48	0	63	9.52381	61	1.63934	52	7.69231	62	3.22581	37	10.8108
C24G;A70C	85	5.88235	50	4	74	2.7027	46	13.0435	47	19.1489	51	11.7647	61	19.6721
C24G;A70G	92	1.08696	49	0	62	12.9032	89	26.9663	71	0	81	27.1605	63	6.34921
C24G;A70T	86	5.81395	72	5.55556	68	20.5882	88	7.95455	77	12.987	58	13.7931	35	22.8571
C24G;T71A	81	0	83	3.61446	69	4.34783	59	11.8644	65	3.07692	87	26.4368	90	16.6667
C24G;T71C	69	0	59	0	69	5.7971	80	21.25	51	25.4902	56	14.2857	46	17.3913
C24G;T71G	88	4.54545	85	3.52941	77	7.79221	96	7.29167	50	0	81	6.17284	64	14.0625
C24G;T72A	76	0	85	0	78	1.28205	76	15.7895	50	8	96	21.875	73	31.5068
C24G;T72C	74	0	82	3.65854	57	12.2807	61	16.3934	53	7.54717	55	1.81818	53	5.66038
C24G;T72G	74	0	66	1.51515	60	5	65	12.3077	48	0	63	9.52381	56	16.0714
C24G;A73C	73	0	51	0	60	3.33333	64	0	33	3.0303	66	13.6364	63	12.6984
C24G;A73G	83	0	73	0	78	14.1026	70	10	91	15.3846	85	20	62	32.2581
C24G;A73T	75	0	78	3.84615	63	9.52381	94	2.12766	59	13.5593	70	12.8571	57	22.807
C24G;C74A	72	0	78	0	82	0	86	2.32558	93	0	74	0	52	0
C24G;C74G	32	0	31	0	66	0	83	12.0482	96	4.16667	80	7.5	52	5.76923
C24G;C74T	37	0	89	3.37079	71	7.04225	60	10	68	13.2353	73	6.84932	76	19.7368
C24G;A75C	70	0	102	0	82	3.65854	82	3.65854	105	4.7619	54	11.1111	35	5.71429
C24G;A75G	66	0	70	2.85714	56	30.3571	85	17.6471	93	21.5054	62	19.3548	54	25.9259
C24G;A75T	73	0	74	0	67	1.49254	102	4.90196	102	6.86275	91	12.0879	62	11.2903
C24G;A76C	75	8	74	0	112	6.25	100	6	60	1.66667	62	16.129	76	5.26316
C24G;A76G	54	0	41	12.1951	42	0	57	3.50877	67	28.3582	78	19.2308	68	29.4118
C24G;A76T	50	0	51	1.96078	59	0	58	1.72414	41	9.7561	39	10.2564	41	12.1951
C24G;G77A	58	0	98	0	67	0	111	0.900901	80	0	116	3.44828	80	0
C24G;G77C	100	0	61	1.63934	81	0	112	0.892857	123	0.813008	89	4.49438	71	0
C24G;G77T	77	0	71	0	107	0	99	0	106	0.943396	100	2	76	2.63158
C24G;T78A	108	0	71	0	60	0	90	0	75	5.33333	96	3.125	87	1.14943
C24G;T78C	66	0	44	0	52	7.69231	80	7.5	71	15.493	75	5.33333	47	17.0213
C24G;T78G	53	0	25	0	44	0	45	2.22222	59	0	40	17.5	35	8.57143
C24G;A79C	54	0	42	2.38095	57	5.26316	55	3.63636	53	16.9811	51	15.6863	33	6.06061
C24G;A79G	71	0	72	0	48	0	72	2.77778	69	2.89855	71	7.04225	57	10.5263
C24G;A79T	36	0	64	0	55	1.81818	49	0	65	1.53846	62	17.7419	48	12.5
C24G;T84A	86	0	53	5.66038	49	8.16327	55	0	113	19.469	75	16	83	21.6867
C24G;T84C	62	0	45	22.2222	41	0	30	6.66667	71	5.6338	59	11.8644	51	33.3333
C24G;T84G	70	1.42857	37	0	26	7.69231	41	9.7561	51	23.5294	52	23.0769	33	6.06061
C24G;A85C	54	0	48	6.25	57	7.01754	51	3.92157	32	9.375	33	39.3939	59	1.69492
C24G;A85G	72	5.55556	65	3.07692	69	7.24638	82	12.1951	81	17.284	97	12.3711	51	25.4902
C24G;A85T	80	1.25	71	7.04225	91	0	72	16.6667	50	10	67	0	55	7.27273
C24G;T86A	77	0	69	0	73	0	91	1.0989	62	3.22581	57	21.0526	62	4.83871
C24G;T86C	60	0	43	0	93	0	55	5.45455	64	7.8125	56	0	42	28.5714
C24G;T86G	40	0	53	0	63	6.34921	56	3.57143	75	6.66667	42	4.7619	45	26.6667
C24G;T87A	100	0	49	0	89	0	154	0	67	4.47761	61	0	81	7.40741
C24G;T87C	72	1.38889	81	12.3457	64	4.6875	81	14.8148	89	6.74157	56	8.92857	31	19.3548
C24G;T87G	57	0	51	0	51	0	57	5.26316	58	1.72414	41	2.43902	28	28.5714
C24G;T88A	65	1.53846	46	0	54	0	57	0	50	12	58	8.62069	42	4.7619
C24G;T88C	81	0	60	0	89	0	85	0	62	0	93	7.52688	50	2
C24G;T88G	72	0	58	1.72414	54	9.25926	98	12.2449	76	1.31579	75	4	54	18.5185
C24G;T89A	73	0	88	0	82	3.65854	88	17.0455	101	13.8614	51	25.4902	52	11.5385
C24G;T89C	119	0	120	0	75	6.66667	100	2	51	1.96078	97	14.433	69	18.8406
C24G;T89G	95	0	55	0	94	1.06383	81	3.7037	72	23.6111	90	13.3333	58	12.069
C24G;T90A	98	0	124	1.6129	97	9.27835	121	14.876	150	7.33333	102	13.7255	85	11.7647
C24G;T90C	95	0	90	2.22222	66	7.57576	84	13.0952	54	27.7778	90	13.3333	55	12.7273
C24G;T90G	138	0	129	0.775194	105	4.7619	128	9.375	127	11.811	119	16.8067	134	44.0299
C24G;G91A	52	0	25	0	42	7.14286	42	0	41	12.1951	67	1.49254	61	16.3934
C24G;G91C	166	0	184	16.8478	103	1.94175	146	3.42466	162	16.6667	143	21.6783	112	13.3929
C24G;G91T	121	1.65289	80	5	94	6.38298	132	7.57576	117	19.6581	95	22.1053	112	20.5357
C24G;C160A	208	0	218	11.9266	150	11.3333	192	21.3542	202	24.7525	202	21.2871	200	18.5
C24G;C160G	199	2.01005	121	2.47934	140	8.57143	171	11.6959	114	7.01754	152	9.21053	160	18.75
C24G;C160T	153	0.653595	119	0	158	3.79747	174	14.9425	126	11.9048	152	16.4474	109	21.1009
C24G;C161A	188	0	165	1.81818	199	6.03015	259	8.49421	275	13.8182	260	20	199	16.5829
C24G;C161G	109	3.66972	133	4.51128	137	4.37956	183	27.8689	160	17.5	176	19.3182	161	25.4658
C24G;C161T	218	0.917431	227	1.76211	173	7.51445	166	10.241	205	10.7317	228	11.8421	176	19.8864
C24G;T162A	126	0.793651	132	2.27273	102	8.82353	114	7.89474	183	15.847	129	22.4806	97	18.5567
C24G;T162C	68	0	75	0	74	2.7027	96	5.20833	69	8.69565	65	6.15385	67	17.9104
C24G;T162G	107	0	100	6	99	14.1414	135	21.4815	96	9.375	78	19.2308	72	8.33333
C24G;C163A	164	0	137	0	156	4.48718	234	5.98291	160	8.125	120	6.66667	119	10.084
C24G;C163G	108	0	110	0.909091	109	0	156	1.92308	98	6.12245	133	6.76692	156	6.41026
C24G;C163T	129	0.775194	128	10.1562	149	12.7517	178	14.6067	125	28.8	170	18.2353	135	25.1852
C24G;T164A	96	0	126	0.793651	142	4.92958	179	5.58659	125	2.4	121	13.2231	106	16.0377
C24G;T164C	90	1.11111	97	0	84	22.619	90	15.5556	105	5.71429	68	32.3529	93	26.8817
C24G;T164G	53	0	76	1.31579	78	5.12821	86	12.7907	74	12.1622	114	23.6842	92	13.0435
C24G;C165A	161	0	167	2.39521	186	4.83871	236	5.9322	156	10.8974	185	4.32432	121	16.5289
C24G;C165G	107	0	142	2.11268	165	9.09091	161	11.1801	136	5.88235	128	25	125	12
C24G;C165T	145	1.37931	149	4.02685	150	12	151	17.8808	159	23.2704	155	19.3548	126	16.6667
C24G;T166A	84	0	62	1.6129	95	6.31579	98	8.16327	131	21.374	104	11.5385	89	2.24719
C24G;T166C	95	0	53	0	64	1.5625	54	20.3704	71	15.493	79	29.1139	91	34.0659
C24G;T166G	114	0	92	0	114	3.50877	120	13.3333	82	9.7561	70	8.57143	103	5.82524
C24G;G167A	167	0	103	2.91262	137	2.91971	161	9.93789	120	10.8333	168	19.6429	130	23.0769
C24G;G167C	144	0.694444	115	4.34783	110	9.09091	134	8.20896	111	15.3153	120	13.3333	104	12.5
C24G;G167T	145	0	104	4.80769	158	2.53165	187	16.5775	173	10.4046	137	18.2482	140	18.5714
C24G;C168A	172	0	114	4.38596	140	5	127	11.0236	153	13.7255	134	21.6418	82	15.8537
C24G;C168G	126	0	96	4.16667	109	5.50459	121	14.876	121	17.3554	117	25.641	154	17.5325
C24G;C168T	141	0	133	6.01504	104	3.84615	134	11.9403	132	12.1212	122	24.5902	113	14.1593
C24G;G169A	178	2.80899	154	0	131	4.58015	149	13.4228	167	18.5629	161	15.528	109	13.7615
C24G;G169C	196	0	143	0	145	3.44828	152	11.8421	148	6.75676	177	16.9492	117	11.1111
C24G;G169T	179	0	203	2.95567	155	5.16129	166	18.6747	168	7.14286	190	25.7895	129	14.7287
C24G;G170A	162	0	124	0	151	0	145	8.27586	147	12.9252	158	5.6962	81	4.93827
C24G;G170C	116	0	109	1.83486	125	1.6	86	3.48837	100	9	154	1.94805	77	3.8961
C24G;G170T	164	0	103	0.970874	172	0	194	0.515464	157	3.82166	173	2.31214	124	0.806452
C24G;T171A	108	1.85185	96	4.16667	80	5	80	13.75	120	12.5	112	25.8929	98	29.5918
C24G;T171C	71	1.40845	87	1.14943	90	23.3333	80	23.75	98	32.6531	66	40.9091	64	34.375
C24G;T171G	69	1.44928	62	12.9032	69	17.3913	68	23.5294	58	32.7586	67	25.3731	52	23.0769
C24G;T172A	108	0.925926	69	0	77	0	78	7.69231	73	1.36986	69	4.34783	63	3.1746
C24G;T172C	68	0	75	1.33333	95	11.5789	42	16.6667	71	43.662	70	25.7143	49	16.3265
C24G;T172G	71	0	74	0	42	2.38095	32	37.5	65	24.6154	87	32.1839	77	24.6753
C24G;T173A	120	0	64	12.5	86	3.48837	112	17.8571	84	21.4286	87	11.4943	85	18.8235
C24G;T173C	57	0	54	1.85185	50	20	64	23.4375	45	20	62	12.9032	68	20.5882
C24G;T173G	53	0	49	2.04082	73	12.3288	67	20.8955	43	39.5349	71	38.0282	80	35
C24G;T174A	77	0	88	10.2273	83	1.20482	96	7.29167	75	5.33333	84	2.38095	85	4.70588
C24G;T174C	98	0	45	13.3333	57	21.0526	74	25.6757	70	44.2857	63	39.6825	70	37.1429
C24G;T174G	37	5.40541	52	1.92308	58	17.2414	69	31.8841	69	36.2319	80	40	58	20.6897
C24G;T175A	118	0	102	2.94118	123	17.0732	108	13.8889	91	19.7802	101	38.6139	96	20.8333
C24G;T175C	101	0	85	10.5882	101	0.990099	114	9.64912	129	7.75194	90	12.2222	66	16.6667
C24G;T175G	93	0	87	5.74713	58	17.2414	59	32.2034	93	34.4086	107	26.1682	55	43.6364
C24G;C176A	85	1.17647	84	0	58	5.17241	72	8.33333	87	19.5402	74	24.3243	94	32.9787
C24G;C176G	81	0	69	1.44928	60	15	61	16.3934	54	18.5185	70	35.7143	59	20.339
C24G;C176T	120	1.66667	68	1.47059	86	2.32558	130	44.6154	80	16.25	86	20.9302	94	21.2766
C24G;A177C	105	0.952381	78	1.28205	95	12.6316	65	0	108	8.33333	103	8.73786	59	15.2542
C24G;A177G	50	0	44	0	27	3.7037	38	2.63158	44	15.9091	47	8.51064	41	14.6341
C24G;A177T	105	0.952381	110	0.909091	87	0	94	5.31915	98	13.2653	115	10.4348	89	23.5955
C24G;G178A	95	0	88	0	76	0	101	2.9703	92	0	136	0	94	2.12766
C24G;G178C	97	0	87	2.29885	73	0	115	2.6087	131	0	149	8.05369	115	6.95652
C24G;G178T	102	0	63	0	79	0	103	5.82524	108	0	157	2.54777	132	4.54545
C24G;A179C	60	0	72	9.72222	58	8.62069	72	29.1667	69	23.1884	37	24.3243	62	37.0968
C24G;A179G	45	0	49	2.04082	50	22	42	7.14286	48	27.0833	41	9.7561	74	14.8649
C24G;A179T	53	7.54717	47	8.51064	69	10.1449	62	4.83871	90	28.8889	98	29.5918	71	25.3521
C24G;T180A	105	0	62	3.22581	57	10.5263	79	1.26582	124	29.0323	73	20.5479	75	21.3333
C24G;T180C	37	0	40	0	39	2.5641	29	3.44828	31	25.8065	25	24	27	7.40741
C24G;T180G	80	0	89	11.236	62	4.83871	73	47.9452	42	9.52381	39	25.641	41	17.0732
C24G;T181A	61	0	58	5.17241	74	13.5135	73	12.3288	56	16.0714	89	7.86517	103	21.3592
C24G;T181C	65	1.53846	55	5.45455	62	6.45161	95	6.31579	68	2.94118	63	9.52381	56	8.92857
C24G;T181G	61	3.27869	55	5.45455	83	32.5301	122	36.0656	93	43.0108	140	63.5714	153	54.2484
C24G;A182C	58	0	67	0	49	0	61	0	66	0	94	0	73	2.73973
C24G;A182G	68	0	31	3.22581	42	14.2857	49	26.5306	37	8.10811	49	26.5306	61	18.0328
C24G;A182T	77	0	95	0	71	0	118	1.69492	89	0	115	0	115	0
C24G;G183A	95	0	65	1.53846	79	0	106	0	81	1.23457	66	0	115	1.73913
C24G;G183C	52	1.92308	65	0	36	0	65	0	80	1.25	73	0	64	9.375
C24G;G183T	109	0	68	0	92	0	115	0	84	0	99	0	131	1.52672
C24G;G184A	97	0	60	0	91	0	94	0	97	1.03093	90	6.66667	102	4.90196
C24G;G184C	80	0	74	0	91	0	118	0	105	18.0952	104	3.84615	99	1.0101
C24G;G184T	88	0	68	4.41176	122	0	112	0	83	6.0241	109	0	125	0.8
C24G;T185A	92	0	40	0	85	0	51	13.7255	74	9.45946	52	13.4615	56	32.1429
C24G;T185C	64	0	46	8.69565	72	4.16667	72	9.72222	40	32.5	109	32.1101	63	31.746
C24G;T185G	30	0	50	4	44	2.27273	53	0	46	0	62	3.22581	91	1.0989
C24G;A186C	54	0	52	7.69231	58	20.6897	52	21.1538	63	14.2857	65	35.3846	74	36.4865
C24G;A186G	44	0	66	31.8182	51	17.6471	79	36.7089	89	53.9326	116	46.5517	82	68.2927
C24G;A186T	57	0	72	2.77778	70	8.57143	65	10.7692	78	10.2564	87	16.092	91	14.2857
C24G;G187A	62	0	73	23.2877	69	5.7971	68	11.7647	65	12.3077	50	14	55	27.2727
C24G;G187C	87	1.14943	58	5.17241	72	0	161	34.1615	138	15.2174	92	38.0435	118	31.3559
C24G;G187T	105	0	118	4.23729	95	5.26316	117	17.094	115	10.4348	92	21.7391	105	19.0476
C24G;T188A	84	0	58	0	83	10.8434	81	0	62	11.2903	72	11.1111	81	20.9877
C24G;T188C	123	0	87	14.9425	69	8.69565	119	7.56303	106	15.0943	134	26.1194	99	33.3333
C24G;T188G	64	0	58	0	77	1.2987	86	0	69	1.44928	92	10.8696	83	24.0964
C24G;C189A	80	0	64	0	48	0	62	4.83871	78	3.84615	65	16.9231	54	3.7037
C24G;C189G	75	0	40	0	72	0	119	2.52101	85	2.35294	90	2.22222	106	11.3208
C24G;C189T	66	0	41	0	50	6	50	52	58	15.5172	58	6.89655	66	30.303
C24G;G190A	92	0	106	0.943396	78	5.12821	83	4.81928	80	15	64	20.3125	83	36.1446
C24G;G190C	90	0	68	25	82	8.53659	76	25	66	28.7879	63	11.1111	65	33.8462
C24G;G190T	123	0	98	1.02041	86	13.9535	53	13.2075	91	34.0659	92	13.0435	100	22
C24G;A191C	157	0.636943	90	20	77	3.8961	114	8.77193	105	14.2857	119	26.0504	100	21
C24G;A191G	76	0	58	3.44828	57	1.75439	80	25	69	23.1884	91	16.4835	71	18.3099
C24G;A191T	120	0.833333	121	0	114	3.50877	99	7.07071	174	2.87356	133	12.0301	83	18.0723
C24G;A192C	86	0	98	1.02041	79	1.26582	113	14.1593	77	2.5974	72	20.8333	61	40.9836
C24G;A192G	71	0	52	1.92308	46	6.52174	41	2.43902	32	6.25	49	18.3673	50	32
C24G;A192T	153	0.653595	120	0	89	1.1236	116	12.931	127	7.08661	111	15.3153	97	15.4639
C24G;A193C	100	1	86	3.48837	70	7.14286	65	4.61538	55	7.27273	77	18.1818	45	26.6667
C24G;A193G	43	0	67	1.49254	35	5.71429	49	22.449	58	5.17241	54	24.0741	51	21.5686
C24G;A193T	77	0	65	4.61538	58	12.069	77	5.19481	114	10.5263	74	21.6216	83	24.0964
C24G;A194C	73	0	96	6.25	55	3.63636	88	26.1364	63	4.7619	70	12.8571	52	7.69231
C24G;A194G	57	0	38	7.89474	38	0	47	12.766	46	4.34783	41	21.9512	24	33.3333
C24G;A194T	73	0	59	0	43	16.2791	56	26.7857	34	14.7059	73	13.6986	61	9.83607
C24G;A195C	62	0	74	0	50	0	69	5.7971	80	17.5	65	20	43	11.6279
C24G;A195G	62	0	35	2.85714	22	0	46	17.3913	52	13.4615	51	27.451	41	9.7561
C24G;A195T	77	0	81	0	80	30	73	23.2877	94	17.0213	60	25	70	35.7143
C24G;C196A	54	0	44	4.54545	51	9.80392	86	27.907	66	31.8182	63	38.0952	69	31.8841
C24G;C196G	83	1.20482	66	16.6667	68	35.2941	82	25.6098	68	55.8824	125	47.2	106	57.5472
C24G;C196T	75	0	52	1.92308	66	18.1818	63	15.873	74	16.2162	73	35.6164	72	29.1667
C24G;C197A	92	0	102	0.980392	117	7.69231	98	17.3469	77	18.1818	68	17.6471	65	35.3846
C24G;C197G	86	0	75	5.33333	51	17.6471	104	7.69231	69	46.3768	65	43.0769	74	55.4054
C24G;C197T	61	0	52	7.69231	41	0	77	7.79221	69	20.2899	42	28.5714	45	20
C24G;T198A	53	0	38	5.26316	50	8	60	16.6667	62	25.8065	56	16.0714	62	37.0968
C24G;T198C	71	1.40845	64	4.6875	49	4.08163	47	23.4043	54	14.8148	51	15.6863	51	23.5294
C24G;T198G	12	0	18	0	11	0	7	14.2857	19	0	31	70.9677	17	11.7647
C24G;A199C	21	0	39	0	40	2.5	24	4.16667	37	5.40541	45	20	51	5.88235
C24G;A199G	35	0	26	19.2308	41	7.31707	49	2.04082	42	16.6667	46	13.0435	41	19.5122
C24G;A199T	78	2.5641	69	0	97	0	84	1.19048	68	0	67	5.97015	58	6.89655
C24G;A200C	163	0	125	0	128	0	145	11.0345	147	6.12245	137	8.0292	123	7.31707
C24G;A200G	51	0	82	4.87805	66	16.6667	85	25.8824	77	23.3766	63	31.746	55	18.1818
C24G;A200T	94	0	113	7.9646	108	9.25926	115	4.34783	141	7.0922	109	11.0092	110	9.09091
C24G;G201A	40	0	30	3.33333	29	0	43	0	50	12	56	21.4286	43	11.6279
C24G;G201C	105	0	112	2.67857	73	1.36986	129	10.0775	112	4.46429	98	14.2857	87	20.6897
C24G;G201T	106	0	70	1.42857	68	2.94118	63	11.1111	74	10.8108	81	18.5185	69	27.5362
C24G;A202C	164	0.609756	74	12.1622	98	12.2449	107	13.0841	107	21.4953	81	25.9259	132	25.7576
C24G;A202G	49	2.04082	80	0	58	6.89655	50	14	55	12.7273	52	1.92308	69	8.69565
C24G;A202T	128	0	102	3.92157	121	14.876	120	22.5	84	17.8571	120	27.5	84	26.1905
C24G;A203C	170	0	124	5.64516	117	10.2564	147	10.2041	160	23.125	142	17.6056	104	12.5
C24G;A203G	56	0	37	2.7027	48	27.0833	57	14.0351	64	28.125	57	35.0877	48	33.3333
C24G;A203T	158	0.632911	112	7.14286	92	5.43478	100	12	114	13.1579	95	17.8947	74	27.027
C24G;A204C	38	0	46	0	64	9.375	55	3.63636	70	7.14286	51	9.80392	67	11.9403
C24G;A204G	63	0	72	16.6667	69	20.2899	71	19.7183	88	17.0455	97	30.9278	75	34.6667
C24G;A204T	40	0	53	1.88679	27	0	55	9.09091	51	11.7647	56	5.35714	37	16.2162
C24G;T205A	22	0	34	5.88235	41	4.87805	48	10.4167	29	27.5862	44	11.3636	37	5.40541
C24G;T205C	52	1.92308	35	17.1429	39	5.12821	69	24.6377	55	27.2727	36	19.4444	28	28.5714
C24G;T205G	61	1.63934	44	6.81818	42	11.9048	72	15.2778	64	43.75	60	13.3333	68	41.1765
C24G;T206A	47	0	29	10.3448	50	14	68	1.47059	45	11.1111	78	21.7949	40	7.5
C24G;T206C	37	0	58	8.62069	25	4	41	21.9512	62	43.5484	38	26.3158	37	21.6216
C24G;T206G	32	3.125	29	6.89655	36	5.55556	41	12.1951	42	21.4286	62	14.5161	21	19.0476
C24G;T207A	52	0	69	31.8841	44	54.5455	84	34.5238	82	63.4146	112	61.6071	79	49.3671
C24G;T207C	21	19.0476	19	5.26316	8	12.5	38	52.6316	25	40	43	37.2093	39	61.5385
C24G;T207G	41	4.87805	47	6.38298	37	24.3243	47	25.5319	24	41.6667	37	37.8378	38	39.4737
C24G;A208C	13	0	16	31.25	8	0	12	0	18	11.1111	22	22.7273	14	28.5714
C24G;A208G	31	9.67742	32	3.125	23	13.0435	24	37.5	25	28	39	30.7692	26	65.3846
C24G;A208T	21	0	8	0	18	5.55556	23	0	22	18.1818	8	0	18	11.1111
C24G;C209A	17	0	28	0	60	0	31	6.45161	62	0	51	0	51	0
C24G;C209G	35	0	33	0	40	0	26	0	34	0	44	0	56	1.78571
C24G;C209T	37	0	26	0	15	0	26	7.69231	20	0	27	14.8148	30	13.3333
C24G;C210A	35	0	26	0	25	0	26	3.84615	40	0	46	0	50	0
C24G;C210G	35	0	37	0	32	0	26	0	27	0	20	0	33	0
C24G;C210T	12	0	19	0	28	14.2857	26	0	40	0	48	2.08333	21	14.2857
C24G;T211A	52	0	60	0	49	0	36	0	65	0	76	0	63	0
C24G;T211C	26	0	35	0	56	0	35	0	44	4.54545	50	4	35	0
C24G;T211G	18	0	26	0	35	5.71429	18	0	36	11.1111	33	30.303	32	18.75
C24T;A25C	125	2.4	100	4	99	3.0303	121	26.4463	63	14.2857	108	28.7037	88	23.8636
C24T;A25G	48	0	74	4.05405	61	8.19672	79	11.3924	39	12.8205	51	19.6078	45	15.5556
C24T;A25T	124	0	74	9.45946	75	4	60	16.6667	91	17.5824	84	13.0952	59	16.9492
C24T;A26C	103	0	85	0	89	2.24719	110	13.6364	66	24.2424	76	6.57895	70	22.8571
C24T;A26G	44	0	44	0	34	20.5882	34	29.4118	33	36.3636	24	29.1667	25	44
C24T;A26T	74	0	45	2.22222	98	9.18367	58	8.62069	97	3.09278	59	18.6441	54	16.6667
C24T;A27C	37	0	40	5	42	0	39	10.2564	32	12.5	32	6.25	27	14.8148
C24T;A27G	29	0	23	4.34783	26	3.84615	28	10.7143	26	11.5385	28	0	21	19.0476
C24T;A27T	39	0	32	0	50	12	53	3.77358	58	1.72414	42	28.5714	39	25.641
C24T;A28C	44	0	52	0	55	0	62	8.06452	46	6.52174	45	6.66667	25	0
C24T;A28G	60	0	33	39.3939	51	9.80392	43	13.9535	52	3.84615	30	6.66667	69	18.8406
C24T;A28T	77	5.19481	55	1.81818	59	1.69492	83	3.61446	50	26	45	17.7778	42	30.9524
C24T;A29C	90	0	64	0	67	1.49254	68	13.2353	56	10.7143	74	8.10811	60	20
C24T;A29G	54	5.55556	62	0	46	13.0435	47	34.0426	42	19.0476	49	8.16327	36	8.33333
C24T;A29T	69	0	34	0	70	0	70	2.85714	71	15.493	55	9.09091	74	4.05405
C24T;T30A	85	0	80	7.5	55	0	70	1.42857	76	2.63158	47	14.8936	42	11.9048
C24T;T30C	105	0	86	4.65116	87	3.44828	85	10.5882	92	9.78261	72	4.16667	47	8.51064
C24T;T30G	29	0	28	0	48	0	33	0	45	13.3333	33	18.1818	28	14.2857
C24T;G31A	108	0	105	9.52381	64	15.625	113	7.9646	135	10.3704	87	35.6322	77	31.1688
C24T;G31C	93	0	89	0	98	6.12245	110	13.6364	84	22.619	107	16.8224	84	16.6667
C24T;G31T	78	1.28205	98	2.04082	67	5.97015	81	12.3457	47	12.766	74	21.6216	62	25.8065
C24T;T38A	49	0	62	1.6129	59	0	45	11.1111	70	15.7143	43	2.32558	46	13.0435
C24T;T38C	116	1.72414	116	10.3448	102	2.94118	97	5.15464	90	12.2222	87	10.3448	66	7.57576
C24T;T38G	62	0	47	0	58	1.72414	41	2.43902	61	0	39	5.12821	63	23.8095
C24T;G39A	183	0	94	4.25532	102	2.94118	91	15.3846	81	3.7037	89	23.5955	92	14.1304
C24T;G39C	99	0	78	1.28205	80	0	86	6.97674	70	1.42857	54	3.7037	86	5.81395
C24T;G39T	106	0	69	1.44928	75	6.66667	108	11.1111	68	4.41176	67	14.9254	80	21.25
C24T;C40A	78	0	44	0	71	1.40845	119	0	83	0	78	0	84	0
C24T;C40G	60	5	48	2.08333	48	0	71	2.8169	85	1.17647	86	1.16279	59	8.47458
C24T;C40T	99	0	48	0	83	1.20482	109	0	128	1.5625	111	4.5045	83	6.0241
C24T;T41A	83	0	72	0	85	3.52941	104	4.80769	116	0.862069	114	16.6667	127	22.8346
C24T;T41C	124	3.22581	81	1.23457	115	14.7826	103	12.6214	69	13.0435	58	17.2414	66	16.6667
C24T;T41G	55	0	74	1.35135	68	7.35294	72	8.33333	78	1.28205	81	12.3457	114	12.2807
C24T;T42A	78	0	37	2.7027	67	1.49254	110	9.09091	99	8.08081	72	12.5	35	31.4286
C24T;T42C	112	0	87	0	67	1.49254	104	2.88462	58	3.44828	95	11.5789	54	25.9259
C24T;T42G	56	0	37	0	29	0	70	1.42857	74	1.35135	59	0	59	1.69492
C24T;G43A	74	0	40	12.5	46	0	71	0	79	0	64	1.5625	36	8.33333
C24T;G43C	76	0	49	0	60	6.66667	61	6.55738	65	10.7692	51	1.96078	53	1.88679
C24T;G43T	95	0	78	0	74	0	84	1.19048	113	0	55	0	56	1.78571
C24T;T44A	101	0.990099	88	0	79	2.53165	68	4.41176	83	2.40964	95	7.36842	63	7.93651
C24T;T44C	135	0	71	1.40845	101	5.94059	112	13.3929	101	6.93069	89	7.86517	79	20.2532
C24T;T44G	65	0	78	0	65	1.53846	92	11.9565	49	12.2449	56	17.8571	66	15.1515
C24T;A45C	58	0	61	4.91803	46	0	56	5.35714	59	8.47458	65	9.23077	54	20.3704
C24T;A45G	84	0	50	2	65	21.5385	74	27.027	70	17.1429	53	33.9623	80	32.5
C24T;A45T	87	0	82	0	61	18.0328	50	16	49	14.2857	50	26	68	23.5294
C24T;A46C	98	0	57	1.75439	55	10.9091	79	34.1772	56	7.14286	67	32.8358	57	29.8246
C24T;A46G	55	1.81818	24	0	50	2	61	22.9508	51	33.3333	48	27.0833	27	18.5185
C24T;A46T	133	0	95	9.47368	112	12.5	100	8	92	11.9565	97	10.3093	72	26.3889
C24T;A47C	115	0	46	6.52174	69	5.7971	87	10.3448	74	17.5676	72	16.6667	70	22.8571
C24T;A47G	80	0	50	0	71	11.2676	75	14.6667	66	21.2121	58	20.6897	33	24.2424
C24T;A47T	79	2.53165	74	5.40541	88	3.40909	49	6.12245	88	11.3636	74	17.5676	80	12.5
C24T;T48A	72	0	85	1.17647	99	14.1414	72	13.8889	79	10.1266	84	22.619	38	7.89474
C24T;T48C	100	0	49	6.12245	80	6.25	80	22.5	73	20.5479	83	19.2771	42	7.14286
C24T;T48G	89	0	39	0	47	2.12766	59	15.2542	62	1.6129	32	0	50	28
C24T;G57A	130	0.769231	104	0	144	6.25	176	7.95455	152	9.86842	125	15.2	165	12.7273
C24T;G57C	124	0	86	0	148	2.7027	133	4.51128	144	1.38889	129	6.97674	123	8.13008
C24T;G57T	180	0	119	0	136	9.55882	201	7.46269	160	3.125	129	6.97674	115	11.3043
C24T;A58C	103	0.970874	80	0	87	3.44828	91	9.89011	97	14.433	102	18.6275	100	7
C24T;A58G	84	0	58	5.17241	56	0	61	9.83607	45	26.6667	48	25	55	21.8182
C24T;A58T	103	0.970874	93	13.9785	84	5.95238	134	14.9254	111	14.4144	85	25.8824	67	25.3731
C24T;G59A	115	0.869565	114	7.01754	144	6.94444	147	1.36054	129	10.8527	137	12.4088	117	8.54701
C24T;G59C	152	0	119	0	145	0.689655	160	2.5	92	7.6087	151	6.62252	146	17.8082
C24T;G59T	169	0	131	2.29008	180	3.88889	158	3.16456	120	3.33333	135	8.88889	157	10.828
C24T;A60C	86	0	55	1.81818	57	1.75439	98	2.04082	72	12.5	84	3.57143	65	7.69231
C24T;A60G	92	0	51	0	75	9.33333	90	0	80	20	98	22.449	65	21.5385
C24T;A60T	92	0	108	0	104	5.76923	114	5.26316	103	12.6214	93	22.5806	92	17.3913
C24T;G61A	143	0	118	0	137	2.18978	203	6.89655	138	8.69565	136	13.9706	134	14.1791
C24T;G61C	82	0	117	0.854701	122	16.3934	149	2.01342	91	0	108	2.77778	118	5.08475
C24T;G61T	75	0	61	0	90	3.33333	88	3.40909	94	5.31915	77	12.987	121	6.61157
C24T;G62A	156	0	128	1.5625	91	1.0989	130	3.07692	132	14.3939	152	11.8421	100	17
C24T;G62C	124	0	84	0	70	8.57143	120	10	62	1.6129	94	14.8936	81	28.3951
C24T;G62T	121	0.826446	117	1.7094	119	0.840336	136	25	93	7.52688	96	23.9583	98	22.449
C24T;A69C	112	0	69	1.44928	64	10.9375	58	0	67	17.9104	50	18	63	7.93651
C24T;A69G	72	0	51	3.92157	62	17.7419	45	37.7778	32	3.125	41	24.3902	42	11.9048
C24T;A69T	88	0	77	0	77	15.5844	44	2.27273	66	31.8182	59	13.5593	50	12
C24T;A70C	75	0	74	1.35135	44	0	61	13.1148	78	20.5128	74	29.7297	88	27.2727
C24T;A70G	138	0	74	0	80	12.5	110	20.9091	90	11.1111	92	27.1739	84	36.9048
C24T;A70T	116	0	116	3.44828	90	10	99	15.1515	86	6.97674	81	32.0988	69	31.8841
C24T;T71A	96	0	55	1.81818	72	9.72222	109	14.6789	67	11.9403	69	34.7826	75	22.6667
C24T;T71C	73	0	58	1.72414	73	6.84932	98	9.18367	80	30	65	20	101	21.7822
C24T;T71G	136	0	76	0	100	0	100	0	97	8.24742	94	9.57447	92	20.6522
C24T;T72A	115	3.47826	79	1.26582	114	19.2982	130	6.15385	89	17.9775	130	27.6923	67	37.3134
C24T;T72C	99	0	89	0	109	7.33945	82	3.65854	102	8.82353	84	21.4286	97	25.7732
C24T;T72G	85	1.17647	72	0	81	7.40741	89	13.4831	69	15.942	77	18.1818	60	26.6667
C24T;A73C	77	0	97	1.03093	81	2.46914	99	20.202	104	15.3846	86	10.4651	72	18.0556
C24T;A73G	134	0	89	3.37079	94	9.57447	101	16.8317	81	16.0494	88	35.2273	103	29.1262
C24T;A73T	78	1.28205	80	0	81	17.284	101	7.92079	49	4.08163	71	32.3944	70	37.1429
C24T;C74A	77	0	85	0	82	0	129	2.32558	75	1.33333	139	0.719424	115	0
C24T;C74G	63	0	47	0	84	1.19048	88	5.68182	69	4.34783	76	2.63158	79	17.7215
C24T;C74T	96	0	91	5.49451	107	9.34579	101	15.8416	113	18.5841	81	25.9259	71	30.9859
C24T;A75C	111	0.900901	96	5.20833	91	0	141	12.0567	61	11.4754	65	12.3077	77	15.5844
C24T;A75G	95	0	95	10.5263	76	32.8947	115	55.6522	97	47.4227	106	53.7736	117	48.7179
C24T;A75T	114	0	70	0	88	4.54545	90	10	89	5.61798	104	3.84615	70	41.4286
C24T;A76C	91	0	59	0	111	2.7027	113	2.65487	138	4.34783	90	5.55556	92	20.6522
C24T;A76G	112	0	42	0	80	22.5	84	16.6667	88	20.4545	115	29.5652	54	20.3704
C24T;A76T	74	0	77	0	72	0	86	8.13953	47	23.4043	75	22.6667	66	24.2424
C24T;G77A	53	0	74	0	88	1.13636	108	0	124	0	109	0	92	0
C24T;G77C	97	0	75	0	96	0	107	2.80374	108	0.925926	102	1.96078	86	3.48837
C24T;G77T	76	1.31579	59	1.69492	99	1.0101	123	0	99	7.07071	126	0.793651	106	0.943396
C24T;T78A	108	2.77778	74	0	87	1.14943	110	3.63636	73	8.21918	83	1.20482	71	11.2676
C24T;T78C	101	0.990099	70	0	92	5.43478	90	7.77778	68	20.5882	69	15.942	70	8.57143
C24T;T78G	50	0	39	0	65	0	49	2.04082	41	0	49	12.2449	60	13.3333
C24T;A79C	82	4.87805	58	1.72414	56	0	84	9.52381	39	10.2564	51	9.80392	50	14
C24T;A79G	111	0	61	0	77	3.8961	69	10.1449	80	12.5	79	10.1266	78	19.2308
C24T;A79T	102	0	108	0	110	1.81818	72	12.5	108	12.037	67	8.95522	72	27.7778
C24T;T84A	84	0	63	1.5873	65	3.07692	84	20.2381	54	18.5185	63	22.2222	83	22.8916
C24T;T84C	79	1.26582	68	16.1765	60	3.33333	70	10	73	15.0685	74	4.05405	63	31.746
C24T;T84G	110	0	59	0	46	2.17391	63	20.6349	58	20.6897	70	34.2857	46	21.7391
C24T;A85C	89	0	64	7.8125	34	11.7647	66	12.1212	53	11.3208	49	10.2041	47	44.6809
C24T;A85G	130	0	85	3.52941	63	6.34921	110	15.4545	59	8.47458	112	17.8571	80	20
C24T;A85T	72	0	49	10.2041	53	0	53	0	71	23.9437	68	13.2353	53	18.8679
C24T;T86A	187	0	132	0	160	4.375	153	5.88235	88	10.2273	93	4.30108	81	16.0494
C24T;T86C	93	0	66	1.51515	70	5.71429	106	11.3208	64	4.6875	81	11.1111	71	16.9014
C24T;T86G	74	1.35135	67	0	67	4.47761	58	13.7931	61	4.91803	40	27.5	61	11.4754
C24T;T87A	90	0	97	0	118	0	91	2.1978	84	7.14286	125	11.2	102	11.7647
C24T;T87C	130	0	98	2.04082	100	0	116	2.58621	66	0	71	18.3099	60	0
C24T;T87G	78	0	54	1.85185	78	0	80	1.25	58	13.7931	70	11.4286	42	7.14286
C24T;T88A	54	0	56	1.78571	63	14.2857	54	9.25926	39	30.7692	54	22.2222	54	9.25926
C24T;T88C	84	0	73	4.10959	89	0	101	2.9703	87	10.3448	79	7.59494	81	7.40741
C24T;T88G	77	0	78	2.5641	84	0	93	5.37634	54	0	59	20.339	63	14.2857
C24T;T89A	88	0	125	1.6	125	2.4	117	14.5299	96	11.4583	97	17.5258	87	18.3908
C24T;T89C	101	0	94	0	91	2.1978	116	5.17241	104	32.6923	68	4.41176	104	24.0385
C24T;T89G	83	0	104	0	73	1.36986	109	4.58716	76	9.21053	97	16.4948	55	29.0909
C24T;T90A	201	0	180	2.77778	189	3.1746	207	18.8406	178	13.4831	139	18.705	147	17.0068
C24T;T90C	100	0	96	5.20833	105	7.61905	69	17.3913	75	18.6667	84	26.1905	79	12.6582
C24T;T90G	120	0.833333	145	1.37931	159	13.8365	137	18.9781	113	10.6195	115	17.3913	124	20.1613
C24T;G91A	373	0	234	1.7094	169	11.2426	244	11.4754	193	10.3627	194	18.0412	178	14.6067
C24T;G91C	198	0	155	5.16129	109	8.25688	147	10.2041	134	19.403	129	16.2791	139	30.2158
C24T;G91T	152	0	102	4.90196	88	5.68182	142	21.831	129	17.0543	106	19.8113	84	20.2381
C24T;C160A	240	1.25	224	4.46429	263	16.73	280	32.8571	203	25.6158	214	21.9626	218	29.8165
C24T;C160G	208	0.480769	175	0	189	5.82011	218	17.4312	209	23.9234	195	15.8974	207	19.8068
C24T;C160T	212	0.471698	197	0.507614	198	9.59596	277	16.9675	248	14.5161	190	24.2105	227	22.0264
C24T;C161A	337	0.593472	242	1.23967	329	9.11854	343	15.7434	263	13.308	268	13.4328	260	16.1538
C24T;C161G	195	0.512821	146	6.16438	188	5.85106	248	19.7581	214	14.486	242	23.5537	195	27.1795
C24T;C161T	288	0.694444	199	4.52261	254	7.87402	270	11.1111	312	9.61538	247	14.9798	263	25.8555
C24T;T162A	182	0	186	2.68817	217	8.75576	257	15.1751	206	19.9029	212	12.7358	152	23.6842
C24T;T162C	155	0	93	7.52688	112	15.1786	119	16.8067	85	15.2941	119	21.8487	113	32.7434
C24T;T162G	175	1.14286	81	6.17284	193	7.25389	123	9.7561	169	24.2604	171	33.3333	145	15.1724
C24T;C163A	213	0.469484	212	5.18868	223	14.3498	302	21.1921	272	19.8529	195	25.1282	133	22.5564
C24T;C163G	190	0.526316	153	7.18954	188	6.91489	279	6.09319	179	10.0559	255	7.84314	229	12.6638
C24T;C163T	195	0	131	8.39695	168	14.881	263	28.1369	163	17.7914	167	17.9641	180	33.3333
C24T;T164A	195	0	162	10.4938	238	11.7647	264	14.3939	156	12.1795	189	13.2275	177	24.8588
C24T;T164C	112	0	110	1.81818	109	3.66972	118	10.1695	135	20.7407	95	15.7895	96	23.9583
C24T;T164G	117	0	103	4.85437	102	1.96078	124	12.9032	99	22.2222	128	23.4375	119	11.7647
C24T;C165A	296	0.675676	196	2.55102	240	7.08333	286	13.2867	208	10.5769	222	16.6667	198	18.6869
C24T;C165G	275	3.27273	249	4.01606	218	8.7156	226	15.9292	241	8.71369	232	18.9655	210	28.5714
C24T;C165T	233	0	211	0.473934	158	8.86076	237	20.2532	184	27.7174	175	17.7143	199	26.1307
C24T;T166A	174	0	106	0.943396	148	9.45946	136	8.82353	160	10	117	12.8205	138	8.69565
C24T;T166C	151	0	70	15.7143	95	17.8947	117	17.094	79	22.7848	121	16.5289	108	34.2593
C24T;T166G	143	0	83	0	111	4.5045	123	4.06504	153	9.15033	160	15.625	146	18.4932
C24T;G167A	219	0	171	2.92398	220	11.8182	240	16.6667	158	20.8861	187	18.7166	165	21.2121
C24T;G167C	177	0	161	3.10559	160	5	189	18.5185	170	21.7647	157	3.82166	128	18.75
C24T;G167T	226	0.442478	172	3.48837	183	14.2077	245	16.3265	190	18.9474	193	21.7617	182	26.3736
C24T;C168A	148	2.02703	148	3.37838	170	7.64706	209	14.8325	168	10.7143	164	15.8537	191	26.7016
C24T;C168G	170	1.17647	160	5.625	151	18.543	195	26.6667	118	12.7119	141	32.6241	130	32.3077
C24T;C168T	191	1.04712	139	4.31655	143	1.3986	199	27.1357	195	23.5897	185	27.5676	216	36.5741
C24T;G169A	282	0	174	5.17241	202	6.43564	244	15.9836	222	20.7207	223	26.9058	263	24.7148
C24T;G169C	259	0.3861	150	0.666667	205	10.2439	247	26.3158	234	29.0598	232	29.7414	170	23.5294
C24T;G169T	347	0.288184	241	4.56432	203	4.92611	312	28.2051	250	24.4	268	22.3881	226	28.7611
C24T;G170A	188	0.531915	200	9	157	5.73248	188	22.8723	178	22.4719	184	24.4565	184	15.7609
C24T;G170C	189	0.529101	131	0	156	5.76923	234	16.2393	176	25	122	15.5738	127	18.8976
C24T;G170T	283	0	180	0.555556	247	4.45344	248	4.03226	200	11	222	13.0631	170	10.5882
C24T;T171A	146	0.684932	122	6.55738	146	13.6986	152	26.3158	93	22.5806	121	28.9256	92	29.3478
C24T;T171C	141	4.25532	106	24.5283	92	25	146	41.7808	143	41.2587	173	53.7572	122	46.7213
C24T;T171G	105	0	114	17.5439	126	30.9524	147	39.4558	110	47.2727	132	45.4545	138	53.6232
C24T;T172A	152	0	137	0	114	0	113	3.53982	108	16.6667	91	9.89011	106	6.60377
C24T;T172C	102	0.980392	78	20.5128	67	29.8507	95	41.0526	104	21.1538	110	40.9091	82	45.122
C24T;T172G	103	1.94175	85	1.17647	91	6.59341	98	15.3061	104	9.61538	101	11.8812	98	15.3061
C24T;T173A	212	0.943396	102	5.88235	130	20.7692	156	16.6667	83	15.6627	147	34.6939	115	22.6087
C24T;T173C	107	0.934579	126	0.793651	81	3.7037	69	34.7826	79	25.3165	87	21.8391	72	23.6111
C24T;T173G	110	0	72	12.5	106	14.1509	115	36.5217	99	27.2727	75	16	95	28.4211
C24T;T174A	107	0	104	0.961538	138	11.5942	136	16.1765	111	22.5225	114	13.1579	116	23.2759
C24T;T174C	84	2.38095	90	12.2222	101	32.6733	116	61.2069	115	40.8696	129	45.7364	122	54.0984
C24T;T174G	84	0	68	10.2941	72	27.7778	99	49.4949	76	22.3684	99	47.4747	91	31.8681
C24T;T175A	176	4.54545	122	3.27869	161	3.10559	157	12.7389	174	29.3103	167	29.3413	122	31.9672
C24T;T175C	139	3.59712	181	17.6796	134	35.8209	232	43.9655	176	41.4773	186	41.9355	177	38.9831
C24T;T175G	113	7.07965	107	9.34579	143	29.3706	192	51.0417	139	38.1295	121	51.2397	149	49.6644
C24T;C176A	102	1.96078	129	13.9535	115	12.1739	148	21.6216	92	10.8696	126	27.7778	120	20
C24T;C176G	101	0	97	9.27835	78	12.8205	77	18.1818	112	21.4286	97	31.9588	74	35.1351
C24T;C176T	164	4.26829	113	8.84956	108	9.25926	184	27.1739	130	24.6154	146	13.0137	132	40.1515
C24T;A177C	129	0	116	2.58621	117	11.9658	168	16.0714	134	29.1045	128	28.9062	108	20.3704
C24T;A177G	66	0	22	9.09091	29	0	43	23.2558	34	17.6471	54	16.6667	45	13.3333
C24T;A177T	193	0.518135	115	0	125	6.4	147	26.5306	146	20.5479	163	16.5644	136	13.9706
C24T;G178A	104	0	79	0	112	0.892857	134	1.49254	161	0.621118	155	2.58065	191	5.75916
C24T;G178C	131	0	87	2.29885	116	1.72414	189	0	121	4.95868	134	2.23881	161	1.24224
C24T;G178T	139	5.7554	106	0	99	1.0101	183	0	175	3.42857	143	2.0979	148	0.675676
C24T;A179C	96	1.04167	90	2.22222	80	5	166	30.1205	79	17.7215	90	46.6667	72	36.1111
C24T;A179G	76	3.94737	70	7.14286	79	10.1266	127	7.87402	94	22.3404	82	24.3902	84	30.9524
C24T;A179T	105	0.952381	107	3.73832	92	10.8696	127	25.9843	148	27.027	119	33.6134	129	34.1085
C24T;T180A	100	0	89	6.74157	93	19.3548	133	12.0301	96	27.0833	107	32.7103	63	26.9841
C24T;T180C	52	0	13	15.3846	33	3.0303	53	18.8679	35	28.5714	49	20.4082	43	18.6047
C24T;T180G	64	0	46	0	51	13.7255	112	17.8571	91	10.989	73	42.4658	105	24.7619
C24T;T181A	135	0	101	6.93069	97	11.3402	162	6.17284	97	8.24742	154	20.7792	143	20.979
C24T;T181C	103	0.970874	98	5.10204	94	10.6383	111	21.6216	137	13.1387	97	7.21649	97	11.3402
C24T;T181G	80	2.5	97	11.3402	114	49.1228	143	41.958	172	44.186	264	68.5606	191	60.733
C24T;A182C	94	0	66	0	90	1.11111	105	0	101	0	114	0	127	0
C24T;A182G	98	0	58	44.8276	82	28.0488	123	42.2764	95	42.1053	122	34.4262	90	48.8889
C24T;A182T	128	0	132	0	156	1.92308	176	0.568182	147	1.36054	137	2.91971	182	0.549451
C24T;G183A	121	0	72	1.38889	83	3.61446	112	0.892857	105	0	160	0.625	118	0.847458
C24T;G183C	80	0	73	2.73973	82	1.21951	116	1.72414	105	0.952381	131	0	157	0
C24T;G183T	137	0	105	0	134	0	170	1.17647	160	1.25	172	0	134	4.47761
C24T;G184A	131	0	102	0	133	0	114	1.75439	112	0	185	2.16216	138	0.724638
C24T;G184C	121	0	78	0	123	0.813008	149	4.02685	155	0.645161	149	0.671141	145	2.06897
C24T;G184T	99	0	97	0	144	0	160	0	147	0	171	2.33918	147	0
C24T;T185A	77	0	55	1.81818	82	3.65854	47	44.6809	95	23.1579	92	11.9565	99	33.3333
C24T;T185C	88	0	98	7.14286	99	9.09091	180	22.2222	86	22.093	106	33.9623	129	43.4109
C24T;T185G	67	0	36	0	67	0	46	0	46	0	83	0	63	1.5873
C24T;A186C	101	0	92	9.78261	80	12.5	101	36.6337	71	36.6197	110	43.6364	125	36
C24T;A186G	89	3.37079	55	27.2727	67	47.7612	122	37.7049	110	53.6364	97	43.299	111	48.6486
C24T;A186T	178	0	97	2.06186	111	1.8018	98	25.5102	119	15.9664	99	6.06061	137	24.0876
C24T;G187A	122	0	75	4	64	3.125	77	12.987	71	16.9014	82	23.1707	84	33.3333
C24T;G187C	177	0	102	2.94118	145	13.7931	235	17.4468	159	33.3333	209	20.5742	205	32.1951
C24T;G187T	173	0	165	3.63636	138	10.8696	168	20.2381	188	19.1489	142	14.0845	144	22.9167
C24T;T188A	132	0	127	6.29921	114	1.75439	138	15.942	106	14.1509	110	19.0909	86	15.1163
C24T;T188C	158	0	121	7.43802	147	9.52381	136	17.6471	122	11.4754	149	19.4631	135	28.1481
C24T;T188G	99	1.0101	106	2.83019	108	2.77778	151	21.1921	104	11.5385	96	8.33333	156	12.1795
C24T;C189A	88	0	79	0	80	0	87	1.14943	98	3.06122	99	8.08081	90	3.33333
C24T;C189G	59	0	118	0.847458	75	2.66667	128	0.78125	98	7.14286	123	5.69106	140	8.57143
C24T;C189T	116	0	46	0	62	6.45161	107	12.1495	88	15.9091	88	18.1818	73	16.4384
C24T;G190A	151	1.3245	69	1.44928	110	4.54545	135	19.2593	111	10.8108	99	11.1111	100	25
C24T;G190C	178	1.68539	109	17.4312	131	22.1374	122	31.9672	115	27.8261	91	26.3736	108	33.3333
C24T;G190T	144	0	158	1.26582	138	12.3188	141	12.0567	118	23.7288	155	23.871	125	32
C24T;A191C	161	0	153	5.88235	121	8.26446	111	21.6216	128	28.125	132	17.4242	117	36.7521
C24T;A191G	148	1.35135	96	2.08333	61	8.19672	140	15.7143	130	26.9231	103	20.3883	120	21.6667
C24T;A191T	173	1.7341	150	2.66667	143	4.8951	146	21.9178	176	28.4091	198	32.3232	165	24.8485
C24T;A192C	184	0	70	15.7143	77	12.987	98	28.5714	93	23.6559	65	18.4615	100	30
C24T;A192G	89	0	75	2.66667	47	14.8936	76	1.31579	71	38.0282	72	22.2222	82	29.2683
C24T;A192T	187	0	139	6.47482	131	3.05344	188	15.4255	157	24.8408	189	20.1058	120	33.3333
C24T;A193C	149	0	116	15.5172	97	21.6495	105	13.3333	89	17.9775	86	29.0698	82	17.0732
C24T;A193G	82	1.21951	41	4.87805	79	1.26582	47	14.8936	88	18.1818	75	13.3333	68	10.2941
C24T;A193T	139	0	92	4.34783	102	5.88235	141	24.1135	84	22.619	127	33.0709	120	21.6667
C24T;A194C	90	1.11111	96	10.4167	103	9.70874	93	11.828	102	19.6078	83	8.43373	89	16.8539
C24T;A194G	52	0	78	14.1026	54	1.85185	74	17.5676	45	26.6667	51	27.451	56	10.7143
C24T;A194T	133	0	80	5	40	5	120	20.8333	60	21.6667	67	17.9104	73	19.1781
C24T;A195C	80	0	65	0	43	2.32558	62	25.8065	101	8.91089	83	15.6627	55	36.3636
C24T;A195G	88	5.68182	94	0	73	21.9178	67	17.9104	71	19.7183	66	10.6061	58	24.1379
C24T;A195T	117	0	107	4.6729	111	18.9189	162	24.0741	138	21.0145	133	27.0677	130	20.7692
C24T;C196A	147	0	79	12.6582	91	16.4835	129	39.5349	121	37.1901	82	19.5122	123	27.6423
C24T;C196G	75	0	60	6.66667	123	32.5203	100	51	131	34.3511	130	54.6154	167	61.0778
C24T;C196T	148	0	88	5.68182	105	2.85714	97	18.5567	69	20.2899	92	13.0435	74	24.3243
C24T;C197A	141	0	117	2.5641	101	15.8416	216	24.0741	106	16.9811	133	30.8271	103	25.2427
C24T;C197G	114	0	92	7.6087	121	29.7521	121	28.0992	136	49.2647	163	52.1472	119	36.9748
C24T;C197T	103	0	92	0	86	2.32558	96	12.5	78	15.3846	70	22.8571	84	22.619
C24T;T198A	95	1.05263	69	1.44928	76	11.8421	73	26.0274	95	24.2105	90	44.4444	74	13.5135
C24T;T198C	96	0	74	1.35135	55	5.45455	73	23.2877	86	27.907	51	13.7255	76	21.0526
C24T;T198G	37	0	15	0	12	8.33333	23	8.69565	19	10.5263	31	16.129	17	29.4118
C24T;A199C	41	0	44	0	76	10.5263	100	12	57	10.5263	56	23.2143	66	16.6667
C24T;A199G	76	0	60	5	47	8.51064	82	20.7317	49	24.4898	32	18.75	85	21.1765
C24T;A199T	96	2.08333	108	0.925926	113	7.9646	137	19.708	119	8.40336	89	16.8539	73	23.2877
C24T;A200C	186	0	202	1.9802	159	6.28931	189	14.8148	187	16.5775	197	16.7513	178	17.9775
C24T;A200G	133	0	84	0	56	17.8571	67	14.9254	90	7.77778	123	36.5854	87	28.7356
C24T;A200T	173	0	151	0	131	6.10687	180	12.7778	147	16.3265	127	19.685	120	19.1667
C24T;G201A	79	0	63	0	28	0	65	20	58	3.44828	40	35	89	26.9663
C24T;G201C	104	0	147	2.04082	121	9.91736	196	15.8163	148	13.5135	104	12.5	136	24.2647
C24T;G201T	124	0	116	0	144	2.08333	138	13.0435	96	5.20833	123	17.8862	99	14.1414
C24T;A202C	224	0	123	2.43902	140	14.2857	208	19.2308	187	18.7166	154	20.7792	143	33.5664
C24T;A202G	125	0	108	12.037	90	10	58	22.4138	74	20.2703	92	23.913	96	20.8333
C24T;A202T	198	0	137	2.91971	112	13.3929	188	30.8511	149	22.8188	117	15.3846	130	29.2308
C24T;A203C	203	1.47783	171	1.16959	179	18.4358	246	20.7317	273	16.4835	215	24.6512	219	18.2648
C24T;A203G	107	0	62	11.2903	62	12.9032	92	38.0435	72	25	70	35.7143	47	31.9149
C24T;A203T	162	4.32099	96	6.25	144	15.2778	186	25.8065	143	20.979	172	15.6977	104	15.3846
C24T;A204C	103	0	51	3.92157	81	8.64198	91	2.1978	91	12.0879	78	15.3846	78	42.3077
C24T;A204G	152	0	143	11.1888	114	14.0351	159	26.4151	119	41.1765	122	40.1639	112	30.3571
C24T;A204T	118	0	80	8.75	59	8.47458	101	15.8416	95	17.8947	73	16.4384	81	23.4568
C24T;T205A	41	0	43	2.32558	46	8.69565	60	36.6667	77	16.8831	38	23.6842	54	20.3704
C24T;T205C	102	0	47	0	53	13.2075	63	19.0476	35	22.8571	54	20.3704	59	16.9492
C24T;T205G	113	0.884956	51	11.7647	48	12.5	81	24.6914	54	3.7037	85	27.0588	65	26.1538
C24T;T206A	80	0	74	12.1622	64	3.125	124	11.2903	85	15.2941	63	22.2222	89	14.6067
C24T;T206C	81	0	56	0	65	6.15385	58	27.5862	61	16.3934	59	16.9492	51	35.2941
C24T;T206G	53	0	36	0	65	4.61538	71	49.2958	15	40	56	37.5	45	48.8889
C24T;T207A	71	2.8169	66	15.1515	68	55.8824	170	63.5294	137	67.1533	87	56.3218	111	64.8649
C24T;T207C	63	0	30	13.3333	61	24.5902	57	38.5965	52	55.7692	52	34.6154	66	43.9394
C24T;T207G	55	1.81818	41	9.7561	49	51.0204	59	61.0169	44	65.9091	57	64.9123	55	47.2727
C24T;A208C	29	10.3448	26	0	29	0	33	3.0303	27	29.6296	21	23.8095	29	31.0345
C24T;A208G	36	0	31	9.67742	32	12.5	65	13.8462	45	8.88889	49	51.0204	36	83.3333
C24T;A208T	20	0	24	37.5	23	13.0435	31	25.8065	38	5.26316	26	42.3077	32	62.5
C24T;C209A	43	0	55	0	33	0	58	0	62	0	74	0	98	1.02041
C24T;C209G	65	0	30	0	59	0	74	1.35135	68	0	82	7.31707	54	0
C24T;C209T	82	0	45	0	54	9.25926	31	0	37	13.5135	48	16.6667	44	11.3636
C24T;C210A	19	0	40	2.5	58	0	58	0	60	0	87	0	76	0
C24T;C210G	67	0	23	0	76	0	55	0	62	0	58	0	69	8.69565
C24T;C210T	78	0	31	0	32	3.125	48	0	36	0	28	0	43	6.97674
C24T;T211A	78	0	62	0	75	0	72	0	97	1.03093	103	3.8835	103	0
C24T;T211C	47	0	31	3.22581	46	2.17391	82	2.43902	39	0	70	0	64	0
C24T;T211G	44	4.54545	41	0	28	3.57143	41	21.9512	34	11.7647	47	0	37	16.2162
A25C;A26C	75	0	68	0	89	4.49438	82	21.9512	63	7.93651	49	12.2449	33	12.1212
A25C;A26G	53	0	44	0	40	7.5	54	11.1111	49	26.5306	30	20	49	26.5306
A25C;A26T	128	0	73	0	113	6.19469	95	4.21053	112	8.92857	95	4.21053	73	4.10959
A25C;A27C	45	0	55	3.63636	75	0	41	2.43902	59	16.9492	61	9.83607	46	28.2609
A25C;A27G	19	0	36	0	38	15.7895	27	11.1111	30	13.3333	24	25	26	19.2308
A25C;A27T	58	0	52	5.76923	58	6.89655	57	12.2807	24	4.16667	48	10.4167	22	13.6364
A25C;A28C	71	1.40845	41	0	41	2.43902	71	14.0845	42	16.6667	26	19.2308	40	32.5
A25C;A28G	58	0	21	0	27	0	43	11.6279	36	27.7778	31	12.9032	29	6.89655
A25C;A28T	37	0	42	0	54	0	48	12.5	53	9.43396	33	18.1818	56	16.0714
A25C;A29C	97	0	72	2.77778	74	1.35135	95	6.31579	63	6.34921	38	5.26316	45	6.66667
A25C;A29G	75	0	47	0	53	5.66038	38	15.7895	43	25.5814	55	10.9091	35	17.1429
A25C;A29T	103	0	90	1.11111	71	11.2676	127	4.72441	69	18.8406	92	6.52174	64	12.5
A25C;T30A	166	0	98	0	78	2.5641	98	15.3061	101	9.90099	95	14.7368	52	21.1538
A25C;T30C	71	0	84	5.95238	81	7.40741	54	5.55556	63	12.6984	68	20.5882	41	12.1951
A25C;T30G	73	0	44	2.27273	55	0	52	1.92308	44	6.81818	49	26.5306	24	4.16667
A25C;G31A	185	0.540541	135	5.18519	94	13.8298	150	13.3333	113	19.469	104	25.9615	99	21.2121
A25C;G31C	115	0	107	0	83	9.63855	125	22.4	78	11.5385	69	23.1884	99	15.1515
A25C;G31T	191	0.52356	95	8.42105	102	6.86275	125	32	81	9.87654	97	12.3711	78	19.2308
A25C;T38A	88	0	103	0.970874	115	1.73913	132	1.51515	80	1.25	86	12.7907	81	11.1111
A25C;T38C	126	0	100	4	115	10.4348	93	6.45161	101	19.802	74	10.8108	86	25.5814
A25C;T38G	95	0	80	0	43	0	64	9.375	47	0	53	3.77358	39	2.5641
A25C;G39A	218	0.458716	163	4.90798	127	7.08661	165	27.2727	131	16.7939	141	18.4397	130	16.1538
A25C;G39C	126	0	104	1.92308	116	0.862069	95	6.31579	59	8.47458	98	3.06122	65	12.3077
A25C;G39T	163	3.06748	87	0	117	5.12821	109	5.50459	119	18.4874	77	22.0779	51	29.4118
A25C;C40A	152	0	103	0	134	5.22388	145	0.689655	122	1.63934	106	2.83019	120	0.833333
A25C;C40G	104	0	75	0	86	0	119	2.52101	77	0	102	1.96078	73	1.36986
A25C;C40T	136	0	109	0	101	3.9604	133	5.26316	131	4.58015	116	4.31034	60	18.3333
A25C;T41A	110	0	60	0	88	0	141	18.4397	90	15.5556	76	3.94737	54	14.8148
A25C;T41C	78	0	58	0	71	9.85915	84	17.8571	65	9.23077	57	10.5263	39	15.3846
A25C;T41G	114	0.877193	76	1.31579	118	3.38983	157	12.1019	89	3.37079	87	6.89655	86	5.81395
A25C;T42A	105	0	109	0.917431	66	4.54545	69	0	73	8.21918	47	4.25532	49	12.2449
A25C;T42C	144	0	81	0	113	4.42478	110	11.8182	69	7.24638	86	20.9302	57	38.5965
A25C;T42G	62	0	72	0	83	0	119	5.04202	115	5.21739	77	5.19481	82	1.21951
A25C;G43A	66	0	53	0	49	0	65	4.61538	67	7.46269	30	16.6667	31	9.67742
A25C;G43C	76	0	38	0	43	0	77	1.2987	31	0	48	0	42	7.14286
A25C;G43T	95	1.05263	89	0	50	0	65	0	65	0	52	3.84615	45	0
A25C;T44A	147	0	115	5.21739	148	10.8108	143	11.1888	85	7.05882	90	17.7778	92	27.1739
A25C;T44C	124	0	139	0	150	1.33333	162	17.284	97	3.09278	109	29.3578	62	24.1935
A25C;T44G	124	0	103	0	77	6.49351	76	18.4211	72	5.55556	60	8.33333	63	19.0476
A25C;A45C	31	0	66	6.06061	70	1.42857	64	17.1875	68	10.2941	92	5.43478	40	22.5
A25C;A45G	166	0	100	13	91	16.4835	131	23.6641	100	28	76	25	73	28.7671
A25C;A45T	58	0	53	5.66038	54	3.7037	84	35.7143	61	31.1475	67	28.3582	54	31.4815
A25C;A46C	120	0	78	5.12821	92	7.6087	106	21.6981	68	17.6471	69	13.0435	78	43.5897
A25C;A46G	120	0.833333	115	1.73913	88	23.8636	130	20.7692	109	27.5229	106	21.6981	78	39.7436
A25C;A46T	149	0	106	6.60377	100	3	109	14.6789	121	21.4876	92	30.4348	93	31.1828
A25C;A47C	110	0	80	8.75	93	11.828	96	22.9167	68	14.7059	54	16.6667	70	18.5714
A25C;A47G	150	0	77	11.6883	80	8.75	74	6.75676	73	13.6986	48	22.9167	80	20
A25C;A47T	121	0	109	1.83486	84	4.7619	102	15.6863	47	10.6383	80	23.75	72	25
A25C;T48A	160	0	105	0.952381	115	3.47826	128	23.4375	50	26	96	26.0417	84	35.7143
A25C;T48C	127	0	116	8.62069	104	3.84615	111	15.3153	117	29.9145	93	11.828	69	34.7826
A25C;T48G	177	0.564972	149	8.72483	111	5.40541	124	25	101	7.92079	87	13.7931	59	10.1695
A25C;G57A	180	0	100	4	158	6.32911	166	8.43373	193	19.6891	161	14.9068	155	18.0645
A25C;G57C	154	0	123	0	116	0	142	7.04225	119	3.36134	118	8.47458	94	15.9574
A25C;G57T	113	0	133	1.50376	153	2.61438	172	18.6047	133	6.76692	125	17.6	128	14.0625
A25C;A58C	144	0	107	5.60748	78	1.28205	100	7	125	0.8	101	11.8812	103	1.94175
A25C;A58G	135	0.740741	80	5	72	13.8889	128	25	100	30	105	23.8095	97	27.8351
A25C;A58T	180	0	85	3.52941	107	11.215	151	16.5563	103	17.4757	135	17.7778	126	26.1905
A25C;G59A	166	0.60241	171	2.33918	170	8.82353	164	3.04878	147	4.08163	141	12.766	153	12.4183
A25C;G59C	176	0	102	0	130	4.61538	118	5.9322	135	7.40741	136	7.35294	120	5
A25C;G59T	222	0.900901	177	0	153	1.30719	195	2.05128	126	7.14286	162	2.46914	130	14.6154
A25C;A60C	118	0	100	1	63	0	99	4.0404	93	6.45161	70	12.8571	73	9.58904
A25C;A60G	184	0	113	7.07965	88	14.7727	80	15	90	8.88889	93	27.957	62	22.5806
A25C;A60T	166	0	105	4.7619	103	6.79612	148	9.45946	140	10	132	8.33333	88	26.1364
A25C;G61A	199	0.502513	148	3.37838	125	1.6	192	11.4583	179	2.23464	199	4.0201	126	12.6984
A25C;G61C	153	0	110	6.36364	90	4.44444	130	4.61538	104	0.961538	81	4.93827	94	3.19149
A25C;G61T	135	0	94	0	93	1.07527	118	16.1017	99	10.101	117	7.69231	138	7.97101
A25C;G62A	219	0	180	3.33333	88	4.54545	173	15.6069	144	14.5833	149	19.4631	148	12.1622
A25C;G62C	111	0	84	1.19048	101	7.92079	96	12.5	102	7.84314	102	9.80392	89	24.7191
A25C;G62T	129	0	92	0	76	2.63158	81	12.3457	84	3.57143	61	13.1148	93	13.9785
A25C;A69C	116	0	65	4.61538	81	14.8148	98	20.4082	78	19.2308	50	12	39	43.5897
A25C;A69G	91	0	76	2.63158	45	11.1111	78	11.5385	43	16.2791	60	11.6667	40	25
A25C;A69T	105	0	86	0	75	8	86	6.97674	95	4.21053	61	16.3934	53	20.7547
A25C;A70C	125	0	87	2.29885	67	14.9254	98	20.4082	77	7.79221	67	20.8955	59	22.0339
A25C;A70G	138	0.724638	74	0	76	18.4211	99	27.2727	88	10.2273	104	25.9615	98	28.5714
A25C;A70T	154	0	97	9.27835	94	21.2766	117	22.2222	94	10.6383	81	32.0988	87	19.5402
A25C;T71A	177	0	95	0	122	5.7377	139	20.1439	72	18.0556	107	37.3832	96	34.375
A25C;T71C	98	0	103	6.79612	82	18.2927	77	9.09091	71	16.9014	64	18.75	79	25.3165
A25C;T71G	119	0.840336	110	3.63636	98	10.2041	74	13.5135	78	29.4872	106	21.6981	55	36.3636
A25C;T72A	180	0	134	10.4478	122	11.4754	124	8.87097	89	20.2247	131	17.5573	98	25.5102
A25C;T72C	57	0	68	0	66	6.06061	82	2.43902	46	10.8696	49	12.2449	36	13.8889
A25C;T72G	127	0	109	3.66972	62	0	104	18.2692	92	23.913	46	17.3913	67	25.3731
A25C;A73C	130	0	61	0	66	9.09091	80	8.75	86	12.7907	95	25.2632	57	21.0526
A25C;A73G	127	2.3622	125	3.2	101	13.8614	132	25.7576	94	18.0851	150	31.3333	69	36.2319
A25C;A73T	157	0.636943	107	2.80374	60	6.66667	111	18.018	46	10.8696	86	34.8837	68	17.6471
A25C;C74A	87	0	76	0	98	0	123	4.06504	138	1.44928	92	2.17391	99	0
A25C;C74G	93	0	49	2.04082	78	2.5641	62	3.22581	73	5.47945	82	9.7561	46	15.2174
A25C;C74T	103	0	91	9.89011	52	21.1538	68	23.5294	73	28.7671	74	29.7297	54	40.7407
A25C;A75C	97	0	82	7.31707	106	2.83019	83	8.43373	55	14.5455	69	27.5362	72	27.7778
A25C;A75G	141	0	83	7.22892	71	8.4507	111	25.2252	104	25.9615	103	24.2718	92	39.1304
A25C;A75T	115	0	101	0	116	7.75862	81	3.7037	96	22.9167	55	16.3636	60	21.6667
A25C;A76C	108	0.925926	54	0	100	13	82	7.31707	76	1.31579	66	25.7576	75	13.3333
A25C;A76G	126	1.5873	95	20	87	6.89655	142	21.831	89	15.7303	88	26.1364	84	33.3333
A25C;A76T	87	0	83	0	65	0	72	27.7778	71	11.2676	62	32.2581	36	44.4444
A25C;G77A	104	0	106	0	122	0	128	1.5625	85	0	104	0	81	2.46914
A25C;G77C	149	2.01342	128	0	129	0	130	3.07692	85	0	90	5.55556	99	2.0202
A25C;G77T	84	0	112	0	129	0	145	0.689655	156	0.641026	137	2.18978	71	0
A25C;T78A	164	0.609756	118	0	123	0.813008	178	1.68539	79	0	114	14.0351	93	4.30108
A25C;T78C	161	1.86335	82	4.87805	95	11.5789	127	24.4094	93	13.9785	96	12.5	69	17.3913
A25C;T78G	88	0	60	1.66667	82	1.21951	79	5.06329	87	6.89655	51	13.7255	39	7.69231
A25C;A79C	119	0	90	2.22222	119	3.36134	117	16.2393	102	19.6078	65	15.3846	47	21.2766
A25C;A79G	105	0	71	5.6338	133	0.75188	180	7.77778	89	6.74157	108	10.1852	89	13.4831
A25C;A79T	145	0.689655	112	0	104	0	115	1.73913	81	9.87654	77	11.6883	79	3.79747
A25C;T84A	147	0	98	1.02041	121	4.13223	107	15.8879	102	24.5098	97	20.6186	83	13.253
A25C;T84C	132	2.27273	92	1.08696	87	16.092	105	8.57143	99	14.1414	90	21.1111	97	16.4948
A25C;T84G	95	0	105	0	96	5.20833	109	26.6055	61	14.7541	53	32.0755	70	27.1429
A25C;A85C	111	0.900901	54	0	75	13.3333	66	3.0303	58	29.3103	64	4.6875	62	25.8065
A25C;A85G	167	0	94	4.25532	88	6.81818	102	14.7059	109	17.4312	91	21.978	90	20
A25C;A85T	65	0	45	2.22222	57	0	58	1.72414	67	4.47761	41	17.0732	28	21.4286
A25C;T86A	202	0	117	3.4188	123	2.43902	151	9.93377	94	19.1489	118	31.3559	104	13.4615
A25C;T86C	146	0	79	2.53165	87	2.29885	95	12.6316	61	8.19672	87	19.5402	80	16.25
A25C;T86G	108	0	92	4.34783	109	2.75229	101	21.7822	108	14.8148	72	16.6667	79	26.5823
A25C;T87A	119	0	107	0.934579	106	0.943396	100	1	131	24.4275	75	5.33333	84	15.4762
A25C;T87C	152	0	75	0	109	3.66972	133	4.51128	78	11.5385	89	12.3596	68	22.0588
A25C;T87G	102	0	119	0.840336	53	1.88679	121	30.5785	63	14.2857	64	15.625	53	18.8679
A25C;T88A	116	0	108	2.77778	123	4.06504	114	7.89474	85	11.7647	92	14.1304	85	7.05882
A25C;T88C	123	0	94	0	94	0	108	7.40741	111	10.8108	118	11.8644	100	8
A25C;T88G	111	0	92	2.17391	123	6.50407	88	9.09091	115	21.7391	93	45.1613	74	22.973
A25C;T89A	145	4.13793	79	5.06329	128	5.46875	139	5.7554	131	10.687	107	21.4953	94	19.1489
A25C;T89C	153	0	113	0	91	0	123	16.2602	109	15.5963	93	16.129	69	24.6377
A25C;T89G	175	0	151	7.28477	118	5.08475	100	22	102	11.7647	103	30.0971	96	27.0833
A25C;T90A	278	0.359712	188	9.57447	143	11.1888	193	23.8342	205	21.4634	166	16.8675	159	30.8176
A25C;T90C	126	0	112	9.82143	103	5.82524	139	11.5108	94	22.3404	104	12.5	86	24.4186
A25C;T90G	412	0	244	7.37705	176	11.3636	300	26.3333	256	17.1875	221	24.8869	222	22.0721
A25C;G91A	68	0	50	0	68	1.47059	49	8.16327	44	6.81818	61	9.83607	46	28.2609
A25C;G91C	99	1.0101	80	1.25	77	6.49351	79	16.4557	67	7.46269	44	11.3636	57	22.807
A25C;G91T	66	0	73	1.36986	75	0	62	1.6129	72	9.72222	39	12.8205	65	15.3846
A25C;C160A	381	0.524934	258	3.48837	288	10.0694	354	23.7288	325	21.5385	277	32.13	290	33.4483
A25C;C160G	254	0.393701	191	4.71204	247	9.31174	306	13.0719	240	27.9167	215	23.2558	174	26.4368
A25C;C160T	304	0.328947	211	5.21327	246	10.9756	283	16.9611	251	12.749	191	14.1361	226	17.2566
A25C;C161A	362	0.276243	229	2.18341	255	6.27451	320	11.5625	299	23.0769	278	22.3022	306	19.9346
A25C;C161G	234	2.99145	171	6.43275	204	15.1961	259	27.4131	257	22.179	211	21.8009	201	23.8806
A25C;C161T	276	0.362319	231	1.2987	198	13.1313	310	11.9355	262	18.3206	360	21.9444	263	27.3764
A25C;T162A	254	0.787402	205	2.43902	200	7	234	14.9573	220	15	206	19.9029	199	17.0854
A25C;T162C	120	0	144	11.8056	89	2.24719	114	15.7895	110	17.2727	92	9.78261	128	30.4688
A25C;T162G	188	1.59574	141	6.38298	114	13.1579	218	22.4771	174	20.1149	176	24.4318	146	26.0274
A25C;C163A	284	0.352113	224	5.80357	214	10.7477	372	16.9355	229	27.0742	200	15.5	185	15.1351
A25C;C163G	216	0.462963	144	0	198	0	259	6.17761	148	10.8108	225	11.5556	150	14.6667
A25C;C163T	242	0.413223	207	1.93237	204	14.7059	190	16.8421	201	27.3632	220	25.9091	207	28.0193
A25C;T164A	246	0	173	2.31214	199	5.52764	231	11.6883	158	6.96203	179	16.2011	136	14.7059
A25C;T164C	166	0	92	9.78261	109	7.33945	159	15.0943	116	14.6552	115	22.6087	128	11.7188
A25C;T164G	128	0	101	7.92079	122	7.37705	139	7.91367	113	13.2743	119	19.3277	102	8.82353
A25C;C165A	372	1.6129	269	4.46097	252	11.1111	265	9.0566	272	16.1765	293	19.4539	272	24.6324
A25C;C165G	233	0	166	2.40964	207	9.17874	201	23.3831	182	10.989	216	14.8148	244	20.9016
A25C;C165T	326	2.14724	211	4.73934	201	7.9602	270	18.8889	233	15.4506	220	15	224	16.9643
A25C;T166A	225	0.444444	151	5.29801	176	14.2045	177	4.51977	182	10.989	178	10.6742	160	17.5
A25C;T166C	92	0	126	1.5873	102	12.7451	127	14.1732	113	11.5044	105	25.7143	131	24.4275
A25C;T166G	141	0.70922	149	0.671141	134	2.98507	132	4.54545	138	28.9855	129	12.4031	131	21.374
A25C;G167A	325	0.923077	211	3.31754	218	10.5505	266	26.3158	203	20.197	184	20.1087	189	16.9312
A25C;G167C	215	0	137	11.6788	178	6.74157	266	9.02256	163	9.20245	182	14.8352	124	20.1613
A25C;G167T	291	0	210	10.9524	242	7.02479	255	19.6078	211	20.8531	268	38.4328	213	30.0469
A25C;C168A	229	0.436681	183	2.18579	185	5.94595	214	26.6355	164	14.6341	210	18.5714	172	31.3953
A25C;C168G	215	0	129	6.97674	166	7.83133	207	27.0531	179	20.6704	157	28.6624	144	29.8611
A25C;C168T	247	1.21457	157	2.54777	209	6.2201	166	12.0482	181	20.442	215	27.907	169	26.6272
A25C;G169A	339	0	205	7.80488	190	12.1053	282	23.7589	211	32.2275	212	23.1132	175	22.8571
A25C;G169C	311	0.321543	199	7.53769	229	16.1572	310	24.1935	250	26.8	204	34.3137	209	32.0574
A25C;G169T	446	0.224215	289	7.61246	322	14.5963	423	20.8038	307	19.544	276	32.6087	292	30.8219
A25C;G170A	209	1.43541	176	7.38636	137	28.4672	190	35.2632	174	23.5632	159	22.6415	158	19.6203
A25C;G170C	185	1.08108	107	5.60748	122	13.1148	140	18.5714	139	20.1439	143	18.8811	134	11.9403
A25C;G170T	282	0	133	8.27068	169	15.9763	176	26.7045	223	27.3543	198	22.2222	197	28.4264
A25C;T171A	208	2.88462	122	9.01639	135	20	152	21.0526	155	20	105	27.619	131	15.2672
A25C;T171C	100	0	58	12.069	82	21.9512	75	9.33333	79	21.519	70	15.7143	58	8.62069
A25C;T171G	156	2.5641	106	16.0377	130	34.6154	138	28.2609	146	53.4247	154	45.4545	113	43.3628
A25C;T172A	222	0	145	4.13793	145	3.44828	126	7.93651	86	2.32558	116	12.069	78	0
A25C;T172C	222	0	111	12.6126	117	26.4957	132	31.8182	123	19.5122	129	31.0078	103	35.9223
A25C;T172G	128	0	92	3.26087	78	7.69231	83	1.20482	86	25.5814	91	25.2747	85	21.1765
A25C;T173A	189	1.0582	121	3.30579	158	20.2532	153	22.8758	123	8.94309	138	25.3623	134	11.9403
A25C;T173C	109	0	81	6.17284	79	7.59494	135	17.7778	115	21.7391	78	17.9487	102	36.2745
A25C;T173G	155	0	100	20	106	10.3774	157	26.1146	101	23.7624	102	38.2353	87	31.0345
A25C;T174A	210	0	132	6.06061	119	5.88235	135	13.3333	112	23.2143	131	19.8473	134	23.8806
A25C;T174C	147	0.680272	95	7.36842	97	30.9278	164	39.6341	130	46.9231	164	58.5366	150	50
A25C;T174G	113	0	137	5.83942	98	20.4082	121	34.7107	104	40.3846	137	29.927	95	29.4737
A25C;T175A	149	1.34228	119	5.88235	141	11.3475	159	35.8491	103	15.534	162	25.3086	142	41.5493
A25C;T175C	215	0	177	17.5141	168	34.5238	206	45.6311	178	41.573	214	35.514	152	45.3947
A25C;T175G	144	2.08333	86	13.9535	116	24.1379	140	44.2857	134	20.1493	127	38.5827	98	30.6122
A25C;C176A	207	0	124	7.25806	131	10.687	165	19.3939	149	29.5302	146	31.5068	130	28.4615
A25C;C176G	206	0	89	4.49438	69	17.3913	114	24.5614	80	22.5	106	31.1321	102	37.2549
A25C;C176T	200	0	153	11.7647	126	11.9048	116	18.9655	135	12.5926	149	15.4362	62	29.0323
A25C;A177C	180	0	102	14.7059	128	9.375	157	22.293	154	17.5325	117	22.2222	128	23.4375
A25C;A177G	89	1.1236	54	5.55556	48	0	72	11.1111	49	18.3673	40	12.5	46	15.2174
A25C;A177T	249	0	191	8.90052	145	6.2069	186	15.5914	144	18.0556	188	22.8723	142	18.3099
A25C;G178A	136	0	143	0	149	0	194	0	149	2.01342	183	1.0929	188	7.97872
A25C;G178C	161	0	139	0	129	0	226	0	172	5.81395	193	5.69948	176	7.95455
A25C;G178T	183	0	155	0	161	1.86335	224	0.892857	211	0.947867	214	0.934579	213	1.87793
A25C;A179C	132	0.757576	111	1.8018	88	10.2273	100	44	89	31.4607	74	48.6486	81	46.9136
A25C;A179G	117	5.12821	62	9.67742	92	18.4783	98	12.2449	77	33.7662	114	28.0702	89	16.8539
A25C;A179T	120	1.66667	78	2.5641	130	9.23077	151	19.8675	130	33.8462	146	42.4658	147	30.6122
A25C;T180A	165	0	81	8.64198	131	22.9008	179	14.5251	133	23.3083	106	13.2075	109	29.3578
A25C;T180C	47	2.12766	40	7.5	28	10.7143	64	23.4375	30	10	31	22.5806	54	22.2222
A25C;T180G	164	0	87	1.14943	92	15.2174	123	18.6992	89	29.2135	87	22.9885	122	30.3279
A25C;T181A	123	0	119	1.68067	104	3.84615	151	7.28477	135	12.5926	94	19.1489	159	17.6101
A25C;T181C	153	0	113	0	138	5.07246	186	8.60215	107	9.34579	109	13.7615	127	9.44882
A25C;T181G	128	2.34375	127	37.7953	163	33.7423	220	49.0909	188	59.5745	228	53.9474	208	62.5
A25C;A182C	101	0	65	0	89	0	105	2.85714	104	0.961538	104	0	119	1.68067
A25C;A182G	93	0	74	28.3784	68	25	115	35.6522	99	35.3535	86	41.8605	85	38.8235
A25C;A182T	175	0	151	0	154	0	170	1.17647	242	0	220	0	207	0
A25C;G183A	140	0.714286	115	1.73913	98	1.02041	116	0	131	0	117	0.854701	144	0.694444
A25C;G183C	114	0	88	1.13636	78	0	141	0	109	0	142	3.52113	123	0
A25C;G183T	145	0	130	1.53846	116	0.862069	141	2.12766	132	0.757576	129	5.42636	196	1.53061
A25C;G184A	144	0	161	0	89	0	129	1.55039	117	0.854701	123	0.813008	162	0.617284
A25C;G184C	89	0	75	0	118	0.847458	131	0.763359	125	4.8	123	4.06504	127	1.5748
A25C;G184T	172	0	124	0	125	2.4	178	0	183	4.91803	172	1.16279	170	4.70588
A25C;T185A	96	0	83	0	82	1.21951	102	16.6667	98	10.2041	91	29.6703	58	32.7586
A25C;T185C	164	0.609756	116	4.31034	104	16.3462	122	27.8689	129	23.2558	97	57.732	125	42.4
A25C;T185G	82	8.53659	83	2.40964	79	1.26582	88	0	81	6.17284	85	9.41176	88	2.27273
A25C;A186C	97	0	74	2.7027	95	7.36842	109	19.2661	80	17.5	111	29.7297	110	27.2727
A25C;A186G	110	3.63636	83	14.4578	111	36.036	110	38.1818	144	39.5833	147	38.0952	117	52.9915
A25C;A186T	185	0	123	2.43902	108	8.33333	147	19.7279	125	22.4	151	27.8146	144	24.3056
A25C;G187A	129	0	98	9.18367	101	11.8812	124	24.1935	92	9.78261	93	12.9032	94	35.1064
A25C;G187C	173	0	148	7.43243	170	11.7647	177	28.8136	159	29.5597	214	35.514	246	43.4959
A25C;G187T	191	1.57068	176	1.13636	125	8.8	192	11.4583	162	32.0988	161	17.3913	154	21.4286
A25C;T188A	232	0	134	6.71642	147	14.2857	209	10.5263	97	22.6804	144	31.25	169	20.7101
A25C;T188C	179	0	106	3.77358	111	16.2162	169	18.3432	140	22.8571	127	25.9843	133	32.3308
A25C;T188G	103	0	100	0	125	10.4	141	14.8936	106	19.8113	172	12.7907	134	6.71642
A25C;C189A	79	1.26582	70	0	93	2.15054	99	2.0202	98	12.2449	128	5.46875	98	20.4082
A25C;C189G	123	0	78	0	95	0	150	4	121	0	146	6.16438	125	3.2
A25C;C189T	131	0	56	3.57143	66	6.06061	120	5	87	10.3448	76	18.4211	73	20.5479
A25C;G190A	208	0	125	2.4	126	23.0159	141	14.1844	87	20.6897	134	19.403	112	25.8929
A25C;G190C	212	0	121	2.47934	152	19.0789	173	34.6821	126	21.4286	135	37.7778	122	31.9672
A25C;G190T	257	1.16732	131	3.05344	119	17.6471	205	19.0244	152	15.7895	133	23.3083	108	28.7037
A25C;A191C	107	0	131	6.10687	94	10.6383	131	18.3206	133	33.8346	137	20.438	102	21.5686
A25C;A191G	173	0	148	2.7027	133	18.0451	143	18.8811	150	12.6667	119	29.4118	94	24.4681
A25C;A191T	247	0.809717	132	12.1212	140	16.4286	196	30.102	175	27.4286	163	26.3804	138	41.3043
A25C;A192C	175	2.85714	137	7.29927	135	17.037	130	45.3846	109	26.6055	96	23.9583	118	22.8814
A25C;A192G	135	2.22222	83	2.40964	91	16.4835	120	28.3333	89	13.4831	90	18.8889	74	22.973
A25C;A192T	219	0	120	1.66667	140	10.7143	170	11.7647	139	15.1079	133	13.5338	118	24.5763
A25C;A193C	210	0	67	11.9403	100	17	179	27.933	105	25.7143	100	26	104	39.4231
A25C;A193G	107	0	70	8.57143	91	10.989	62	19.3548	72	6.94444	57	12.2807	63	20.6349
A25C;A193T	246	1.21951	104	3.84615	106	15.0943	112	8.92857	135	26.6667	100	21	88	13.6364
A25C;A194C	181	0.552486	112	5.35714	104	2.88462	155	20	131	20.6107	80	15	99	21.2121
A25C;A194G	119	0.840336	76	5.26316	75	8	77	15.5844	58	13.7931	60	20	64	20.3125
A25C;A194T	150	3.33333	80	1.25	113	12.3894	137	24.8175	78	12.8205	119	21.0084	72	9.72222
A25C;A195C	92	1.08696	53	24.5283	75	14.6667	80	21.25	88	25	77	32.4675	59	38.9831
A25C;A195G	114	0.877193	70	4.28571	108	3.7037	94	20.2128	82	18.2927	88	32.9545	95	27.3684
A25C;A195T	213	0	149	12.7517	114	21.9298	131	22.1374	124	25	117	23.0769	88	22.7273
A25C;C196A	138	0	113	9.73451	117	25.641	103	26.2136	103	20.3883	138	32.6087	133	44.3609
A25C;C196G	98	0	92	6.52174	89	33.7079	162	48.7654	124	43.5484	169	52.6627	123	52.8455
A25C;C196T	124	0	97	12.3711	97	8.24742	118	19.4915	94	30.8511	115	33.0435	91	21.978
A25C;C197A	114	0	131	9.16031	103	6.79612	144	11.8056	137	24.0876	114	25.4386	154	24.026
A25C;C197G	199	0.502513	120	6.66667	130	26.1538	130	28.4615	148	54.7297	153	54.902	137	45.9854
A25C;C197T	181	0	95	10.5263	116	17.2414	113	20.354	101	15.8416	105	15.2381	94	22.3404
A25C;T198A	137	0	105	4.7619	67	20.8955	94	38.2979	74	20.2703	79	21.519	61	22.9508
A25C;T198C	136	0	99	7.07071	80	22.5	101	25.7426	93	12.9032	81	28.3951	74	32.4324
A25C;T198G	19	0	18	11.1111	18	0	28	17.8571	28	10.7143	23	43.4783	26	42.3077
A25C;A199C	57	1.75439	27	0	48	0	79	13.9241	67	22.3881	57	29.8246	36	25
A25C;A199G	71	0	71	8.4507	86	11.6279	80	27.5	38	15.7895	77	23.3766	49	22.449
A25C;A199T	117	0	100	1	99	13.1313	169	26.6272	99	22.2222	124	13.7097	98	20.4082
A25C;A200C	258	0	208	0.480769	211	8.53081	301	13.6213	156	9.61538	174	13.7931	186	26.8817
A25C;A200G	176	0	84	2.38095	123	11.3821	120	16.6667	154	22.7273	141	27.6596	94	12.766
A25C;A200T	297	0.3367	161	1.86335	182	12.6374	203	11.33	154	17.5325	174	21.2644	156	28.2051
A25C;G201A	120	0	69	1.44928	96	16.6667	91	10.989	70	11.4286	70	25.7143	81	14.8148
A25C;G201C	202	0	129	1.55039	160	8.125	168	25.5952	148	16.8919	117	16.2393	113	9.73451
A25C;G201T	157	0	129	6.97674	116	9.48276	130	28.4615	108	16.6667	93	23.6559	122	14.7541
A25C;A202C	291	0.343643	175	6.85714	150	14	203	17.2414	162	13.5802	157	33.758	165	25.4545
A25C;A202G	137	0	74	4.05405	67	8.95522	91	12.0879	70	8.57143	70	28.5714	85	12.9412
A25C;A202T	218	1.83486	191	8.37696	142	11.9718	152	19.0789	156	19.8718	141	26.9504	119	30.2521
A25C;A203C	350	0	233	4.29185	197	8.12183	267	21.3483	197	15.736	170	22.9412	203	20.6897
A25C;A203G	130	0	87	9.1954	78	29.4872	131	45.8015	127	39.3701	108	40.7407	109	51.3761
A25C;A203T	270	0	173	6.93642	222	6.30631	201	29.8507	182	20.3297	183	17.4863	142	22.5352
A25C;A204C	141	1.41844	88	0	115	5.21739	90	8.88889	95	12.6316	89	10.1124	137	20.438
A25C;A204G	176	0	101	9.90099	106	20.7547	146	23.9726	97	12.3711	129	20.9302	146	36.3014
A25C;A204T	108	0	57	3.50877	86	18.6047	105	13.3333	75	13.3333	67	28.3582	108	24.0741
A25C;T205A	109	0	54	12.963	55	7.27273	57	21.0526	45	2.22222	54	27.7778	38	23.6842
A25C;T205C	70	4.28571	53	18.8679	45	4.44444	41	31.7073	40	40	41	17.0732	43	32.5581
A25C;T205G	132	2.27273	81	7.40741	86	4.65116	82	19.5122	84	33.3333	74	37.8378	79	40.5063
A25C;T206A	99	1.0101	64	0	54	5.55556	100	8	66	6.06061	79	12.6582	73	32.8767
A25C;T206C	91	0	75	8	58	10.3448	85	16.4706	66	19.697	72	26.3889	54	12.963
A25C;T206G	51	0	27	0	29	24.1379	66	34.8485	44	25	63	39.6825	48	35.4167
A25C;T207A	85	3.52941	79	15.1899	85	32.9412	125	40.8	94	59.5745	96	56.25	102	59.8039
A25C;T207C	45	6.66667	42	23.8095	40	35	44	36.3636	93	54.8387	65	52.3077	55	40
A25C;T207G	44	0	58	8.62069	49	22.449	69	37.6812	37	27.027	71	53.5211	41	63.4146
A25C;A208C	35	0	15	13.3333	11	18.1818	34	11.7647	20	5	23	8.69565	24	45.8333
A25C;A208G	55	0	30	3.33333	24	37.5	38	34.2105	34	29.4118	27	37.037	31	48.3871
A25C;A208T	19	0	39	5.12821	61	29.5082	52	34.6154	21	9.52381	22	13.6364	31	6.45161
A25C;C209A	80	0	52	0	46	0	82	0	66	0	65	0	80	0
A25C;C209G	46	0	49	0	60	0	85	0	99	0	53	0	69	1.44928
A25C;C209T	53	1.88679	35	0	37	5.40541	39	0	68	1.47059	45	6.66667	56	17.8571
A25C;C210A	85	0	44	0	56	0	68	0	67	0	60	1.66667	58	0
A25C;C210G	72	0	57	0	62	0	48	0	69	0	68	1.47059	81	0
A25C;C210T	65	0	27	0	36	0	29	3.44828	33	0	58	12.069	54	18.5185
A25C;T211A	114	0	83	0	71	0	111	0.900901	93	2.15054	101	0	133	0
A25C;T211C	45	0	53	0	49	0	82	1.21951	54	0	48	0	75	0
A25C;T211G	77	0	70	2.85714	41	7.31707	70	4.28571	36	2.77778	40	25	41	7.31707
A25G;A26C	90	1.11111	94	8.51064	69	1.44928	47	6.38298	69	8.69565	49	14.2857	54	40.7407
A25G;A26G	98	0	43	6.97674	71	11.2676	69	11.5942	41	7.31707	64	21.875	54	31.4815
A25G;A26T	82	1.21951	74	0	55	7.27273	125	14.4	59	5.08475	55	18.1818	32	9.375
A25G;A27C	65	0	55	5.45455	38	13.1579	83	12.0482	34	2.94118	42	14.2857	51	9.80392
A25G;A27G	42	0	66	6.06061	22	4.54545	34	2.94118	28	10.7143	25	16	31	9.67742
A25G;A27T	76	0	47	0	49	14.2857	53	13.2075	54	20.3704	39	17.9487	35	17.1429
A25G;A28C	58	0	39	5.12821	27	0	32	6.25	37	0	40	25	29	20.6897
A25G;A28G	63	0	113	3.53982	31	0	44	9.09091	127	16.5354	101	19.802	32	15.625
A25G;A28T	70	0	36	5.55556	35	14.2857	41	36.5854	48	6.25	63	19.0476	56	26.7857
A25G;A29C	61	0	32	0	42	2.38095	71	9.85915	49	26.5306	29	27.5862	36	16.6667
A25G;A29G	70	1.42857	65	4.61538	40	12.5	49	8.16327	44	15.9091	58	3.44828	47	14.8936
A25G;A29T	87	0	84	2.38095	86	11.6279	140	17.1429	100	16	73	23.2877	87	29.8851
A25G;T30A	119	5.88235	116	0	109	6.42202	123	16.2602	118	5.9322	107	10.2804	92	8.69565
A25G;T30C	96	1.04167	97	0	57	8.77193	97	11.3402	45	13.3333	84	15.4762	56	19.6429
A25G;T30G	88	0	33	0	57	8.77193	62	20.9677	42	21.4286	51	25.4902	39	10.2564
A25G;G31A	243	0	154	8.44156	125	11.2	206	16.5049	138	18.8406	113	17.6991	116	14.6552
A25G;G31C	150	0	86	6.97674	105	7.61905	123	14.6341	96	27.0833	86	29.0698	95	25.2632
A25G;G31T	245	1.22449	169	3.5503	145	24.1379	162	18.5185	123	10.5691	137	19.708	137	15.3285
A25G;T38A	152	0.657895	130	0	108	2.77778	146	8.21918	117	4.2735	86	9.30233	82	10.9756
A25G;T38C	150	0	102	5.88235	106	4.71698	99	13.1313	92	11.9565	100	21	86	23.2558
A25G;T38G	129	0	75	0	84	5.95238	81	3.7037	85	15.2941	107	6.54206	76	9.21053
A25G;G39A	273	0	129	3.10078	160	10.625	185	19.4595	169	5.32544	168	17.8571	137	19.708
A25G;G39C	175	0	107	0	123	7.31707	155	17.4194	127	22.8346	118	9.32203	89	14.6067
A25G;G39T	197	1.01523	148	0.675676	137	8.0292	162	11.7284	123	8.13008	118	13.5593	131	32.8244
A25G;C40A	136	0	62	0	97	0	146	1.36986	106	4.71698	105	6.66667	102	4.90196
A25G;C40G	139	0	65	1.53846	103	3.8835	111	8.10811	78	1.28205	67	20.8955	79	20.2532
A25G;C40T	126	1.5873	83	0	88	5.68182	110	12.7273	119	19.3277	64	20.3125	53	24.5283
A25G;T41A	126	0	93	0	86	33.7209	108	21.2963	82	32.9268	68	20.5882	64	32.8125
A25G;T41C	146	0	108	12.037	75	10.6667	92	13.0435	90	15.5556	67	28.3582	78	24.359
A25G;T41G	97	0	119	11.7647	82	9.7561	101	33.6634	91	15.3846	79	21.519	69	21.7391
A25G;T42A	111	0	109	0.917431	82	17.0732	118	12.7119	60	33.3333	76	32.8947	77	20.7792
A25G;T42C	149	0	85	1.17647	87	16.092	109	11.0092	66	12.1212	96	10.4167	63	19.0476
A25G;T42G	117	1.7094	107	0.934579	71	4.22535	118	11.8644	109	12.844	83	12.0482	68	10.2941
A25G;G43A	86	0	55	0	64	7.8125	89	15.7303	64	6.25	68	8.82353	65	10.7692
A25G;G43C	85	0	55	1.81818	50	0	54	3.7037	47	6.38298	41	4.87805	30	0
A25G;G43T	80	0	57	0	88	3.40909	91	1.0989	88	2.27273	44	9.09091	57	0
A25G;T44A	131	0	105	0	110	4.54545	120	22.5	105	24.7619	113	26.5487	68	14.7059
A25G;T44C	140	0	88	4.54545	93	4.30108	137	14.5985	151	12.5828	96	16.6667	83	14.4578
A25G;T44G	115	0	82	0	66	3.0303	76	9.21053	66	6.06061	92	28.2609	64	18.75
A25G;A45C	97	1.03093	83	8.43373	69	11.5942	73	36.9863	73	35.6164	57	35.0877	59	28.8136
A25G;A45G	117	0	77	10.3896	97	6.18557	100	20	127	11.811	78	20.5128	82	20.7317
A25G;A45T	160	1.875	79	6.32911	65	18.4615	96	9.375	68	17.6471	65	16.9231	68	20.5882
A25G;A46C	139	0	111	9.00901	106	15.0943	132	21.2121	109	20.1835	116	10.3448	103	23.301
A25G;A46G	159	2.51572	82	4.87805	98	20.4082	145	13.1034	93	8.60215	82	24.3902	82	24.3902
A25G;A46T	204	0	117	6.83761	116	12.069	176	15.3409	147	7.48299	120	25	105	18.0952
A25G;A47C	254	0	111	3.6036	83	14.4578	132	20.4545	137	16.7883	117	17.094	105	26.6667
A25G;A47G	212	0	125	7.2	110	9.09091	138	20.2899	99	25.2525	116	20.6897	91	24.1758
A25G;A47T	258	0	143	12.5874	139	20.8633	161	16.1491	98	18.3673	169	21.3018	138	19.5652
A25G;T48A	185	0	95	3.15789	101	10.8911	124	2.41935	109	22.0183	118	17.7966	94	20.2128
A25G;T48C	169	0	101	4.9505	110	11.8182	115	17.3913	103	25.2427	109	23.8532	84	15.4762
A25G;T48G	150	0.666667	126	17.4603	115	13.0435	133	22.5564	96	26.0417	129	30.2326	82	15.8537
A25G;G57A	194	0	151	2.64901	140	7.14286	215	10.2326	136	6.61765	178	5.61798	184	20.1087
A25G;G57C	153	0.653595	150	0	125	14.4	214	9.81308	153	16.9935	178	14.0449	158	15.8228
A25G;G57T	190	0.526316	182	2.1978	196	8.16327	251	7.96813	216	12.037	183	8.74317	162	12.963
A25G;A58C	152	0.657895	109	0.917431	127	6.29921	152	8.55263	118	22.8814	117	11.9658	95	15.7895
A25G;A58G	150	0.666667	61	9.83607	78	16.6667	110	19.0909	85	29.4118	84	27.381	68	20.5882
A25G;A58T	242	0	188	6.91489	131	7.63359	182	13.7363	114	13.1579	129	14.7287	121	31.405
A25G;G59A	292	0	197	8.12183	150	8.66667	243	20.1646	159	11.9497	155	13.5484	211	19.4313
A25G;G59C	247	0	144	0.694444	165	3.63636	232	9.48276	173	15.0289	169	13.6095	161	20.4969
A25G;G59T	153	0.653595	200	2	155	7.09677	220	13.1818	169	8.87574	182	5.49451	172	11.0465
A25G;A60C	180	5.55556	108	0.925926	110	7.27273	127	14.9606	152	18.4211	113	17.6991	89	15.7303
A25G;A60G	203	0.492611	161	4.96894	91	5.49451	175	9.14286	111	8.10811	171	19.2982	100	22
A25G;A60T	234	0	120	0	150	14.6667	197	11.6751	168	24.4048	155	13.5484	129	24.8062
A25G;G61A	224	0	132	0	122	3.27869	191	5.2356	152	3.94737	183	20.765	140	15
A25G;G61C	205	0	116	0.862069	128	6.25	173	12.7168	107	6.54206	109	10.0917	104	6.73077
A25G;G61T	150	0.666667	83	3.61446	132	9.84848	137	8.0292	139	22.3022	119	20.1681	120	25
A25G;G62A	291	0	183	0.546448	178	4.49438	290	16.5517	175	13.7143	163	24.5399	136	22.7941
A25G;G62C	121	0	105	4.7619	101	10.8911	141	17.7305	141	11.3475	90	14.4444	96	17.7083
A25G;G62T	180	0	103	5.82524	114	14.0351	139	11.5108	112	11.6071	123	24.3902	100	19
A25G;A69C	171	0	66	0	88	10.2273	119	21.8487	82	20.7317	59	16.9492	72	27.7778
A25G;A69G	154	0	93	1.07527	104	8.65385	73	10.9589	82	15.8537	55	14.5455	53	22.6415
A25G;A69T	172	0	76	5.26316	94	17.0213	84	11.9048	92	15.2174	69	18.8406	67	8.95522
A25G;A70C	259	0	150	6	108	13.8889	177	24.8588	139	30.2158	166	22.2892	133	24.0602
A25G;A70G	154	1.94805	149	9.39597	148	13.5135	143	18.1818	131	14.5038	114	20.1754	106	14.1509
A25G;A70T	241	0	161	14.2857	155	14.8387	172	8.13953	114	25.4386	147	25.1701	119	26.0504
A25G;T71A	214	0	65	0	122	9.01639	134	25.3731	144	27.0833	103	18.4466	95	40
A25G;T71C	161	0	107	15.8879	77	22.0779	154	29.2208	99	9.09091	108	25.9259	88	29.5455
A25G;T71G	187	0	72	4.16667	76	25	177	27.1186	87	25.2874	91	25.2747	114	35.9649
A25G;T72A	225	0.444444	186	2.68817	125	12.8	137	22.6277	119	17.6471	118	27.1186	104	22.1154
A25G;T72C	101	0.990099	76	3.94737	74	17.5676	89	20.2247	106	38.6792	80	23.75	64	14.0625
A25G;T72G	140	0	76	0	79	16.4557	96	26.0417	70	12.8571	80	17.5	65	43.0769
A25G;A73C	122	0.819672	97	3.09278	67	17.9104	139	35.9712	96	14.5833	80	23.75	64	26.5625
A25G;A73G	211	0	115	16.5217	112	10.7143	125	13.6	130	23.8462	93	11.828	103	16.5049
A25G;A73T	156	0.641026	130	10.7692	117	25.641	111	15.3153	160	30	145	22.069	84	39.2857
A25G;C74A	111	4.5045	97	3.09278	113	4.42478	99	2.0202	85	5.88235	92	15.2174	76	30.2632
A25G;C74G	97	1.03093	100	2	80	18.75	101	28.7129	57	28.0702	66	21.2121	52	44.2308
A25G;C74T	213	0	129	7.75194	97	13.4021	160	30.625	93	29.0323	124	19.3548	113	22.1239
A25G;A75C	154	0.649351	81	4.93827	87	4.5977	116	23.2759	84	17.8571	93	27.957	101	22.7723
A25G;A75G	164	0	152	17.1053	104	24.0385	142	26.0563	100	14	119	28.5714	116	35.3448
A25G;A75T	144	0	95	3.15789	89	21.3483	122	19.6721	89	13.4831	81	20.9877	101	15.8416
A25G;A76C	110	0	126	7.14286	83	3.61446	96	26.0417	79	22.7848	87	22.9885	80	31.25
A25G;A76G	205	1.95122	125	9.6	120	2.5	156	17.3077	141	12.766	77	28.5714	126	23.0159
A25G;A76T	125	0	104	2.88462	85	7.05882	67	14.9254	96	25	61	16.3934	89	30.3371
A25G;G77A	124	0	102	0.980392	81	0	121	7.43802	96	2.08333	108	10.1852	78	23.0769
A25G;G77C	138	0.724638	149	0.671141	117	4.2735	127	7.87402	85	5.88235	116	3.44828	86	17.4419
A25G;G77T	139	1.43885	93	0	120	1.66667	143	4.1958	126	8.73016	74	6.75676	102	17.6471
A25G;T78A	215	0.465116	103	2.91262	178	1.68539	211	1.89573	181	4.41989	149	7.38255	74	14.8649
A25G;T78C	188	0	109	6.42202	115	9.56522	120	25.8333	138	14.4928	81	11.1111	92	26.087
A25G;T78G	104	0	92	1.08696	84	4.7619	102	8.82353	94	9.57447	89	22.4719	75	24
A25G;A79C	171	2.33918	118	2.54237	104	4.80769	166	18.0723	127	14.9606	139	25.8993	112	16.0714
A25G;A79G	153	0.653595	127	3.14961	136	5.14706	158	9.49367	88	9.09091	125	20.8	110	19.0909
A25G;A79T	206	0.485437	174	1.72414	140	10.7143	151	9.27152	193	7.77202	128	17.1875	141	21.9858
A25G;T84A	242	0	169	4.14201	135	9.62963	189	19.5767	151	6.62252	157	17.8344	120	31.6667
A25G;T84C	173	0	124	6.45161	150	10	122	28.6885	112	16.9643	107	8.41121	111	31.5315
A25G;T84G	218	1.83486	95	2.10526	105	6.66667	142	25.3521	91	9.89011	99	37.3737	76	30.2632
A25G;A85C	107	0.934579	58	3.44828	74	6.75676	89	16.8539	88	15.9091	81	17.284	53	18.8679
A25G;A85G	295	2.0339	145	3.44828	152	9.21053	193	23.8342	125	17.6	178	22.4719	151	27.8146
A25G;A85T	65	0	38	0	56	0	66	1.51515	53	9.43396	68	22.0588	57	21.0526
A25G;T86A	171	1.16959	152	5.26316	111	1.8018	155	21.2903	130	19.2308	150	12	139	30.2158
A25G;T86C	87	1.14943	64	0	55	20	98	14.2857	49	14.2857	72	18.0556	67	26.8657
A25G;T86G	129	0	94	0	89	8.98876	120	8.33333	102	13.7255	72	20.8333	85	22.3529
A25G;T87A	198	2.0202	102	0	102	10.7843	166	7.83133	141	19.8582	98	15.3061	87	22.9885
A25G;T87C	114	0	80	3.75	86	3.48837	98	12.2449	68	20.5882	92	27.1739	76	21.0526
A25G;T87G	115	0	70	0	106	2.83019	98	15.3061	90	5.55556	62	11.2903	75	18.6667
A25G;T88A	151	0	70	0	102	2.94118	126	31.746	75	13.3333	80	17.5	55	14.5455
A25G;T88C	144	0	74	5.40541	93	6.45161	123	5.69106	117	20.5128	83	19.2771	80	25
A25G;T88G	138	0	81	3.7037	96	15.625	124	5.64516	82	13.4146	64	17.1875	87	26.4368
A25G;T89A	145	2.06897	100	2	112	8.92857	124	20.1613	104	19.2308	96	29.1667	117	38.4615
A25G;T89C	172	0	95	0	113	11.5044	168	29.1667	100	15	132	34.0909	125	32.8
A25G;T89G	101	0.990099	76	1.31579	88	10.2273	92	20.6522	89	22.4719	86	24.4186	87	29.8851
A25G;T90A	206	0	131	0.763359	167	3.59281	186	14.5161	126	14.2857	155	21.9355	146	20.5479
A25G;T90C	230	1.73913	149	1.34228	133	14.2857	201	17.4129	186	7.52688	141	24.8227	120	26.6667
A25G;T90G	239	0	201	6.46766	148	12.1622	278	28.777	147	25.1701	190	23.1579	162	35.1852
A25G;G91A	86	0	51	11.7647	74	2.7027	74	5.40541	62	9.67742	61	6.55738	44	15.9091
A25G;G91C	144	0	73	13.6986	118	6.77966	84	11.9048	92	20.6522	92	13.0435	93	29.0323
A25G;G91T	106	0	90	2.22222	69	11.5942	118	12.7119	93	10.7527	75	36	62	35.4839
A25G;C160A	510	0.392157	324	11.4198	271	21.0332	504	22.0238	375	33.3333	365	28.7671	325	29.2308
A25G;C160G	452	0.221239	235	7.23404	230	13.4783	321	21.8069	329	22.7964	321	26.1682	253	24.5059
A25G;C160T	396	0.505051	277	6.49819	296	17.9054	418	20.5742	323	13.6223	315	19.0476	331	18.1269
A25G;C161A	500	1.2	332	3.91566	377	12.2016	453	21.1921	352	18.4659	367	23.7057	329	24.0122
A25G;C161G	360	0.555556	207	15.4589	207	25.1208	367	27.7929	261	26.4368	304	36.5132	243	33.3333
A25G;C161T	465	0	276	8.69565	285	5.96491	468	19.2308	400	20.5	359	25.0696	298	15.7718
A25G;T162A	362	3.59116	233	5.5794	214	10.7477	260	23.4615	202	18.8119	253	28.8538	198	22.2222
A25G;T162C	173	1.15607	138	0	108	16.6667	171	21.6374	114	23.6842	121	16.5289	108	18.5185
A25G;T162G	354	1.12994	237	11.3924	195	7.69231	297	24.2424	253	18.5771	263	22.8137	221	25.3394
A25G;C163A	388	1.28866	270	7.40741	232	12.069	316	18.6709	258	28.2946	222	31.5315	270	21.8519
A25G;C163G	246	0.406504	145	0	243	10.6996	305	10.4918	255	12.1569	284	15.1408	224	16.5179
A25G;C163T	322	0.310559	214	5.60748	222	20.7207	373	28.6863	268	25	283	30.3887	178	33.7079
A25G;T164A	310	0.645161	206	8.73786	160	10	297	14.1414	213	14.554	244	19.6721	237	30.8017
A25G;T164C	159	0	125	2.4	121	13.2231	172	23.2558	117	19.6581	135	28.1481	118	21.1864
A25G;T164G	195	0	171	7.60234	143	9.79021	204	8.82353	135	26.6667	172	19.7674	176	19.8864
A25G;C165A	443	0.902935	274	14.2336	250	13.6	424	16.7453	332	15.0602	291	21.9931	273	19.7802
A25G;C165G	360	0.277778	277	5.41516	224	12.9464	276	20.2899	249	25.7028	330	21.2121	245	26.9388
A25G;C165T	418	0.239234	285	5.61404	242	9.09091	468	23.5043	244	15.1639	296	18.2432	239	20.0837
A25G;T166A	289	0.346021	146	2.05479	198	2.52525	198	15.1515	146	10.9589	193	12.9534	207	16.4251
A25G;T166C	264	0	161	1.86335	149	17.4497	200	16.5	185	20	174	19.5402	179	13.9665
A25G;T166G	272	1.47059	149	0.671141	159	11.3208	267	17.2285	192	17.1875	185	18.3784	173	12.7168
A25G;G167A	436	0.917431	276	5.07246	289	7.95848	343	20.9913	321	19.3146	317	15.142	270	20.7407
A25G;G167C	305	0	217	0.460829	184	10.3261	302	11.9205	216	12.037	264	24.6212	225	17.3333
A25G;G167T	364	1.37363	266	8.64662	204	16.1765	297	22.8956	285	24.2105	291	27.8351	257	24.1245
A25G;C168A	303	0	198	5.55556	227	7.92952	253	13.4387	214	27.1028	241	25.7261	261	26.4368
A25G;C168G	284	0	232	2.58621	202	15.8416	241	34.0249	214	25.2336	192	26.5625	172	22.093
A25G;C168T	354	0	243	11.1111	210	8.57143	279	20.7885	233	10.7296	293	25.9386	264	24.2424
A25G;G169A	522	0.957854	292	4.79452	298	18.1208	454	20.0441	410	25.8537	309	28.1553	275	19.2727
A25G;G169C	464	0.646552	285	9.82456	293	11.9454	339	26.8437	314	32.8025	340	26.7647	266	20.6767
A25G;G169T	621	0.966184	359	4.45682	326	18.0982	468	23.9316	402	23.1343	314	22.293	275	22.9091
A25G;G170A	317	0.315457	197	11.6751	210	12.381	319	33.5423	250	34.4	233	15.4506	224	27.6786
A25G;G170C	198	2.52525	156	2.5641	155	16.129	186	13.9785	138	14.4928	137	28.4672	154	18.1818
A25G;G170T	380	1.57895	233	11.1588	223	24.6637	319	24.4514	220	26.3636	230	30	249	31.3253
A25G;T171A	221	1.35747	189	7.93651	176	18.75	248	22.5806	185	25.4054	190	21.5789	189	19.5767
A25G;T171C	218	0.458716	163	16.5644	131	27.4809	219	39.2694	207	40.0966	216	53.2407	135	49.6296
A25G;T171G	188	0.531915	166	18.6747	170	32.3529	267	40.0749	233	49.7854	190	47.3684	154	55.1948
A25G;T172A	239	0	161	1.86335	138	1.44928	137	27.0073	155	11.6129	119	6.72269	125	10.4
A25G;T172C	272	0	177	25.9887	131	19.084	175	23.4286	150	32.6667	215	44.186	141	31.9149
A25G;T172G	153	0	113	13.2743	92	0	155	22.5806	96	5.20833	96	27.0833	85	25.8824
A25G;T173A	334	0.299401	226	8.40708	169	11.8343	246	18.6992	203	19.7044	241	17.4274	185	26.4865
A25G;T173C	248	0.403226	160	8.75	127	19.685	162	18.5185	124	12.9032	119	31.0924	132	18.9394
A25G;T173G	186	0	180	1.66667	149	16.7785	172	29.6512	124	28.2258	163	31.9018	141	22.695
A25G;T174A	339	0	180	0	129	8.52713	226	10.6195	198	12.1212	151	18.543	126	12.6984
A25G;T174C	160	1.25	182	25.8242	126	27.7778	224	50.8929	172	50.5814	158	46.8354	162	53.0864
A25G;T174G	176	1.70455	155	16.129	157	25.4777	166	34.9398	158	17.7215	131	29.0076	110	28.1818
A25G;T175A	303	0.990099	239	10.8787	200	19.5	265	30.9434	198	30.8081	203	33.4975	184	29.3478
A25G;T175C	242	0.826446	230	25.6522	190	32.1053	269	40.1487	253	34.7826	227	44.0529	204	41.6667
A25G;T175G	207	0.483092	103	17.4757	121	32.2314	216	36.5741	170	49.4118	179	43.0168	132	58.3333
A25G;C176A	331	0.302115	170	8.23529	181	14.3646	213	24.4131	224	11.1607	204	26.4706	161	23.6025
A25G;C176G	216	0	185	10.2703	154	20.1299	203	20.6897	181	25.4144	149	23.4899	159	25.7862
A25G;C176T	293	0.341297	212	6.13208	134	11.194	224	23.6607	122	14.7541	182	19.2308	187	19.2513
A25G;A177C	331	0	166	6.0241	214	18.6916	243	18.107	177	21.4689	184	21.7391	164	23.7805
A25G;A177G	141	0	86	5.81395	89	4.49438	78	19.2308	103	26.2136	112	16.9643	59	11.8644
A25G;A177T	299	0.334448	180	5.55556	186	19.8925	214	20.5607	172	9.30233	196	12.7551	238	21.0084
A25G;G178A	301	0.996678	192	1.5625	185	1.62162	309	3.55987	261	3.44828	251	0.796813	310	3.54839
A25G;G178C	260	0	190	0	172	1.16279	343	3.79009	210	1.42857	288	2.77778	271	1.10701
A25G;G178T	310	0	196	0.510204	234	0.854701	354	0.564972	326	1.84049	344	4.94186	332	3.61446
A25G;A179C	172	0.581395	142	7.04225	110	21.8182	148	23.6486	100	22	147	28.5714	114	34.2105
A25G;A179G	155	1.29032	146	15.0685	103	6.79612	141	21.9858	158	27.8481	117	12.8205	109	9.17431
A25G;A179T	265	1.13208	146	5.47945	152	5.92105	240	26.25	154	26.6234	172	26.1628	146	21.2329
A25G;T180A	241	0.414938	152	15.1316	159	6.28931	177	30.5085	107	5.60748	140	33.5714	166	20.4819
A25G;T180C	126	0	74	24.3243	76	27.6316	72	9.72222	61	24.5902	81	20.9877	78	20.5128
A25G;T180G	174	0.574713	126	0.793651	89	17.9775	157	27.3885	113	7.9646	105	18.0952	109	11.9266
A25G;T181A	266	0	162	2.46914	159	1.25786	216	8.7963	203	11.8227	222	16.6667	192	14.0625
A25G;T181C	217	0	132	0.757576	161	2.48447	169	13.6095	166	4.81928	147	4.7619	108	10.1852
A25G;T181G	178	0	102	10.7843	206	35.4369	219	59.8174	166	48.1928	255	51.3725	274	50.7299
A25G;A182C	199	0	184	0	147	0	216	0.462963	188	0	211	0.473934	256	1.5625
A25G;A182G	209	0	133	24.812	116	18.9655	144	36.1111	140	39.2857	114	38.5965	128	23.4375
A25G;A182T	294	0	219	0	219	0	271	1.47601	217	0.460829	267	1.87266	304	0.328947
A25G;G183A	196	3.06122	174	0	156	0	175	0	215	2.7907	236	1.27119	166	0.60241
A25G;G183C	177	0	127	1.5748	112	0	148	1.35135	131	1.52672	171	1.16959	198	0.505051
A25G;G183T	238	0.840336	147	0	189	0	246	0.406504	176	1.70455	224	1.33929	242	1.23967
A25G;G184A	192	0.520833	110	1.81818	173	0	202	0.49505	181	0	242	2.06612	239	2.51046
A25G;G184C	257	0	140	0	152	1.97368	208	0.480769	181	8.28729	249	2.00803	221	0.452489
A25G;G184T	230	6.95652	173	0	221	0	250	1.2	202	0	221	3.61991	252	5.15873
A25G;T185A	120	0	107	1.86916	97	3.09278	128	7.03125	102	9.80392	94	14.8936	147	25.8503
A25G;T185C	181	0	175	4.57143	118	16.1017	166	24.6988	126	12.6984	158	33.5443	140	37.1429
A25G;T185G	90	0	119	0.840336	86	0	127	0.787402	85	9.41176	115	0.869565	83	2.40964
A25G;A186C	175	0	131	7.63359	95	17.8947	172	16.2791	151	29.8013	131	22.1374	170	38.8235
A25G;A186G	220	0.454545	99	25.2525	155	34.8387	208	39.9038	132	50	142	49.2958	177	48.5876
A25G;A186T	264	0.378788	154	1.94805	178	5.61798	229	18.3406	205	14.1463	197	12.1827	182	12.6374
A25G;G187A	204	0.490196	95	6.31579	103	14.5631	186	16.6667	109	16.5138	131	23.6641	108	25
A25G;G187C	298	0.33557	211	5.21327	210	6.19048	267	21.7228	281	28.1139	269	33.0855	314	41.7197
A25G;G187T	350	0	201	2.48756	258	9.30233	279	21.147	209	11.0048	222	20.7207	222	22.973
A25G;T188A	181	0	154	1.2987	149	6.71141	202	19.3069	173	16.185	176	19.3182	134	14.1791
A25G;T188C	262	0	174	6.32184	150	7.33333	253	26.8775	223	20.1794	179	29.6089	173	27.1676
A25G;T188G	210	0	171	2.33918	119	2.52101	222	6.30631	198	13.6364	189	12.6984	200	17.5
A25G;C189A	129	3.87597	127	0	106	8.49057	182	11.5385	146	2.05479	164	4.87805	141	5.67376
A25G;C189G	235	0	130	0	139	2.15827	171	2.33918	176	4.54545	190	1.05263	167	2.99401
A25G;C189T	204	0	165	3.63636	97	7.21649	174	12.6437	139	17.2662	116	8.62069	107	14.0187
A25G;G190A	295	0	189	1.5873	154	12.987	262	22.5191	177	10.7345	173	36.4162	148	31.7568
A25G;G190C	319	0	139	10.7914	132	14.3939	242	29.7521	193	22.7979	170	27.0588	174	29.8851
A25G;G190T	285	0.350877	255	5.09804	202	19.802	229	21.8341	258	17.8295	203	24.1379	193	21.2435
A25G;A191C	293	0.341297	136	4.41176	140	7.85714	199	22.1106	209	12.9187	149	19.4631	167	26.3473
A25G;A191G	267	0.374532	177	6.77966	160	16.25	189	20.1058	158	15.8228	186	23.6559	152	21.7105
A25G;A191T	345	0.57971	203	13.7931	191	15.1832	354	12.1469	292	28.0822	251	35.0598	214	23.8318
A25G;A192C	305	0.655738	157	8.28025	155	17.4194	234	21.3675	148	10.8108	161	18.6335	119	20.1681
A25G;A192G	207	0.483092	134	6.71642	103	14.5631	168	16.6667	97	17.5258	112	22.3214	87	21.8391
A25G;A192T	312	0.320513	211	4.73934	186	15.5914	274	13.5036	179	17.8771	206	15.534	189	25.9259
A25G;A193C	229	1.31004	128	9.375	93	12.9032	181	30.9392	131	20.6107	126	23.8095	124	25
A25G;A193G	139	0.719424	141	11.3475	95	4.21053	151	27.8146	144	20.8333	99	12.1212	107	19.6262
A25G;A193T	283	0.353357	132	7.57576	144	9.72222	201	17.9104	171	28.0702	177	21.4689	135	23.7037
A25G;A194C	364	0.274725	147	1.36054	131	11.4504	163	16.5644	156	17.9487	162	11.7284	148	18.2432
A25G;A194G	154	0	86	6.97674	57	8.77193	96	12.5	73	13.6986	85	23.5294	59	23.7288
A25G;A194T	239	0	115	1.73913	112	10.7143	142	13.3803	120	22.5	120	14.1667	106	11.3208
A25G;A195C	183	3.27869	139	13.6691	117	15.3846	118	19.4915	147	16.3265	90	16.6667	118	27.9661
A25G;A195G	200	1.5	114	7.89474	99	15.1515	129	28.6822	118	11.8644	125	18.4	101	21.7822
A25G;A195T	292	0	160	11.25	174	13.2184	199	17.5879	144	11.8056	140	19.2857	143	27.2727
A25G;C196A	201	0	81	7.40741	133	12.0301	156	32.6923	165	21.2121	161	39.7516	125	33.6
A25G;C196G	161	0.621118	99	17.1717	88	36.3636	175	53.1429	200	47.5	165	57.5758	142	42.2535
A25G;C196T	234	0	154	9.09091	137	18.2482	192	22.3958	161	17.3913	122	20.4918	112	14.2857
A25G;C197A	295	0.338983	161	8.07453	194	13.9175	233	15.0215	206	26.699	186	16.6667	182	19.7802
A25G;C197G	237	0.421941	146	8.21918	136	30.8824	164	42.6829	208	50	198	50.5051	175	42.8571
A25G;C197T	200	0.5	151	2.64901	123	16.2602	156	12.8205	115	11.3043	153	22.2222	121	14.876
A25G;T198A	148	0.675676	129	1.55039	83	13.253	143	27.2727	95	28.4211	106	20.7547	92	35.8696
A25G;T198C	153	0.653595	116	3.44828	81	9.87654	120	23.3333	114	33.3333	103	19.4175	111	32.4324
A25G;T198G	40	0	61	1.63934	30	6.66667	50	22	27	33.3333	24	12.5	37	29.7297
A25G;A199C	101	0	69	1.44928	69	10.1449	104	13.4615	64	25	108	33.3333	80	28.75
A25G;A199G	107	0	57	8.77193	76	15.7895	89	30.3371	70	12.8571	79	21.519	60	28.3333
A25G;A199T	191	0	180	0	122	6.55738	199	16.0804	171	20.4678	153	18.3007	134	20.1493
A25G;A200C	325	1.23077	232	5.17241	195	4.61538	297	10.7744	215	15.3488	248	14.9194	189	13.2275
A25G;A200G	176	0	112	1.78571	146	8.21918	175	21.7143	123	25.2033	145	22.069	138	31.8841
A25G;A200T	284	1.40845	229	4.80349	185	4.32432	288	11.4583	236	23.3051	235	13.617	221	17.1946
A25G;G201A	160	0	86	5.81395	53	7.54717	126	7.14286	65	20	82	18.2927	76	14.4737
A25G;G201C	298	1.34228	128	0.78125	156	10.8974	232	21.1207	180	27.2222	198	20.202	154	18.1818
A25G;G201T	254	0	145	2.75862	137	13.1387	208	11.0577	154	20.1299	178	33.1461	141	28.3688
A25G;A202C	396	0.252525	214	5.60748	164	9.14634	312	18.2692	306	21.8954	259	21.6216	251	22.7092
A25G;A202G	164	0	153	1.96078	91	9.89011	151	19.2053	130	2.30769	103	6.79612	93	20.4301
A25G;A202T	399	0.250627	203	1.97044	187	15.508	238	21.4286	166	22.8916	221	17.1946	155	20
A25G;A203C	486	0.205761	283	9.89399	222	12.1622	333	14.4144	313	12.7796	318	15.0943	245	19.1837
A25G;A203G	190	0.526316	84	1.19048	145	18.6207	167	28.7425	130	27.6923	145	37.2414	117	32.4786
A25G;A203T	393	0	158	15.8228	183	7.65027	300	20.6667	275	20	197	23.3503	198	26.2626
A25G;A204C	205	0	138	7.24638	140	20	162	4.93827	127	22.8346	117	11.1111	99	14.1414
A25G;A204G	221	0.904977	116	13.7931	176	25.5682	234	24.359	213	42.723	215	29.3023	171	36.8421
A25G;A204T	202	0	131	11.4504	152	16.4474	134	14.1791	108	12.963	126	21.4286	118	12.7119
A25G;T205A	144	1.38889	82	0	63	6.34921	82	10.9756	71	16.9014	76	25	75	22.6667
A25G;T205C	166	0	95	2.10526	68	13.2353	99	33.3333	70	7.14286	81	24.6914	86	19.7674
A25G;T205G	199	0	110	5.45455	91	21.978	116	31.0345	120	19.1667	95	18.9474	130	12.3077
A25G;T206A	198	0	91	1.0989	90	5.55556	129	3.10078	72	2.77778	80	21.25	98	14.2857
A25G;T206C	155	0	87	5.74713	55	12.7273	110	16.3636	60	30	76	25	81	22.2222
A25G;T206G	140	0.714286	86	4.65116	82	1.21951	95	28.4211	69	20.2899	128	39.0625	100	43
A25G;T207A	137	0	124	11.2903	105	46.6667	174	36.7816	108	43.5185	93	65.5914	110	45.4545
A25G;T207C	71	0	39	35.8974	43	32.5581	94	31.9149	56	48.2143	70	55.7143	80	46.25
A25G;T207G	113	0	52	36.5385	54	35.1852	85	48.2353	71	54.9296	68	29.4118	68	44.1176
A25G;A208C	69	1.44928	43	20.9302	36	0	37	2.7027	59	15.2542	32	28.125	42	19.0476
A25G;A208G	79	0	56	21.4286	46	21.7391	78	39.7436	70	38.5714	56	51.7857	65	53.8462
A25G;A208T	94	0	64	21.875	38	18.4211	54	9.25926	30	36.6667	45	46.6667	51	21.5686
A25G;C209A	125	0	79	0	100	0	111	0	99	0	82	0	91	0
A25G;C209G	66	0	86	0	75	0	110	0	114	0	108	1.85185	66	0
A25G;C209T	104	0	56	1.78571	57	0	76	6.57895	79	18.9873	73	13.6986	51	15.6863
A25G;C210A	92	0	51	0	82	0	124	0	92	0	89	0	93	0
A25G;C210G	109	0	69	0	53	0	91	0	114	4.38596	83	0	73	1.36986
A25G;C210T	54	0	72	0	42	0	68	1.47059	45	4.44444	64	9.375	62	6.45161
A25G;T211A	137	0	97	0	123	0	147	0	163	0	137	2.91971	174	0.574713
A25G;T211C	89	0	82	0	85	0	88	0	82	0	115	0.869565	113	0.884956
A25G;T211G	77	0	33	0	63	0	79	16.4557	83	14.4578	48	37.5	36	22.2222
A25T;A26C	146	3.42466	98	3.06122	72	5.55556	91	12.0879	113	29.2035	90	17.7778	105	15.2381
A25T;A26G	95	0	98	4.08163	58	1.72414	72	33.3333	77	20.7792	54	7.40741	54	22.2222
A25T;A26T	154	0	107	0	144	32.6389	166	31.9277	137	18.9781	115	22.6087	112	24.1071
A25T;A27C	93	5.37634	117	0	80	3.75	90	8.88889	59	11.8644	87	22.9885	60	13.3333
A25T;A27G	53	0	52	1.92308	34	14.7059	37	8.10811	57	29.8246	50	26	21	28.5714
A25T;A27T	93	0	68	0	87	6.89655	120	2.5	83	2.40964	93	25.8065	81	25.9259
A25T;A28C	86	0	40	7.5	48	0	47	2.12766	63	0	45	0	27	0
A25T;A28G	58	0	30	0	28	3.57143	62	9.67742	39	23.0769	23	8.69565	39	33.3333
A25T;A28T	133	0	91	2.1978	106	0	180	0	110	6.36364	116	6.03448	68	10.2941
A25T;A29C	114	0	115	0	91	2.1978	104	0	95	6.31579	74	9.45946	64	1.5625
A25T;A29G	67	2.98507	59	0	60	0	71	4.22535	64	1.5625	62	8.06452	45	15.5556
A25T;A29T	281	0	150	2	187	0	230	0.434783	181	2.76243	161	4.34783	144	6.25
A25T;T30A	167	0	171	0	196	1.53061	247	7.28745	209	3.34928	195	2.05128	140	10
A25T;T30C	133	0	94	1.06383	63	3.1746	133	9.77444	108	13.8889	107	13.0841	73	12.3288
A25T;T30G	65	0	48	0	34	0	51	7.84314	52	7.69231	58	3.44828	17	5.88235
A25T;G31A	221	0	162	1.85185	136	8.08824	179	16.2011	126	8.73016	173	30.6358	120	28.3333
A25T;G31C	134	2.23881	110	0.909091	147	4.7619	119	10.9244	160	6.25	105	20.9524	79	22.7848
A25T;G31T	109	0.917431	111	0.900901	85	8.23529	83	25.3012	90	10	81	17.284	70	24.2857
A25T;T38A	190	2.10526	120	0	126	1.5873	178	0	128	0	107	0	82	7.31707
A25T;T38C	161	0	121	0	148	10.1351	128	10.1562	127	24.4094	114	10.5263	102	17.6471
A25T;T38G	110	0	119	0.840336	94	0	162	1.85185	126	14.2857	104	12.5	72	1.38889
A25T;G39A	246	0.813008	170	2.35294	154	7.14286	185	8.64865	191	10.4712	147	21.7687	144	22.9167
A25T;G39C	157	0.636943	146	0	112	5.35714	147	0	145	3.44828	85	8.23529	90	5.55556
A25T;G39T	196	0	151	0.662252	161	0.621118	158	6.32911	185	19.4595	184	7.6087	107	13.0841
A25T;C40A	148	0	139	0	111	0	139	0	138	1.44928	144	4.16667	133	0
A25T;C40G	107	0	74	0	73	2.73973	123	0	108	1.85185	94	3.19149	72	2.77778
A25T;C40T	176	0	151	0	156	1.28205	181	0	157	0.636943	158	3.79747	97	2.06186
A25T;T41A	153	0	152	0	113	3.53982	159	1.88679	189	9.52381	121	6.61157	111	10.8108
A25T;T41C	104	0	68	0	73	1.36986	75	2.66667	56	3.57143	90	2.22222	57	12.2807
A25T;T41G	136	0.735294	112	0.892857	110	2.72727	133	3.00752	129	0	117	5.98291	109	10.0917
A25T;T42A	107	0	61	0	68	1.47059	94	1.06383	71	0	86	3.48837	53	1.88679
A25T;T42C	142	0	106	0	104	0	85	1.17647	83	2.40964	59	10.1695	79	1.26582
A25T;T42G	95	0	81	0	106	2.83019	137	0	103	0	91	1.0989	63	6.34921
A25T;G43A	114	0	92	3.26087	95	0	111	0	117	0	82	3.65854	54	0
A25T;G43C	57	0	56	0	64	0	89	0	56	0	59	1.69492	41	0
A25T;G43T	111	0	52	0	72	0	102	0.980392	80	1.25	75	0	65	0
A25T;T44A	179	0	114	0	154	0	143	2.0979	123	1.62602	127	3.93701	108	3.7037
A25T;T44C	184	0	164	1.21951	118	0	202	8.41584	205	12.1951	154	8.44156	137	8.0292
A25T;T44G	158	0	90	1.11111	81	9.87654	134	4.47761	92	2.17391	112	13.3929	72	16.6667
A25T;A45C	105	0	123	6.50407	86	6.97674	98	13.2653	90	12.2222	115	15.6522	100	23
A25T;A45G	143	0	122	4.09836	89	15.7303	150	18	99	20.202	97	8.24742	109	17.4312
A25T;A45T	174	0	135	2.22222	114	7.01754	119	10.084	104	8.65385	80	23.75	78	21.7949
A25T;A46C	121	0	99	2.0202	100	9	137	16.7883	95	13.6842	109	20.1835	83	16.8675
A25T;A46G	121	0.826446	99	0	113	15.0442	115	9.56522	111	17.1171	86	8.13953	97	21.6495
A25T;A46T	158	0	129	3.10078	118	26.2712	125	14.4	91	20.8791	90	14.4444	82	15.8537
A25T;A47C	189	0	136	6.61765	105	5.71429	154	15.5844	106	13.2075	96	18.75	84	13.0952
A25T;A47G	200	0.5	157	1.27389	133	13.5338	149	9.39597	114	7.89474	97	5.15464	74	20.2703
A25T;A47T	292	0.342466	148	2.02703	156	12.8205	191	5.2356	143	16.7832	129	17.8295	107	29.9065
A25T;T48A	208	0	166	4.21687	132	2.27273	150	12	179	10.0559	137	10.9489	112	15.1786
A25T;T48C	195	0	149	0.671141	163	6.74847	128	14.0625	134	8.20896	115	16.5217	61	6.55738
A25T;T48G	152	0	147	7.48299	108	1.85185	103	6.79612	95	7.36842	112	8.92857	80	11.25
A25T;G57A	144	0	182	0	187	0	192	3.125	155	5.80645	153	7.84314	142	2.8169
A25T;G57C	139	0.719424	120	0	108	0.925926	149	4.02685	151	0.662252	128	0.78125	109	0
A25T;G57T	242	0	212	1.41509	164	2.43902	263	0.380228	178	6.17978	179	3.35196	153	5.88235
A25T;A58C	133	0	104	13.4615	101	0	126	8.73016	99	9.09091	103	0	81	1.23457
A25T;A58G	120	0	82	0	69	5.7971	62	14.5161	76	22.3684	69	27.5362	73	17.8082
A25T;A58T	216	0	140	5	168	5.35714	189	6.87831	145	1.37931	147	16.3265	140	21.4286
A25T;G59A	215	0	159	0	147	0	253	1.97628	188	2.65957	213	3.75587	135	5.92593
A25T;G59C	105	9.52381	155	0	134	0.746269	175	1.71429	180	3.88889	100	2	122	2.45902
A25T;G59T	222	0	225	0	184	0.543478	245	4.08163	213	0.938967	208	0.480769	144	0.694444
A25T;A60C	140	0	69	1.44928	105	0.952381	89	0	125	0.8	104	2.88462	82	10.9756
A25T;A60G	176	0	94	8.51064	95	2.10526	157	25.4777	102	14.7059	97	7.21649	87	11.4943
A25T;A60T	166	0	136	4.41176	138	2.89855	202	7.42574	141	12.0567	129	19.3798	59	10.1695
A25T;G61A	182	1.64835	150	0.666667	134	2.23881	193	1.03627	173	5.78035	133	4.51128	121	5.78512
A25T;G61C	102	0	101	0	117	0	135	2.22222	108	0.925926	99	2.0202	84	2.38095
A25T;G61T	130	0	73	0	127	0.787402	178	2.24719	141	1.41844	163	1.84049	188	2.12766
A25T;G62A	234	0	184	0	170	2.35294	203	7.38916	195	3.58974	141	14.1844	135	10.3704
A25T;G62C	143	1.3986	103	0.970874	114	0	124	2.41935	80	0	106	9.43396	85	8.23529
A25T;G62T	198	0	129	0.775194	165	1.81818	147	8.84354	143	13.2867	140	5.71429	98	10.2041
A25T;A69C	183	3.27869	159	0.628931	107	3.73832	134	2.23881	129	11.6279	128	14.8438	92	13.0435
A25T;A69G	183	0.546448	124	2.41935	110	6.36364	135	11.1111	97	13.4021	99	13.1313	72	12.5
A25T;A69T	255	0.392157	162	6.79012	168	5.35714	208	2.40385	133	12.782	105	11.4286	84	17.8571
A25T;A70C	260	0	179	5.58659	170	2.35294	158	17.0886	174	14.3678	152	24.3421	108	21.2963
A25T;A70G	250	0	140	5.71429	153	9.80392	192	17.1875	153	18.3007	104	18.2692	123	21.1382
A25T;A70T	249	1.20482	176	6.81818	152	2.63158	200	14	159	14.4654	173	19.6532	127	29.1339
A25T;T71A	238	0	99	0	187	8.55615	202	16.3366	150	18.6667	117	20.5128	100	8
A25T;T71C	175	0	146	2.73973	150	4.66667	154	12.3377	146	19.1781	146	16.4384	113	16.8142
A25T;T71G	164	0	172	1.74419	159	4.40252	188	2.12766	143	6.99301	134	5.22388	94	15.9574
A25T;T72A	203	0.985222	151	0.662252	145	2.75862	179	4.46927	138	15.2174	148	18.2432	108	16.6667
A25T;T72C	145	0	83	0	113	5.30973	129	3.87597	156	1.28205	153	16.3399	67	13.4328
A25T;T72G	122	0	129	2.32558	128	1.5625	118	11.8644	96	12.5	89	14.6067	88	25
A25T;A73C	100	0	107	0	73	0	139	3.59712	109	5.50459	90	2.22222	68	8.82353
A25T;A73G	242	0	156	2.5641	124	7.25806	167	10.7784	148	10.8108	133	24.812	97	19.5876
A25T;A73T	221	0.904977	119	0.840336	169	6.50888	182	8.24176	151	11.9205	156	16.6667	84	17.8571
A25T;C74A	137	0	131	3.81679	146	0	132	0	93	0	93	2.15054	100	1
A25T;C74G	83	0	87	0	102	4.90196	75	1.33333	92	8.69565	40	5	69	7.24638
A25T;C74T	106	4.71698	103	0	78	3.84615	124	8.87097	101	14.8515	101	13.8614	108	14.8148
A25T;A75C	119	0	134	0	58	5.17241	126	1.5873	107	0.934579	125	4	69	17.3913
A25T;A75G	178	0.561798	109	0	145	7.58621	155	16.129	77	20.7792	130	27.6923	98	23.4694
A25T;A75T	197	0	109	0	125	1.6	213	6.10329	142	7.74648	110	20.9091	112	10.7143
A25T;A76C	166	0.60241	99	1.0101	105	0	146	4.79452	134	0	133	6.76692	97	1.03093
A25T;A76G	185	0	109	15.5963	108	4.62963	151	9.93377	107	18.6916	109	32.1101	111	29.7297
A25T;A76T	126	0.793651	113	0.884956	76	3.94737	86	3.48837	110	17.2727	95	5.26316	80	6.25
A25T;G77A	133	0	101	0	146	5.47945	187	2.6738	119	0	134	0.746269	105	4.7619
A25T;G77C	169	0	140	0	140	0	145	2.75862	155	0.645161	129	0	110	0.909091
A25T;G77T	158	0	187	0	148	0	225	4.44444	162	2.46914	166	0	147	3.40136
A25T;T78A	205	0	182	0	145	0.689655	207	0	160	3.75	120	3.33333	129	1.55039
A25T;T78C	171	0	107	4.6729	137	8.75912	169	10.0592	109	6.42202	103	16.5049	63	14.2857
A25T;T78G	144	4.16667	104	0	126	3.96825	147	4.08163	112	7.14286	107	11.215	116	19.8276
A25T;A79C	148	0	138	0.724638	108	0	161	5.59006	131	1.52672	103	4.85437	85	12.9412
A25T;A79G	190	0	134	0	135	1.48148	185	3.78378	180	5.55556	173	9.24855	106	6.60377
A25T;A79T	220	0.909091	160	0	220	0.454545	198	2.52525	177	9.60452	181	2.76243	109	4.58716
A25T;T84A	311	1.60772	231	5.19481	169	10.6509	177	12.4294	168	12.5	168	20.8333	151	25.1656
A25T;T84C	139	0.719424	92	2.17391	94	2.12766	142	21.831	76	14.4737	106	27.3585	67	7.46269
A25T;T84G	107	0	130	0	135	0.740741	127	14.1732	144	10.4167	119	20.1681	112	29.4643
A25T;A85C	137	0.729927	101	0.990099	88	1.13636	98	3.06122	82	18.2927	81	32.0988	78	26.9231
A25T;A85G	150	0	101	4.9505	136	11.0294	117	2.5641	96	9.375	132	27.2727	109	23.8532
A25T;A85T	118	0	82	1.21951	65	0	75	10.6667	104	3.84615	98	29.5918	73	5.47945
A25T;T86A	228	0.438596	244	0	218	1.83486	289	1.38408	187	1.60428	191	3.14136	145	2.75862
A25T;T86C	187	0	123	0	127	0	207	7.72947	161	4.96894	172	6.39535	90	17.7778
A25T;T86G	137	0	156	0	179	0	157	4.4586	148	14.1892	172	8.72093	116	20.6897
A25T;T87A	180	0	124	0	208	0.961538	273	1.4652	133	1.50376	175	4	96	5.20833
A25T;T87C	182	0	137	0	127	0.787402	171	0	162	0	157	1.27389	85	8.23529
A25T;T87G	178	0	170	2.35294	117	3.4188	183	2.18579	153	3.26797	170	7.05882	76	6.57895
A25T;T88A	239	0.41841	168	0	172	0.581395	184	4.8913	145	0	131	8.39695	118	7.62712
A25T;T88C	174	0	168	0	147	0	174	0	150	2.66667	180	2.22222	99	6.06061
A25T;T88G	148	2.7027	175	0.571429	170	0	149	0	171	8.18713	146	10.274	114	10.5263
A25T;T89A	324	0	192	3.125	182	4.3956	202	7.92079	226	11.5044	187	14.9733	151	15.894
A25T;T89C	217	0	274	1.45985	185	1.08108	224	2.67857	213	7.51174	199	10.5528	137	5.83942
A25T;T89G	226	0.442478	138	0	178	7.30337	199	11.5578	104	6.73077	138	21.0145	110	19.0909
A25T;T90A	461	0.867679	241	4.56432	237	8.43882	254	22.4409	272	18.0147	226	19.9115	208	16.8269
A25T;T90C	227	0	180	4.44444	175	5.71429	202	14.8515	169	18.3432	159	22.0126	106	21.6981
A25T;T90G	355	0.56338	252	1.98413	280	12.8571	340	26.7647	284	15.1408	271	26.1993	193	13.9896
A25T;G91A	160	0	120	0	143	6.29371	134	8.20896	160	14.375	125	15.2	89	8.98876
A25T;G91C	190	0.526316	164	3.65854	147	2.72109	164	6.09756	171	12.8655	119	16.8067	126	30.1587
A25T;G91T	192	0	148	0.675676	159	5.03145	204	9.80392	153	7.18954	155	11.6129	103	12.6214
A25T;C160A	534	0.187266	441	0.453515	418	9.33014	536	14.1791	416	21.6346	395	18.2278	319	18.8088
A25T;C160G	393	0.254453	290	0.689655	336	5.35714	404	7.42574	347	12.9683	283	17.6678	247	16.1943
A25T;C160T	477	0.628931	371	1.61725	374	5.08021	471	13.3758	427	13.3489	407	19.4103	343	17.2012
A25T;C161A	345	0.289855	335	2.08955	360	3.05556	408	8.82353	379	8.97098	410	11.9512	268	7.83582
A25T;C161G	288	2.77778	259	1.9305	221	3.16742	275	4	245	6.12245	216	5.55556	137	17.5182
A25T;C161T	401	0	330	1.81818	243	4.52675	344	6.10465	329	9.72644	352	21.5909	267	13.1086
A25T;T162A	257	0	208	0.961538	222	1.35135	253	5.5336	185	2.16216	216	18.5185	171	19.883
A25T;T162C	152	1.31579	124	6.45161	132	8.33333	182	3.84615	131	31.2977	129	3.87597	114	3.50877
A25T;T162G	250	0.8	218	3.66972	212	1.88679	204	3.43137	184	2.71739	200	4.5	122	4.09836
A25T;C163A	310	0.645161	222	2.25225	241	0.829876	361	1.93906	294	2.04082	294	3.40136	219	1.82648
A25T;C163G	212	0	186	0	211	0.473934	260	2.69231	209	0.478469	245	4.08163	175	1.14286
A25T;C163T	304	0.986842	230	4.78261	253	3.95257	266	14.2857	269	6.3197	211	20.3791	180	23.3333
A25T;T164A	199	0.502513	212	0.943396	203	0.985222	253	15.415	237	9.2827	248	10.4839	180	11.6667
A25T;T164C	160	0	137	0.729927	122	0.819672	134	5.22388	129	14.7287	98	7.14286	97	9.27835
A25T;T164G	162	4.93827	141	1.41844	173	0	178	5.05618	141	4.96454	139	8.63309	112	8.03571
A25T;C165A	367	0.544959	378	1.5873	294	2.72109	375	9.6	304	6.90789	293	19.7952	295	17.6271
A25T;C165G	303	0	227	1.32159	281	4.98221	278	6.83453	232	11.6379	237	6.32911	207	7.24638
A25T;C165T	362	0.276243	252	0.793651	332	6.3253	353	17.5637	298	7.71812	287	15.6794	230	15.6522
A25T;T166A	272	0.367647	148	5.40541	217	4.14747	294	7.48299	244	9.42623	184	16.3043	197	16.7513
A25T;T166C	187	0.534759	137	5.10949	144	13.8889	166	28.9157	99	20.202	158	18.9873	120	32.5
A25T;T166G	181	0	175	1.71429	151	5.96026	216	12.963	180	13.8889	180	21.1111	172	27.3256
A25T;G167A	396	0	282	3.5461	292	7.87671	290	8.96552	293	16.3823	272	19.4853	230	22.1739
A25T;G167C	318	0.314465	239	0	224	3.57143	247	4.8583	305	17.0492	203	19.2118	192	14.0625
A25T;G167T	333	0	245	3.67347	279	14.6953	269	17.8439	293	19.1126	248	23.7903	283	26.8551
A25T;C168A	342	0.877193	262	2.29008	263	10.2662	294	12.2449	227	13.6564	209	21.5311	207	16.4251
A25T;C168G	211	0.947867	198	5.05051	251	5.17928	231	15.5844	193	13.4715	224	20.5357	123	17.8862
A25T;C168T	306	0.653595	298	6.71141	220	10.9091	343	20.4082	295	14.9153	306	22.549	222	23.8739
A25T;G169A	394	0	314	8.9172	298	12.0805	403	23.8213	332	15.0602	336	28.2738	249	26.506
A25T;G169C	351	0.854701	231	9.09091	249	18.0723	337	24.9258	273	21.2454	304	24.6711	205	21.4634
A25T;G169T	551	1.45191	346	5.20231	328	11.5854	442	26.9231	339	18.8791	365	20.5479	265	14.717
A25T;G170A	240	0.833333	227	5.28634	219	3.65297	287	15.331	215	20.4651	205	13.6585	203	17.734
A25T;G170C	177	0	174	5.74713	131	6.10687	219	9.58904	149	11.4094	167	13.7725	108	9.25926
A25T;G170T	289	0.692042	202	0.49505	224	6.25	251	14.741	264	14.3939	273	9.89011	205	12.6829
A25T;T171A	254	1.1811	210	3.33333	178	2.80899	212	18.3962	165	16.9697	187	22.9947	134	27.6119
A25T;T171C	160	2.5	129	10.8527	126	10.3175	147	17.0068	141	24.8227	131	30.5344	94	22.3404
A25T;T171G	206	0	124	4.03226	126	2.38095	202	9.40594	149	12.7517	144	23.6111	111	21.6216
A25T;T172A	282	0	264	1.13636	181	4.41989	215	8.37209	174	4.02299	153	6.53595	116	18.9655
A25T;T172C	156	0	147	7.48299	157	16.5605	202	31.1881	145	28.9655	144	30.5556	154	31.8182
A25T;T172G	172	0	169	1.18343	189	10.582	180	13.3333	149	18.7919	137	17.5182	87	12.6437
A25T;T173A	211	0.947867	168	2.38095	189	10.582	233	15.0215	194	20.6186	207	22.2222	148	29.7297
A25T;T173C	174	0	161	2.48447	104	3.84615	124	20.1613	132	10.6061	96	18.75	84	26.1905
A25T;T173G	200	3	136	7.35294	167	13.7725	206	16.5049	131	27.4809	120	20.8333	137	18.2482
A25T;T174A	271	0	180	4.44444	216	2.77778	208	14.4231	168	5.95238	142	11.9718	150	22.6667
A25T;T174C	157	1.27389	123	17.0732	100	27	149	35.5705	150	33.3333	152	32.8947	107	18.6916
A25T;T174G	148	2.02703	87	6.89655	114	10.5263	165	10.303	163	21.4724	131	26.7176	90	24.4444
A25T;T175A	243	0	199	4.0201	212	15.0943	213	21.1268	179	21.7877	149	24.1611	151	33.7748
A25T;T175C	224	1.33929	201	6.96517	134	15.6716	252	24.2063	208	25.4808	209	26.7943	159	37.7358
A25T;T175G	174	0.574713	159	1.88679	130	10	137	6.56934	141	4.96454	103	13.5922	131	11.4504
A25T;C176A	228	1.75439	191	6.80628	164	11.5854	196	16.8367	189	30.6878	216	17.1296	181	24.3094
A25T;C176G	196	0	135	12.5926	123	16.2602	140	21.4286	163	23.9264	114	28.9474	138	23.1884
A25T;C176T	317	0	216	1.85185	176	7.38636	233	12.8755	146	13.6986	180	27.2222	159	13.2075
A25T;A177C	206	0	199	2.51256	194	7.73196	184	25.5435	172	18.0233	183	18.0328	166	22.8916
A25T;A177G	89	0	99	0	73	13.6986	76	7.89474	66	1.51515	80	22.5	75	21.3333
A25T;A177T	266	2.63158	231	1.2987	197	8.62944	275	15.2727	206	8.73786	194	21.6495	188	21.8085
A25T;G178A	255	0	206	0	214	0	228	0.877193	226	0.884956	245	4.4898	221	4.52489
A25T;G178C	251	0	165	0.606061	160	0.625	282	1.41844	221	1.35747	257	6.61479	288	1.04167
A25T;G178T	256	0.390625	195	0	250	3.6	292	1.36986	252	1.5873	296	2.36486	255	1.56863
A25T;A179C	173	1.7341	111	4.5045	78	19.2308	125	33.6	129	17.8295	133	23.3083	107	27.1028
A25T;A179G	100	0	108	0.925926	98	7.14286	114	7.01754	85	17.6471	87	14.9425	105	11.4286
A25T;A179T	233	0	173	8.09249	166	12.6506	205	28.7805	159	6.91824	224	41.0714	162	35.8025
A25T;T180A	175	0	174	8.62069	138	13.7681	166	24.0964	147	22.449	158	24.0506	106	30.1887
A25T;T180C	99	0	47	0	49	12.2449	81	8.64198	65	12.3077	62	24.1935	44	13.6364
A25T;T180G	137	5.10949	131	8.39695	95	5.26316	105	15.2381	119	39.4958	124	29.0323	127	32.2835
A25T;T181A	229	0	157	0	175	9.71429	269	14.8699	193	10.3627	171	14.0351	172	16.8605
A25T;T181C	179	0	141	9.21986	104	0	174	7.47126	132	3.78788	157	11.465	153	12.4183
A25T;T181G	175	4.57143	135	18.5185	184	38.0435	233	45.4936	291	49.4845	227	51.1013	265	54.3396
A25T;A182C	186	0	151	0	145	0	146	0.684932	196	2.04082	170	0	179	0.558659
A25T;A182G	132	0.757576	113	13.2743	88	3.40909	107	17.757	122	22.1311	123	22.7642	123	18.6992
A25T;A182T	303	0	228	0	194	0.515464	250	0	204	0.490196	236	0	279	0.358423
A25T;G183A	174	0	192	1.5625	116	0.862069	151	0.662252	157	0	158	1.26582	195	0
A25T;G183C	122	0.819672	115	0	166	1.20482	202	3.46535	126	3.1746	149	1.34228	141	1.41844
A25T;G183T	169	0	169	2.95858	153	0.653595	233	1.71674	201	0.497512	222	1.35135	190	3.15789
A25T;G184A	179	0	101	2.9703	146	0	199	0.502513	181	2.76243	174	2.29885	129	1.55039
A25T;G184C	137	0.729927	117	0	127	3.93701	213	3.75587	200	2.5	147	7.48299	182	2.74725
A25T;G184T	198	0	166	3.01205	157	0	246	4.87805	188	1.59574	209	0	197	4.56853
A25T;T185A	71	0	109	0	75	0	110	16.3636	96	13.5417	103	27.1845	120	30.8333
A25T;T185C	161	1.24224	126	1.5873	87	10.3448	171	19.2982	153	21.5686	116	30.1724	141	29.7872
A25T;T185G	109	0.917431	96	0	88	1.13636	87	1.14943	78	2.5641	67	5.97015	106	7.54717
A25T;A186C	135	0	129	0.775194	102	5.88235	142	16.1972	167	37.1257	143	27.972	104	27.8846
A25T;A186G	141	0	123	20.3252	143	32.8671	198	48.4848	189	50.2646	179	59.7765	207	49.2754
A25T;A186T	227	0.440529	189	0.529101	180	4.44444	147	14.966	173	29.4798	178	10.6742	163	22.0859
A25T;G187A	175	0	121	4.95868	134	9.70149	195	27.1795	124	19.3548	127	34.6457	135	26.6667
A25T;G187C	272	3.67647	191	8.37696	241	12.0332	282	22.695	285	25.9649	343	42.5656	290	33.1034
A25T;G187T	238	0	241	4.56432	243	10.6996	263	10.6464	185	9.72973	233	15.4506	186	26.3441
A25T;T188A	214	0.46729	178	2.80899	167	2.99401	171	15.7895	175	19.4286	141	22.695	142	22.5352
A25T;T188C	247	0.404858	181	2.20994	187	13.9037	220	9.54545	134	21.6418	240	18.75	213	27.23
A25T;T188G	182	0	161	0.621118	162	8.64198	206	6.31068	137	3.64964	184	14.6739	139	12.9496
A25T;C189A	125	0	102	3.92157	98	0	129	0	141	5.67376	135	4.44444	142	4.22535
A25T;C189G	176	0	156	0	164	0	231	1.7316	184	1.63043	214	3.73832	188	3.19149
A25T;C189T	200	0	108	6.48148	131	10.687	153	7.84314	129	13.1783	110	23.6364	102	21.5686
A25T;G190A	233	0	175	7.42857	172	11.6279	156	17.3077	169	27.8107	134	25.3731	180	41.1111
A25T;G190C	274	3.28467	152	11.8421	182	12.0879	198	9.09091	181	18.7845	158	29.7468	134	35.8209
A25T;G190T	304	0	199	6.03015	198	7.07071	209	16.2679	220	19.0909	149	24.8322	189	14.8148
A25T;A191C	253	0.790514	122	7.37705	151	5.29801	196	23.9796	158	10.1266	178	20.7865	117	22.2222
A25T;A191G	224	0	226	5.75221	161	9.93789	202	13.3663	152	13.1579	161	17.3913	173	28.9017
A25T;A191T	249	1.20482	173	4.04624	175	4.57143	237	14.346	194	11.3402	188	27.1277	147	18.3673
A25T;A192C	218	1.37615	140	8.57143	178	12.3596	180	8.33333	143	18.8811	132	23.4848	117	20.5128
A25T;A192G	173	0.578035	138	5.7971	116	11.2069	129	18.6047	103	9.70874	125	25.6	75	21.3333
A25T;A192T	282	0	208	1.92308	190	8.94737	295	19.322	227	23.7885	202	21.7822	142	28.169
A25T;A193C	202	0.49505	166	9.03614	121	8.26446	145	8.27586	148	19.5946	152	30.9211	114	17.5439
A25T;A193G	135	0	111	0.900901	121	9.09091	128	12.5	112	19.6429	97	13.4021	84	29.7619
A25T;A193T	210	0	183	2.18579	170	11.1765	185	25.9459	143	13.2867	189	31.2169	125	34.4
A25T;A194C	236	0	152	2.63158	141	5.67376	163	8.58896	153	8.49673	168	13.6905	134	26.1194
A25T;A194G	111	0.900901	111	1.8018	77	14.2857	132	32.5758	64	20.3125	88	21.5909	70	21.4286
A25T;A194T	153	1.30719	126	7.93651	117	8.54701	141	2.12766	143	8.39161	122	18.0328	73	16.4384
A25T;A195C	132	0	92	7.6087	134	7.46269	97	8.24742	122	13.9344	98	17.3469	98	13.2653
A25T;A195G	150	0	117	6.83761	90	8.88889	150	17.3333	120	19.1667	127	33.0709	91	24.1758
A25T;A195T	222	0	139	0	187	13.9037	202	22.7723	199	15.5779	143	20.979	122	13.9344
A25T;C196A	165	0.606061	108	2.77778	154	14.9351	183	17.4863	157	28.6624	130	32.3077	151	36.4238
A25T;C196G	98	3.06122	73	6.84932	115	23.4783	118	43.2203	138	42.7536	134	54.4776	132	49.2424
A25T;C196T	220	1.36364	204	3.43137	115	12.1739	151	15.894	141	21.2766	123	17.0732	147	28.5714
A25T;C197A	226	0	170	6.47059	190	9.47368	222	23.4234	190	14.2105	184	27.7174	180	22.2222
A25T;C197G	193	0.518135	125	1.6	164	14.6341	172	26.1628	200	47	191	43.9791	145	43.4483
A25T;C197T	173	0	122	0.819672	128	3.90625	130	23.0769	137	10.219	103	18.4466	110	37.2727
A25T;T198A	99	0	114	7.01754	81	8.64198	133	18.797	119	21.8487	135	13.3333	101	13.8614
A25T;T198C	149	0	98	3.06122	84	16.6667	98	20.4082	113	31.8584	136	20.5882	72	38.8889
A25T;T198G	37	0	26	0	33	30.303	30	30	36	22.2222	23	56.5217	36	36.1111
A25T;A199C	56	0	67	0	53	3.77358	70	1.42857	73	0	52	21.1538	44	15.9091
A25T;A199G	112	0	67	2.98507	71	11.2676	121	26.4463	93	7.52688	100	16	70	31.4286
A25T;A199T	141	0	128	4.6875	146	3.42466	168	8.33333	138	5.7971	126	17.4603	150	30
A25T;A200C	308	0	264	0.757576	234	5.12821	314	8.28025	322	9.31677	286	14.3357	224	26.7857
A25T;A200G	184	0.543478	84	0	180	11.1111	151	14.5695	144	16.6667	109	27.5229	112	16.9643
A25T;A200T	361	0.554017	185	2.16216	228	3.07018	300	11	209	14.8325	237	11.8143	240	18.75
A25T;G201A	116	0	125	3.2	86	16.2791	113	14.1593	112	16.9643	101	23.7624	65	23.0769
A25T;G201C	270	0	184	1.63043	170	3.52941	268	14.5522	219	15.9817	224	16.5179	166	22.8916
A25T;G201T	192	0	168	2.38095	159	4.40252	133	15.0376	136	5.88235	160	13.75	158	26.5823
A25T;A202C	413	1.69492	262	7.25191	144	15.2778	263	18.251	238	8.40336	197	21.8274	212	25.4717
A25T;A202G	172	0	137	5.83942	93	0	129	17.8295	90	6.66667	75	14.6667	92	18.4783
A25T;A202T	345	0	229	3.49345	208	12.9808	296	11.8243	232	23.2759	258	22.4806	201	17.4129
A25T;A203C	431	0.464037	323	4.02477	294	8.5034	421	19.2399	290	14.4828	275	24.7273	249	27.3092
A25T;A203G	139	2.15827	101	3.9604	85	9.41176	159	15.0943	96	28.125	143	29.3706	120	40
A25T;A203T	398	0	253	1.97628	236	15.2542	236	14.8305	222	14.4144	226	17.6991	250	22.4
A25T;A204C	198	0	127	1.5748	104	0.961538	162	8.02469	121	14.876	122	14.7541	99	22.2222
A25T;A204G	296	0	205	4.39024	168	24.4048	184	42.9348	277	35.0181	225	37.7778	176	34.0909
A25T;A204T	149	0.671141	124	3.22581	113	11.5044	123	5.69106	106	25.4717	121	18.1818	104	25.9615
A25T;T205A	117	0	70	0	42	0	54	18.5185	78	21.7949	58	12.069	62	14.5161
A25T;T205C	163	1.22699	72	8.33333	64	10.9375	60	21.6667	76	15.7895	93	24.7312	73	34.2466
A25T;T205G	175	1.14286	110	6.36364	147	14.966	145	21.3793	128	25.7812	135	27.4074	130	25.3846
A25T;T206A	167	0	143	12.5874	114	12.2807	124	16.129	173	12.1387	106	18.8679	87	12.6437
A25T;T206C	122	0	74	2.7027	48	8.33333	61	19.6721	75	14.6667	44	13.6364	49	14.2857
A25T;T206G	55	0	43	9.30233	52	15.3846	69	27.5362	51	31.3725	90	55.5556	72	45.8333
A25T;T207A	111	1.8018	76	19.7368	123	39.8374	141	44.6809	136	60.2941	144	63.1944	125	68
A25T;T207C	54	0	68	20.5882	47	42.5532	79	40.5063	47	36.1702	88	47.7273	56	55.3571
A25T;T207G	65	3.07692	84	5.95238	58	15.5172	92	36.9565	77	44.1558	89	60.6742	85	65.8824
A25T;A208C	32	0	52	0	28	14.2857	41	12.1951	26	7.69231	47	0	36	13.8889
A25T;A208G	35	0	59	1.69492	62	8.06452	33	48.4848	44	31.8182	44	25	46	23.913
A25T;A208T	49	0	32	0	39	5.12821	40	12.5	36	13.8889	46	21.7391	46	26.087
A25T;C209A	78	0	68	0	78	0	115	0	95	0	102	0	85	0
A25T;C209G	48	0	63	0	56	0	79	0	72	0	83	0	58	0
A25T;C209T	84	0	45	4.44444	61	4.91803	86	2.32558	66	3.0303	81	13.5802	53	9.43396
A25T;C210A	95	0	70	0	62	0	95	0	84	1.19048	88	0	84	0
A25T;C210G	106	0	66	0	79	0	83	0	63	1.5873	120	1.66667	76	0
A25T;C210T	74	0	51	7.84314	54	9.25926	86	4.65116	63	4.7619	51	1.96078	49	2.04082
A25T;T211A	151	0	147	0	113	0	134	0	129	0	173	0	133	0
A25T;T211C	87	0	64	0	60	0	88	2.27273	73	0	98	2.04082	83	2.40964
A25T;T211G	67	0	34	0	40	5	65	1.53846	64	15.625	71	19.7183	58	13.7931
A26C;A27C	80	0	63	3.1746	42	2.38095	71	0	69	0	55	16.3636	45	13.3333
A26C;A27G	44	0	48	0	35	0	38	15.7895	25	40	22	13.6364	27	25.9259
A26C;A27T	93	0	51	7.84314	51	3.92157	97	2.06186	50	14	41	26.8293	47	10.6383
A26C;A28C	27	0	41	0	45	0	53	0	31	0	19	15.7895	23	21.7391
A26C;A28G	23	0	5	0	10	10	25	8	31	0	21	9.52381	13	23.0769
A26C;A28T	27	0	39	0	41	0	38	15.7895	18	0	27	37.037	27	29.6296
A26C;A29C	58	0	42	0	36	2.77778	46	4.34783	31	0	40	20	27	0
A26C;A29G	56	0	33	0	35	2.85714	79	0	30	23.3333	46	19.5652	31	25.8065
[truncated: 39,331 more rows]

## Sheet: PKI Library Replicate 2
variant	0M_Reads	0M_PC	2M_Reads	2M_PC	5M_Reads	5M_PC	10M_Reads	10M_PC	15M_Reads	15M_PC	30M_Reads	30M_PC	60M_Reads	60M_PC
Time (min)-->	0	0	2	2	5	5	10	10	15	15	30	30	60	60		Variant Position Number shown in this file is the CrPV Genome position number minus 6,005
WT	6581194	0.43369	7209377	5.03715	7007729	10.3521	4046591	12.8504	3472218	12.3167	4419863	15.3685	4397086	16.1301
C24A	21221	0.523067	26040	3.67127	25663	8.2843	13938	11.4651	11513	11.3437	14320	15.4818	14242	18.5227
C24G	16235	0.492763	19048	4.23142	18321	9.25168	10033	12.5885	8839	13.4178	11510	16.6985	11059	17.2348
C24T	23893	0.523166	27760	4.55692	26330	10.3912	14896	12.6678	12930	12.6218	15825	15.8736	16131	18.0212		Example: C6166 is shown in this file as C161
A25C	32582	0.4481	35977	4.82253	34429	11.0575	19717	14.9516	17179	13.7144	22117	16.9688	20966	18.4537
A25G	39826	0.479586	44011	5.31458	42747	10.4686	24138	13.5761	21401	12.8826	27423	16.1397	26456	17.1152
A25T	35568	0.466712	41949	4.5007	40962	9.01323	22304	12.9977	19369	12.4994	24322	17.774	23961	18.0877
A26C	23429	0.486576	26853	3.24731	27747	8.127	15407	11.7933	13345	12.1169	16630	16.2598	15388	17.8256
A26G	34733	0.423229	38571	5.0608	37088	10.556	21331	12.2545	18374	10.7652	23009	14.9072	23016	14.6333
A26T	35819	0.346185	38893	4.88263	38926	10.2322	21905	12.6683	18723	13.4113	23792	16.5518	22517	17.1915
A27C	30641	0.499331	33823	5.02321	32385	10.2517	18478	12.3011	16101	12.0055	21008	15.6655	19963	16.9013
A27G	22084	0.421119	25174	4.48081	24881	9.70218	13737	13.6565	11945	12.9929	15509	18.0927	15054	17.8225
A27T	36357	0.316308	39579	5.20225	37879	9.71251	21974	13.029	18702	13.4852	24184	16.1594	23511	16.5284
A28C	32459	0.406667	36230	4.88821	35696	10.2196	20188	13.7408	17620	13.8933	22613	16.1412	21482	15.9715
A28G	32803	0.335335	35689	4.78859	34301	10.1222	20224	12.3418	17553	12.6417	23464	15.0656	21950	14.7016
A28T	36588	0.396305	40807	4.53844	38975	10.0244	21978	11.9392	18662	12.6889	24929	14.9224	23814	16.1334
A29C	36884	0.403969	40162	4.70843	40203	10.5092	22473	13.1803	19110	13.281	24970	15.4185	23958	16.8545
A29G	40888	0.508707	44139	4.63762	43580	10.3006	25059	12.5943	21420	12.7638	27770	15.2575	27710	15.6622
A29T	40231	0.517014	44747	5.24728	44481	12.2772	25418	16.7598	20854	15.4934	26864	20.3209	25887	20.0139
T30A	42089	0.346884	53222	2.21337	52531	5.29211	28802	8.94035	24044	9.38696	28570	12.4256	26967	14.8478
T30C	42439	0.412357	48063	4.27772	44962	9.8839	25216	13.0393	21686	13.4004	27756	16.4073	26955	17.1582
T30G	28840	0.461165	35822	2.14114	35240	5.19296	19515	8.38842	16221	9.19179	19391	12.7121	18219	14.2489
G31A	53829	0.378978	61599	4.4189	58579	9.57852	32052	12.8572	27416	12.7991	33780	16.045	33675	17.2888
G31C	49192	0.432997	56102	3.99451	51586	9.77203	28812	13.418	24628	13.3304	30989	15.4894	30005	17.8337
G31T	52727	0.447589	59436	4.1776	56464	9.84167	31579	13.1321	26195	12.8345	33151	16.1383	32454	17.3168
T38A	45258	0.304918	58548	1.06408	60185	2.43582	32416	4.47618	26796	5.12763	30370	8.24498	25637	11.343
T38C	52008	0.44224	58704	3.30812	58248	7.96766	32607	11.5221	25933	11.4912	33159	14.8557	31490	16.907
T38G	37386	0.374472	46495	1.33778	48459	3.4751	26453	5.82921	21371	6.75214	25654	9.99064	22605	12.4972
G39A	62653	0.421368	72360	3.67745	70990	8.96464	39068	11.8921	33151	11.8518	42074	14.4436	41276	15.8979
G39C	46366	0.32567	57242	2.23437	55819	5.55725	31317	8.74286	25344	9.375	31280	12.6662	29926	14.4924
G39T	53486	0.364581	64062	2.64744	65887	6.50356	36153	9.77236	29001	10.1721	36267	13.3179	35623	15.3805
C40A	31828	0.411587	38717	1.98879	42106	5.03491	23810	9.19782	19257	12.0216	24580	18.0553	22983	22.7472
C40G	30655	0.456695	35617	4.49504	36453	9.89219	20303	13.8403	16986	13.57	21592	16.8766	20666	18.499
C40T	40339	0.384244	47106	3.87849	46225	8.27258	25578	11.3457	21043	11.4908	27196	14.5793	26367	16.0845
T41A	40488	0.397649	43988	5.73793	42412	12.0155	23994	15.0121	20196	15.1268	25817	19.1928	25134	20.2594
T41C	41547	0.368258	45872	4.68913	44004	10.1968	25112	12.2133	21499	11.675	27435	14.682	26555	15.3041
T41G	32602	0.549046	34707	6.1198	34404	13.574	20072	16.3063	17370	16.1197	22225	19.3836	21474	20.6017
T42A	34062	0.422758	38783	5.48952	36844	11.3044	21342	15.8045	18213	15.5329	23473	18.2295	22700	19.1145
T42C	39315	0.340837	44541	4.59352	42533	10.3167	24280	12.6483	20703	12.0707	26601	15.2137	26207	16.5795
T42G	32890	0.440863	37288	3.31742	37040	8.7986	20644	12.4734	17175	13.9156	21907	17.0037	20603	17.8324
G43A	23911	0.468404	29197	3.63393	30334	7.86246	16746	10.9877	13789	12.1909	17389	15.6766	16346	17.4355
G43C	19465	0.297971	24459	1.54135	25862	3.51094	14633	5.58327	11792	6.43657	14242	8.63643	12575	11.5149
G43T	21124	0.302973	27763	1.90902	29284	4.25147	15808	5.94003	12914	6.76011	15741	10.2217	12970	12.1588
T44A	37971	0.389771	43109	4.60461	42810	10.3644	23802	13.1586	19912	13.419	25762	17.6112	24263	18.5632
T44C	39798	0.459822	43184	5.48351	43612	11.3203	24776	14.4454	21296	14.1905	26615	17.1219	25940	18.8628
T44G	35375	0.508834	38026	6.35355	37683	12.7511	22180	15.7619	18306	15.809	23769	18.8691	23296	20.085
A45C	35132	0.489582	37614	5.11778	35681	11.8915	20012	15.7006	16611	14.9419	21616	19.1849	19935	21.0183
A45G	40790	0.441285	45387	5.5875	43080	12.0102	25425	14.352	21312	14.6725	27737	17.3054	27153	18.0938
A45T	38362	0.427506	41610	5.42418	40523	10.6162	22281	13.3028	18934	13.7213	24033	16.3359	22378	18.183
A46C	38409	0.377516	41897	5.37986	39825	10.7671	23106	13.3905	19377	13.5728	24792	16.3077	24475	17.3238
A46G	32320	0.615718	35491	6.53123	35709	14.7302	20227	19.3454	17405	17.6041	21949	21.0761	20984	21.6975
A46T	44769	0.444504	49706	5.10401	47997	10.7944	28042	13.1695	23527	12.6408	30756	15.4669	29419	16.7885
A47C	43638	0.462899	45213	5.88326	43889	10.8114	25367	14.1522	20944	12.3615	26474	16.0535	25571	17.4221
A47G	41589	0.459256	43503	6.62253	41954	13.4004	23756	15.937	19550	15.3862	25045	19.2494	23008	20.8449
A47T	46790	0.438128	47061	6.66369	46907	12.2775	26114	14.6129	22167	13.4975	28187	16.3799	26709	18.4994
T48A	43314	0.429422	46290	5.08317	44795	10.5257	24858	12.9174	20205	12.7048	24267	15.4943	21922	16.6819
T48C	40140	0.488291	42850	6.23337	41253	12.656	23121	15.4492	18321	13.6565	23573	17.9867	21315	19.2071
T48G	37720	0.421527	39618	5.55303	38338	11.2891	21482	13.9326	17536	13.1159	21625	15.9214	19925	17.7716
G57A	45400	0.403084	57292	2.71766	61881	6.98437	36948	9.47007	32332	10.2777	45185	13.489	42232	16.0636
G57C	37691	0.408586	48781	2.35133	50762	5.88629	31237	8.84528	27643	9.28626	36365	12.6798	34799	13.9745
G57T	48387	0.411267	61368	2.9429	64536	6.61026	38082	9.70012	33492	9.99642	45318	13.6281	43010	15.6963
A58C	37330	0.474149	44543	4.57086	44091	9.34431	27601	13.0974	23501	13.3143	29938	16.9016	29237	18.7434
A58G	25275	0.490603	29947	4.19074	28688	9.72532	17335	12.8757	14531	12.2428	18507	14.3946	18443	15.3066
A58T	43354	0.509757	51365	5.63029	51403	12.3884	31493	15.994	26343	15.5943	34237	19.6016	33622	20.0048
G59A	49310	0.436017	62439	3.09422	64583	6.01242	37175	8.58642	31605	9.71998	41361	13.3604	37318	15.2956
G59C	44997	0.38447	56664	2.09657	57365	4.99259	34644	8.20921	29364	8.99401	36794	12.4912	34676	14.0212
G59T	51114	0.397151	64183	2.2654	66722	4.68661	40196	7.88387	34256	8.29052	44100	11.3946	39641	13.1985
A60C	29816	0.378991	36174	3.49975	35888	7.35901	22196	9.39809	18464	9.8516	23940	13.4503	23000	14.213
A60G	32922	0.428285	36730	4.64743	36409	9.54434	21961	12.1852	18725	11.3164	23212	14.695	23247	14.5653
A60T	42098	0.475082	51069	4.1532	51007	8.76938	30347	11.2532	25870	11.6969	33350	14.7226	32870	16.1272
G61A	48155	0.36341	60650	2.41385	63693	4.75876	36815	7.08407	31866	8.06188	42127	10.2927	37693	12.1959
G61C	34785	0.482967	44075	2.33693	45464	4.75981	27274	6.74635	23046	7.87121	28838	11.0757	26114	12.254
G61T	24632	0.495291	31930	3.45756	34611	7.7721	21602	13.221	19038	16.8032	26299	21.9286	26201	25.4265
G62A	58208	0.357339	67823	3.6669	67399	7.3102	37624	10.3923	32322	10.6522	41758	13.5303	39923	15.0815
G62C	32867	0.459427	39226	3.88773	38702	7.50607	22959	10.2487	19211	10.5304	24979	15.2768	24086	15.6647
G62T	42671	0.417145	48726	3.96092	50247	7.91291	28775	10.6447	24535	11.0251	32269	13.8833	30253	15.2679
A69C	35989	0.50571	38531	5.34115	36508	9.68829	20003	12.9831	16870	11.1322	19524	14.495	17681	16.7524
A69G	32196	0.419307	33584	4.99047	32313	9.37703	17559	11.5781	14688	11.7783	17036	13.9293	15648	15.0498
A69T	40236	0.449846	42578	4.74423	40808	9.28739	22162	10.7572	18868	10.6742	22351	13.6504	19329	16.1312
A70C	43942	0.512039	45799	6.41062	43861	12.4256	25609	15.108	21993	14.7456	27445	17.8758	27101	19.9734
A70G	44435	0.434342	47389	5.61101	48442	10.718	27286	13.4904	23347	13.2265	29824	16.936	29310	18.2361
A70T	50600	0.428854	51046	6.51569	49577	11.0777	27679	13.223	23457	12.6444	30014	16.489	28309	18.2098
T71A	40433	0.497119	42040	6.62702	43246	12.0913	24154	16.1712	20602	16.1683	26608	20.6404	26369	22.2193
T71C	38747	0.467133	41503	5.70802	41020	11.9113	22998	15.4666	19273	15.5036	24251	18.4611	23614	20.4963
T71G	37685	0.408651	41513	4.9888	40949	10.43	22304	14.9121	18826	15.3352	24542	20.304	23785	21.6775
T72A	46615	0.476242	50693	5.78975	50741	11.7932	28087	15.1743	23801	15.6128	31917	19.7168	29916	21.2428
T72C	32524	0.451974	36464	4.86781	35521	10.0645	19958	13.3931	16648	13.8275	21317	16.9208	20738	18.1599
T72G	32658	0.560353	36368	5.3756	37176	11.2519	20378	14.9279	16552	15.7745	21855	19.5241	20694	21.238
A73C	28198	0.500035	31403	5.96758	30873	13.5393	18173	16.4255	15712	16.0769	19865	18.8271	19843	21.3325
A73G	37587	0.545401	41465	5.59026	40372	11.8349	23024	16.3395	19678	14.7525	25177	18.2905	24662	19.0577
A73T	40155	0.560329	43822	7.19502	43219	15.6713	25151	19.1563	21068	18.0321	27624	21.4958	26990	22.8418
C74A	29805	0.456299	35811	3.07168	39151	7.32804	21323	10.2518	17720	12.7427	21838	16.7644	19204	19.0481
C74G	22512	0.639659	26451	7.78799	27782	16.6079	16237	21.5557	13723	21.3729	18184	25.7259	17710	28.2722
C74T	43692	0.553877	47541	6.72893	49589	14.7674	27485	17.6678	23617	17.0979	32495	20.954	30438	23.1586
A75C	27821	0.557133	29532	6.51497	30215	13.2351	17777	16.2288	14913	17.3674	19678	21.181	19668	21.9697
A75G	37402	0.681782	41006	8.21831	41612	17.3147	24177	21.0531	21842	19.6136	28832	23.2103	27888	22.8306
A75T	37552	0.439391	41641	6.14298	40829	12.3442	23469	15.0496	19918	14.3237	26661	18.4839	25381	20.208
A76C	28200	0.542553	31148	6.71632	31030	13.6255	17633	17.2007	14330	18.4368	18533	21.3781	18200	23.956
A76G	41397	0.446892	43873	5.68915	45949	12.3855	26260	15.6359	20969	14.2687	27283	17.7217	27074	18.0099
A76T	39870	0.464008	45255	4.86134	43509	10.1037	24541	13.6384	21378	13.2566	27809	15.3475	26733	17.4129
G77A	30389	0.315904	36777	2.42271	39007	5.05038	21307	8.3259	17501	8.95377	20220	13.9318	17904	13.9745
G77C	35837	0.371125	45086	1.53928	46893	3.60182	25722	6.32532	21194	7.53043	25081	11.1997	21799	13.3584
G77T	33675	0.433556	41040	2.98002	44148	6.12032	24233	9.99051	19663	10.1358	23721	15.3577	20099	16.3341
T78A	40874	0.322944	50321	1.06715	54423	2.0947	30664	3.90686	24668	4.39841	29337	7.50588	23357	10.956
T78C	42186	0.438534	49283	3.83499	48076	8.36384	26160	11.38	22123	10.8258	27814	14.0109	27358	15.8345
T78G	27154	0.486116	33930	1.89508	34967	5.31072	19396	8.26975	15438	9.40536	18555	14.6322	17335	16.9368
A79C	39898	0.42358	49324	3.12424	47524	8.19586	26860	11.4557	22205	11.7001	27323	15.4083	26593	17.5798
A79G	38682	0.462748	48753	2.00398	50715	5.97259	28055	9.76297	22710	10.3258	26884	15.2172	23942	16.5066
A79T	47605	0.409621	59230	2.28938	59483	6.33122	32155	9.62525	26592	10.3565	31937	14.6476	30174	16.0403
T84A	51919	0.40255	57498	4.21232	54589	9.20698	30521	12.8862	25639	12.4303	32362	16.2011	31810	17.6831
T84C	34838	0.384637	40524	4.41714	40107	9.50458	21654	13.1985	18872	13.2153	23312	17.1929	22392	19.5695
T84G	38105	0.398898	43799	4.40649	41600	10.0361	23273	13.7842	19380	13.9783	24586	17.5018	24441	19.2177
A85C	29838	0.439037	31523	4.60299	31980	10.444	17815	15.4926	15110	15.4203	19970	19.2939	19289	21.9192
A85G	48329	0.461421	53968	4.75838	51739	10.1954	29549	14.0918	25542	12.5284	32825	15.6344	32110	17.2501
A85T	27634	0.517478	32272	4.22657	31496	10.4108	17383	14.4912	14429	14.852	18575	19.0848	17950	19.2758
T86A	33538	0.462162	38393	3.7064	37473	9.32938	21120	13.1345	17256	13.2244	22447	17.3743	21568	19.0421
T86C	25011	0.515773	27816	4.64481	26906	10.1948	15553	14.1388	13351	14.2536	16621	18.627	15945	19.3227
T86G	30917	0.375198	35003	4.1225	33952	10.344	19068	13.0375	15848	13.5222	20710	17.7837	19823	16.9803
T87A	31570	0.532151	35822	4.59215	38157	9.9143	20271	15.1399	16834	16.7399	21399	22.5992	20190	23.1402
T87C	26559	0.553485	29288	5.59273	28984	11.1165	16528	15.2348	14180	15.5078	18213	19.1237	17576	18.1725
T87G	25392	0.409578	29175	4.24679	27980	10.386	15971	14.6891	13452	14.1763	17307	18.3798	16823	18.6352
T88A	27854	0.509801	30296	5.09968	30283	11.2604	17056	14.4465	14482	14.411	18851	18.3279	18290	19.415
T88C	24135	0.501347	26830	5.31867	27859	10.9911	15017	17.4669	12598	17.09	16355	22.9288	15386	24.7368
T88G	27889	0.588045	31328	4.84551	31657	11.0465	17829	13.6856	15147	13.7255	19779	17.8674	19128	17.7698
T89A	30733	0.465298	35062	5.00827	34950	11.4821	19151	13.6703	16364	13.4625	21106	18.3123	20359	18.6748
T89C	33364	0.545498	37276	6.06288	37716	13.0528	21046	15.7084	18223	15.5408	23295	18.9311	22857	18.4145
T89G	26577	0.421417	30850	4.50567	31286	9.86384	17429	14.4128	14691	15.1317	18211	21.1685	16892	22.9695
T90A	33367	0.464531	39832	4.0947	41255	9.34675	22746	13.7255	18534	14.174	23231	18.669	21499	19.8521
T90C	29766	0.450178	32170	4.76531	32257	10.8008	18329	12.9194	15672	13.3742	19415	15.9722	19232	17.3201
T90G	35335	0.554691	42008	6.31546	42889	14.3883	24343	18.6173	20586	19.7901	26550	23.5443	24513	23.4977
G91A	20557	0.457265	23824	3.16488	24617	7.68575	12750	11.0039	10988	11.6036	14230	16.922	13078	16.8986
G91C	31518	0.428327	35291	4.78309	35197	9.48092	19157	12.4132	16290	12.5905	20905	16.2114	19155	17.7499
G91T	25125	0.40597	29116	3.65091	30314	7.36953	15711	10.7695	13366	11.7163	17098	14.9316	16342	17.1215
C160A	110176	0.845919	129894	8.99349	140798	21.7638	82583	26.9801	70850	25.3493	94649	31.4583	87844	29.5285
C160G	78308	0.524851	91153	5.28123	91027	12.4073	53002	16.0711	46091	15.6733	58979	20.0003	57516	19.871
C160T	103588	0.419933	115271	4.79392	111360	10.2829	65066	12.9038	57281	13.1475	71536	16.2953	70488	16.8894
C161A	104399	0.548856	118784	5.51758	123034	10.4621	74351	12.1182	64306	12.8246	83923	15.2175	82285	16.6166
C161G	64401	1.18942	80542	9.94016	86954	20.6212	55533	26.9371	45460	22.1997	61769	26.1199	62656	27.8345
C161T	95265	0.598331	109128	6.124	111797	13.2106	69867	16.8535	58018	14.3731	76043	17.544	73411	18.1826
T162A	66592	0.726814	78648	6.84061	77695	15.0524	48656	18.8404	40829	17.4214	51609	21.3296	51880	21.9854
T162C	38792	0.497525	44674	5.24242	42960	10.1606	26980	13.1764	22664	13.634	27783	16.7764	28362	17.5058
T162G	52100	0.913628	65176	8.78851	61941	19.1037	41805	24.7961	33445	22.6282	41440	27.2563	43888	26.0777
C163A	83180	1.11565	105494	9.44509	118502	22.4182	72333	28.5928	61439	29.4829	80870	33.4191	74279	34.1092
C163G	58699	0.47701	72558	3.00725	81956	8.39475	50475	13.369	44779	14.3639	59674	17.9458	57308	20.4509
C163T	76377	0.841876	91951	7.63233	92624	18.004	55510	21.7943	48793	22.0462	62795	26.6661	61264	29.1036
T164A	62752	0.50835	75221	5.15016	76767	11.3174	47234	15.8339	39762	14.3529	52274	17.9363	53065	19.0747
T164C	41622	0.542982	48321	5.21719	48471	11.0375	30009	14.7489	23921	15.0161	30587	19.214	30645	20.1044
T164G	36805	0.497215	45021	5.29975	42619	11.4128	27715	14.8187	23672	14.9333	28336	17.3948	29818	20.2529
C165A	101249	0.480005	115664	5.25488	114283	11.0506	67418	14.5095	58104	13.6669	76213	17.5023	73880	18.2093
C165G	71992	0.518113	87769	5.48599	89045	11.8794	56078	16.0687	47541	15.6791	62080	20.1079	61598	20.1305
C165T	89692	0.503947	102226	4.98895	100999	11.1991	60225	14.4741	52443	13.1171	66888	16.8476	65497	16.7595
T166A	53065	0.363705	64771	2.60765	67242	6.24015	39245	8.95401	33659	9.2219	45805	11.8437	43871	12.131
T166C	42648	0.513506	48768	4.77977	45951	10.6614	28594	13.3804	24362	12.4702	30309	16.6155	31744	16.2991
T166G	45020	0.353176	56105	3.00152	53615	6.44596	33937	9.27601	29700	9.71044	38102	11.1936	40128	11.7574
G167A	89849	0.444078	103871	4.56817	101956	10.3123	58622	13.3329	53266	13.7086	66120	17.0599	65796	16.9083
G167C	61814	0.431941	73566	3.63347	73784	8.2999	42597	11.2848	37574	11.6277	48755	14.0498	46840	15.3864
G167T	86971	0.450725	101101	5.38274	101142	11.9822	59440	14.7594	53358	15.2123	67727	18.5613	67367	18.8119
C168A	71158	0.494674	86950	3.41461	91222	9.9373	51758	16.523	47390	14.7584	60491	19.8294	60245	19.5668
C168G	68674	0.589743	80580	6.31919	82033	15.1695	46809	20.9361	40224	19.0806	52031	24.4931	51459	24.1726
C168T	73672	0.488652	89018	4.54065	90721	10.3923	54191	14.3216	47907	14.812	62432	18.5386	62481	19.0938
G169A	108880	0.588722	121721	6.57734	123539	14.8844	72062	19.3236	61030	16.6803	79058	20.7847	75592	20.309
G169C	94292	0.592839	105960	6.29294	104281	14.6134	60056	16.8992	52901	15.9165	68442	19.7087	63638	19.5858
G169T	121098	0.551619	136450	5.55002	135511	14.1988	78849	17.0402	67248	15.7358	85980	18.7358	82290	19.5783
G170A	76037	0.643108	87820	6.66249	91086	15.3218	52825	19.7937	45079	18.1681	58872	21.9255	56319	21.4706
G170C	57289	0.761054	68401	8.07444	70638	17.7015	42270	23.4753	36521	22.932	47795	25.8228	45569	25.9848
G170T	78784	0.55595	92035	6.48232	94752	14.5897	54785	18.7259	47230	18.2935	62241	21.7943	59872	21.0349
T171A	65782	0.719042	73158	8.36546	75210	17.7942	43784	20.8067	37193	20.0817	48696	24.1313	47428	24.3443
T171C	44343	1.33054	54424	17.0678	55926	29.9503	35232	37.4376	30792	34.8045	40474	40.4457	38953	38.1485
T171G	48127	1.42124	58980	14.6745	65396	29.3443	42421	38.3277	36070	36.9143	49289	42.4334	48382	41.3418
T172A	60288	0.150942	67883	1.17261	64691	2.78864	35285	5.5491	29544	3.80111	35966	6.20308	35460	5.7586
T172C	52126	1.176	59013	12.6786	61035	25.5247	38331	32.7333	31778	28.3341	41174	33.7859	40465	32.5046
T172G	41406	0.55789	47430	5.12756	46124	12.0696	27045	15.8846	22804	14.2519	29493	19.1334	27866	19.3462
T173A	69629	0.517026	76364	5.78021	73511	13.3545	43263	16.5592	36995	14.8101	46977	18.5878	45922	18.2679
T173C	48605	0.506121	52247	6.51712	50245	14.4392	29531	17.6628	25287	15.4585	32217	20.334	31166	20.4165
T173G	42337	0.923542	51319	7.72618	54122	17.1852	32582	23.8721	27548	21.3337	35716	26.5707	35525	28.5292
T174A	68807	0.335722	73222	3.7557	69410	8.48005	38803	11.7259	33772	9.54045	42153	13.1307	41264	12.2989
T174C	44253	1.65413	54503	20.5713	58143	35.7532	37746	42.6827	31723	40.7023	43255	46.4478	42289	45.2553
T174G	45931	1.21269	51697	13.2213	54143	27.2168	33001	32.2051	27816	28.5016	35566	32.9106	35895	33.0854
T175A	66003	0.974198	76218	8.57015	78985	20.0532	46428	25.2886	38925	22.8979	51125	26.3941	49878	27.8239
T175C	62009	1.81587	75499	20.5857	81474	34.843	53842	42.647	43581	38.7187	58849	44.6278	58622	43.8607
T175G	43427	1.95731	52044	18.957	56816	32.2022	35160	39.252	29568	38.3759	38659	42.3601	37573	42.7062
C176A	66241	0.511768	70075	6.6757	67969	14.0961	39197	17.5217	33815	15.4813	44166	19.9135	42734	20.2298
C176G	50249	0.585086	55198	7.2412	55580	15.3544	32218	18.8466	27926	15.5518	36899	20.2905	35189	20.1682
C176T	73623	0.539234	78620	6.47036	76169	13.2797	42021	16.7321	37704	14.2319	47115	18.3339	45825	18.8391
A177C	60897	0.53533	63295	6.74461	61055	13.0456	35178	15.9986	29745	14.584	37353	18.1726	37523	18.8604
A177G	24570	0.818071	27905	4.89518	27911	9.82767	16050	13.8006	13512	12.5518	17476	15.1179	16899	16.7466
A177T	64084	0.472817	74908	4.13173	73376	9.7784	42403	14.0768	37343	11.5791	47493	14.5495	47360	14.5503
G178A	55610	0.185218	72091	0.434173	78732	0.844638	48736	1.40964	44748	1.56432	61653	2.43135	64460	2.50543
G178C	52401	0.293888	66395	0.590406	74300	1.0996	46391	1.80207	42083	1.44239	58788	2.35762	61518	2.6984
G178T	63061	0.158577	81700	0.388005	88998	0.72923	54510	1.21996	50860	1.2328	71468	1.96032	74264	2.03598
A179C	37546	1.42492	44900	6.31849	44837	13.6428	25970	19.5418	22313	18.3301	28892	22.238	28542	24.6759
A179G	33408	0.643558	42404	4.29676	42854	11.8519	25766	20.2476	22060	14.6963	28461	20.0696	28653	20.5249
A179T	46883	0.610029	59047	4.41174	60930	10.3365	34892	16.5167	31138	17.3133	39893	23.1469	40509	23.185
T180A	49178	0.459555	57490	4.56775	55792	10.609	31942	14.2227	27799	12.263	35415	16.044	35150	16.7482
T180C	18262	0.503778	21915	4.83687	22054	10.5242	12611	15.8037	11169	14.1463	14552	17.5027	14113	18.4298
T180G	31203	1.20501	39542	8.17106	43350	22.2076	27299	32.2246	22901	27.6975	30350	31.3707	30619	33.2375
T181A	46207	0.599476	58990	1.93931	62896	6.08624	38756	10.8216	33412	9.46367	44095	13.6705	44907	14.245
T181C	40198	0.281109	51132	1.29664	51032	3.51544	30558	5.64828	26725	4.9392	33773	7.18917	34860	7.90304
T181G	36164	2.04347	49983	15.2532	59373	30.9215	40154	43.7167	35504	42.9698	51744	48.9255	52729	50.1109
A182C	34502	0.127529	44814	0.236533	48450	0.388029	31317	0.734425	28408	0.51394	38360	0.703858	39915	0.896906
A182G	37716	1.56963	47076	20.6815	52412	37.272	34958	42.7713	29120	42.0261	40516	47.4183	42978	50.463
A182T	52592	0.138804	68727	0.192064	76523	0.296643	48442	0.439701	43464	0.326707	62088	0.375274	63245	0.460115
G183A	43628	0.178784	54912	0.391536	60925	0.709069	37053	0.952689	34463	0.763137	46551	1.12994	48728	1.42218
G183C	35406	0.183585	44658	0.425456	50048	0.529492	30853	0.8265	27995	0.692981	39866	0.95821	40038	1.11144
G183T	51404	0.15563	65087	0.344155	71097	0.531668	42615	0.760296	40912	0.75528	57225	0.903451	58570	1.04661
G184A	43706	0.240242	55578	0.413833	61618	0.585868	37635	1.08941	35299	1.03119	49808	1.23675	51514	1.87716
G184C	39920	0.160321	50834	0.263603	56278	0.430008	35828	0.881992	32726	0.638636	46953	1.02017	47854	1.23083
G184T	49931	0.15221	64994	0.364649	70694	0.647863	44823	1.26944	41678	0.935745	58726	1.60406	59805	1.87777
T185A	31137	0.539551	38582	2.06573	41893	6.01294	25041	11.8526	22537	10.7867	30668	16.5841	31699	18.1709
T185C	35259	0.58992	44348	3.01028	47479	8.95554	29897	17.5268	25785	16.401	33869	23.2425	35393	24.7281
T185G	24438	0.278255	31217	0.647083	33768	1.66134	21388	2.96428	19014	2.07742	26187	2.88693	26749	3.18517
A186C	36013	0.558132	45764	3.12254	49057	7.71959	29451	14.1319	26451	15.1488	36202	19.5486	36435	21.0924
A186G	34308	1.56232	41789	17.8636	44896	29.3033	29076	38.052	25745	36.7644	35605	42.348	33212	43.4301
A186T	53787	0.368119	65413	2.29312	66709	6.03217	37321	9.04049	33681	9.1565	44469	12.1928	44496	12.509
G187A	40747	0.512921	48300	4.32505	48040	9.90841	27893	13.5339	24249	12.6521	31568	16.748	31614	16.3029
G187C	57026	0.783853	74639	5.15414	81570	10.8422	50048	16.3783	45893	19.2164	63722	25.7227	66367	27.2425
G187T	69625	0.498384	84655	3.15516	88052	8.10089	50187	11.4751	44349	12.2573	56311	15.5387	57650	16.8812
T188A	50094	0.566934	61517	3.23813	61651	9.02662	34981	13.9504	30849	11.6017	39145	15.44	39505	16.8586
T188C	50677	0.686702	61754	5.21262	62644	11.9421	36524	17.7637	30669	15.1293	40915	18.5458	41908	20.1966
T188G	39366	0.520754	53072	1.74292	56297	4.55264	34618	9.3564	30947	7.89091	40864	11.8809	41846	10.6988
C189A	36952	0.227322	48227	0.522529	51621	1.41803	32008	2.77118	29606	2.79673	40119	4.44428	41231	4.42628
C189G	39924	0.290552	52892	0.678742	56556	1.43928	35388	2.94168	32647	2.11045	45627	3.44095	46175	3.46724
C189T	39066	0.647622	45252	3.55564	44854	7.9547	24843	11.0051	22445	10.7775	28463	13.9304	28246	14.6215
G190A	63383	0.455958	66235	5.25402	64546	11.6847	36458	13.7199	31368	12.2896	40187	16.9259	40124	16.6235
G190C	57529	1.00819	63091	9.99509	61847	19.7293	37245	22.2607	31938	20.975	41421	25.5764	40814	26.2018
G190T	68214	0.788694	69831	7.29189	66771	14.3056	39213	16.7189	34095	15.0403	41735	19.4106	41274	20.4851
A191C	65716	0.538682	69172	6.38119	66392	13.9173	39498	17.2692	33001	14.7602	42461	18.9444	41767	18.8905
A191G	57700	0.512998	62061	5.7234	60796	12.0024	34285	15.1728	29223	13.5031	37762	16.9694	37081	17.9526
A191T	78821	0.655917	87375	7.91874	84976	16.7024	49783	22.0316	42113	18.5715	55880	23.4717	54349	24.0483
A192C	54424	0.681685	57012	6.57581	54883	14.8643	32039	18.5805	27183	15.4766	34677	20.9447	33445	19.3273
A192G	39573	0.396735	44229	4.60558	42834	10.3749	24254	13.3339	21789	12.2952	26919	15.4315	26978	16.2095
A192T	76168	0.514652	82684	5.95399	78062	13.8147	44450	16.5647	37283	15.2777	48736	19.0701	46081	18.9558
A193C	47435	0.651418	51849	7.96351	49728	16.3751	29156	21.0934	25466	18.5777	32546	22.4206	32063	22.5057
A193G	35051	0.453625	38938	5.5216	37849	12.0241	21453	14.1472	18976	13.5487	23709	16.5929	23662	17.7965
A193T	57502	0.50433	61641	5.79971	58362	13.2055	33709	16.417	29146	14.5612	37352	19.4608	36879	18.4821
A194C	52181	0.387114	56099	4.19794	52509	9.51646	30319	11.8276	25559	11.1976	33330	13.5404	32706	13.7161
A194G	30604	0.526075	33962	5.80943	33168	12.4608	18682	14.0831	16312	13.0088	20984	16.4554	20546	16.9717
A194T	48497	0.311359	51864	3.89095	48572	8.23726	26957	11.689	23617	10.2511	29339	12.71	29483	13.1533
A195C	38534	0.506047	43305	6.05242	41858	12.9462	24304	15.0798	21427	15.2471	27471	18.4595	26383	18.9554
A195G	36348	0.495213	40080	5.61128	39497	11.4667	22545	15.0943	19356	13.758	24949	17.5879	24161	18.712
A195T	58125	0.517849	63837	6.24246	62498	14.3861	36948	16.8588	31104	15.072	40320	18.8864	39073	19.3868
C196A	44284	0.72035	53332	6.38266	53784	14.5601	31944	19.8003	28076	18.8773	36506	23.6208	35519	22.6921
C196G	35751	0.978994	42519	9.93673	44046	22.0633	26943	28.7236	22325	29.3662	29527	34.7242	30277	35.5418
C196T	48066	0.515957	52173	6.31553	50770	13.4036	29683	17.414	24809	15.2525	31989	18.5126	31582	19.3813
C197A	58303	0.52999	66737	5.21	66683	11.4377	39084	14.9908	33637	13.6814	42974	17.4198	41712	16.7074
C197G	46083	0.965649	54196	10.5118	55733	20.2519	33694	26.7288	29035	26.1581	38045	32.0883	36900	30.9648
C197T	47598	0.432791	51207	5.41918	50082	11.6908	28942	14.7709	24878	13.3692	31478	16.6593	29783	18.2386
T198A	31681	0.523973	35061	5.41342	34026	11.1826	19951	14.701	17063	13.2275	21562	16.0143	21230	18.0499
T198C	33008	0.569559	36921	6.15097	36343	12.1179	21560	15.654	18559	14.8014	23258	18.8365	23150	19.5032
T198G	7593	0.750691	9628	5.20357	9705	12.2926	5858	19.4264	5261	20.0342	6623	24.581	6896	27.2187
A199C	17185	0.820483	22542	4.26759	24110	10.4065	15226	18.1466	13671	19.3987	18494	25.2028	18574	27.42
A199G	23375	0.663102	28891	4.34391	29627	10.4195	17241	15.6545	14812	14.7178	19868	17.2891	19601	18.9888
A199T	39893	0.476274	48914	3.04616	52069	8.21026	30465	12.8607	27441	13.1336	35753	17.4139	35335	17.9822
A200C	65665	0.462956	80133	3.67764	82537	8.61068	48883	12.9288	42631	12.7794	55373	15.9536	54606	17.1465
A200G	37303	0.474493	45252	4.33351	45181	10.0662	26908	13.6279	23367	13.5576	30614	16.8485	30757	17.635
A200T	58510	0.389677	72681	2.98703	75547	7.01285	43409	10.0071	37932	11.2438	49726	14.8172	49278	15.6338
G201A	28595	0.430145	32394	4.68914	33185	10.0889	19033	13.6395	16395	13.8579	21288	17.5122	21361	17.5554
G201C	53317	0.425755	64659	3.68085	66269	9.0525	38122	12.8797	32873	12.819	44115	16.015	43277	16.8149
G201T	45395	0.44278	54347	3.39669	54903	9.17436	30879	12.4194	28332	12.8053	35549	15.8317	36338	16.2364
A202C	75201	0.505312	80537	6.56096	78141	11.9617	44685	14.9648	38847	14.3666	49506	17.9352	49162	18.793
A202G	40510	0.392496	42889	4.65621	41609	9.96419	24173	12.7498	21301	11.192	26983	14.6685	26274	15.5325
A202T	73590	0.493274	79682	6.09548	78248	13.3678	45246	16.523	39212	14.8806	49073	19.9458	48315	19.5736
A203C	89010	0.46961	97073	5.78328	96515	11.8676	52268	15.4664	47540	13.1069	60386	15.9242	58535	17.3537
A203G	33161	0.778022	38720	7.93905	39482	17.9322	23673	20.1326	20619	19.4384	26630	23.5411	25856	24.1801
A203T	75265	0.548728	81329	6.20566	80059	13.4563	44391	16.1835	39398	14.7799	50519	18.7751	49472	18.3518
A204C	38721	0.433873	43084	5.35001	42003	10.8326	24648	13.8916	21243	12.4982	27015	14.6178	26651	15.6655
A204G	51817	0.868441	59731	10.2694	62438	20.5468	37456	24.135	32981	23.65	42159	27.3821	41760	26.9804
A204T	39424	0.471794	43242	5.78835	42320	11.0515	24902	14.545	21863	13.4794	27073	16.2745	26358	16.807
T205A	24854	0.515008	26836	5.06037	26403	10.2337	15073	11.9817	13003	12.8663	16807	15.8624	17123	16.7319
T205C	26396	0.503864	28241	5.54159	27582	11.29	15870	15.1859	13796	14.5839	17184	17.4465	17525	18.465
T205G	35696	0.619117	39196	6.70221	38732	14.479	22704	16.5345	19763	16.2172	25278	19.068	25577	19.6896
T206A	31592	0.338693	35701	3.80101	35364	7.81586	19955	9.43122	17893	9.04823	23154	11.7777	22683	11.696
T206C	24841	0.483072	27546	6.15334	27008	12.2593	15486	16.8281	13644	16.3808	17375	20.2705	17042	20.9952
T206G	19389	0.778792	23428	7.91361	24803	15.9255	14256	19.8162	12519	19.6901	16678	22.8325	16600	23.7289
T207A	25620	1.52615	32534	14.8214	34938	29.0858	21612	37.6041	19686	37.6613	26829	44.0792	27072	44.7547
T207C	17297	1.52049	22857	15.7282	24573	28.9871	15030	36.1544	13687	38.9421	19302	46.2128	20971	49.64
T207G	19552	1.14055	24733	11.1794	25450	22.2122	15306	30.3737	13422	31.1802	18407	33.7643	18553	35.0617
A208C	8656	0.658503	11505	2.38157	11342	5.96896	7343	12.243	6228	13.7444	7864	20.0025	7749	24.0289
A208G	13485	1.01594	16345	11.086	16844	19.9537	9937	24.283	8938	25.3077	11484	29.38	11696	30.8909
A208T	12716	0.676313	14782	5.20227	15627	14.0334	9155	21.6931	8388	21.9838	10437	25.1126	10571	28.1525
C209A	24779	0.0564995	31989	0.106287	34457	0.217663	21353	0.327823	20056	0.309134	28083	0.391696	29546	0.477222
C209G	17035	0.0939243	21594	0.426044	24367	0.225715	14839	0.768246	13785	0.232136	19767	0.424951	20017	0.869261
C209T	20363	0.270098	25350	1.32939	26037	3.86757	14502	7.26107	12865	6.94131	16392	9.24841	16441	9.64053
C210A	21637	0.106299	28658	0.132598	30231	0.0760808	18878	0.132429	17655	0.175588	25931	0.188963	25512	0.317498
C210G	20576	0.0437403	26410	0.0530102	28935	0.193537	17756	0.129534	16535	0.157242	23261	0.197756	23275	0.322234
C210T	18325	0.163711	22501	0.506644	24546	1.47071	14983	2.22252	13370	2.28123	17657	3.83984	17869	4.70088
T211A	32340	0.194805	41887	0.358106	47579	0.378318	29426	0.604907	26317	0.691568	38081	0.690633	38993	0.612931
T211C	18164	0.247743	23903	0.476928	26336	0.436665	16104	0.757576	14922	0.810883	20552	1.01693	21351	0.796216
T211G	17834	0.375687	21946	1.1665	23350	3.32762	13745	6.71517	11424	6.74895	14750	12.3186	15589	11.1296
C24A;A25C	435	0.689655	394	1.26904	433	11.3164	252	15.873	197	15.2284	301	12.6246	190	13.6842
C24A;A25G	75	1.33333	96	5.20833	117	2.5641	53	7.54717	68	11.7647	74	9.45946	59	18.6441
C24A;A25T	132	0	174	6.89655	157	7.64331	89	14.6067	66	10.6061	86	6.97674	64	10.9375
C24A;A26C	133	0	144	0	120	5	72	5.55556	45	15.5556	61	3.27869	58	10.3448
C24A;A26G	71	1.40845	77	5.19481	65	0	47	12.766	20	20	38	13.1579	44	18.1818
C24A;A26T	81	0	105	0	112	0.892857	63	9.52381	34	11.7647	50	10	51	11.7647
C24A;A27C	77	0	97	1.03093	69	4.34783	47	8.51064	56	0	43	11.6279	33	24.2424
C24A;A27G	65	0	54	5.55556	81	2.46914	41	21.9512	34	11.7647	35	25.7143	41	9.7561
C24A;A27T	102	0	115	1.73913	97	1.03093	79	6.32911	56	8.92857	78	7.69231	53	9.43396
C24A;A28C	98	0	101	1.9802	112	0.892857	79	2.53165	53	11.3208	63	9.52381	65	3.07692
C24A;A28G	52	0	78	2.5641	73	5.47945	35	8.57143	43	0	53	11.3208	46	8.69565
C24A;A28T	149	0	146	0	181	1.65746	95	2.10526	71	8.4507	79	16.4557	67	14.9254
C24A;A29C	92	0	153	0	219	0.913242	98	1.02041	96	1.04167	111	0.900901	80	0
C24A;A29G	78	1.28205	144	0	143	2.7972	93	12.9032	70	4.28571	87	4.5977	72	15.2778
C24A;A29T	115	0	188	0	192	1.04167	75	0	81	1.23457	55	1.81818	59	8.47458
C24A;T30A	103	0.970874	149	1.34228	163	2.45399	105	2.85714	74	10.8108	79	1.26582	94	1.06383
C24A;T30C	72	0	146	2.73973	170	1.76471	79	16.4557	67	2.98507	62	1.6129	43	6.97674
C24A;T30G	80	0	107	0.934579	89	1.1236	79	1.26582	38	5.26316	45	11.1111	47	17.0213
C24A;G31A	139	0	195	0	193	6.73575	93	2.15054	78	1.28205	99	20.202	75	20
C24A;G31C	122	0	186	3.76344	151	5.29801	86	6.97674	69	14.4928	87	10.3448	67	7.46269
C24A;G31T	123	0	144	4.16667	116	1.72414	75	12	52	11.5385	58	24.1379	58	24.1379
C24A;T38A	115	0	138	1.44928	172	0.581395	87	1.14943	76	9.21053	68	1.47059	43	6.97674
C24A;T38C	123	0.813008	157	0.636943	146	8.21918	84	2.38095	88	2.27273	103	5.82524	71	11.2676
C24A;T38G	81	0	104	1.92308	133	3.00752	70	1.42857	49	0	57	3.50877	53	7.54717
C24A;G39A	146	0	182	0	236	4.23729	106	8.49057	80	5	106	17.9245	109	13.7615
C24A;G39C	126	0	180	0	147	1.36054	71	7.04225	134	0.746269	123	1.62602	98	3.06122
C24A;G39T	124	0	155	0	206	6.79612	91	0	99	2.0202	94	12.766	75	9.33333
C24A;C40A	119	0	154	0.649351	147	0	110	1.81818	78	0	150	0.666667	136	2.94118
C24A;C40G	86	1.16279	129	0	172	0	133	1.50376	82	0	88	1.13636	73	1.36986
C24A;C40T	108	0	124	0	188	0	110	1.81818	84	0	109	0	106	3.77358
C24A;T41A	128	0	214	0	219	4.10959	171	1.16959	110	3.63636	163	3.06748	132	2.27273
C24A;T41C	104	0.961538	157	1.27389	187	1.60428	101	6.93069	118	6.77966	76	6.57895	85	1.17647
C24A;T41G	97	0	114	0	175	1.14286	97	0	109	0	63	3.1746	120	3.33333
C24A;T42A	132	0.757576	152	0	138	0.724638	101	0	86	1.16279	90	2.22222	64	6.25
C24A;T42C	120	2.5	170	0	140	0.714286	140	0.714286	93	3.22581	81	0	80	2.5
C24A;T42G	109	0	157	0.636943	177	0	105	0	93	0	102	0	117	0
C24A;G43A	122	0	136	0	139	2.15827	56	0	60	0	66	1.51515	53	0
C24A;G43C	103	0	136	0	150	0	52	0	71	0	63	0	53	0
C24A;G43T	78	0	107	0	212	0.943396	62	1.6129	77	0	83	6.0241	69	1.44928
C24A;T44A	140	0	194	0	242	0.413223	133	1.50376	83	0	137	2.91971	89	2.24719
C24A;T44C	145	0.689655	207	1.44928	237	1.68776	110	6.36364	104	3.84615	86	6.97674	130	3.07692
C24A;T44G	129	0	111	0	176	8.52273	89	1.1236	68	2.94118	80	7.5	78	6.41026
C24A;A45C	116	1.72414	156	0	168	0	73	6.84932	85	7.05882	77	6.49351	78	5.12821
C24A;A45G	121	0	130	3.84615	104	8.65385	103	6.79612	52	11.5385	74	10.8108	81	27.1605
C24A;A45T	121	0.826446	155	0.645161	138	6.52174	90	5.55556	61	8.19672	79	6.32911	69	17.3913
C24A;A46C	110	0	154	0	157	4.4586	74	6.75676	60	15	82	7.31707	78	20.5128
C24A;A46G	71	0	119	0	111	1.8018	56	1.78571	64	9.375	45	8.88889	44	2.27273
C24A;A46T	124	0	153	3.26797	188	8.51064	92	14.1304	59	10.1695	70	0	60	18.3333
C24A;A47C	157	0	157	5.73248	141	4.96454	106	10.3774	64	17.1875	77	10.3896	59	13.5593
C24A;A47G	172	0	196	0.510204	155	3.22581	59	10.1695	84	13.0952	79	17.7215	62	8.06452
C24A;A47T	176	0.568182	169	1.77515	174	8.62069	96	12.5	94	5.31915	85	12.9412	83	18.0723
C24A;T48A	165	0.606061	191	2.6178	220	0.909091	130	8.46154	135	18.5185	94	4.25532	73	6.84932
C24A;T48C	119	0.840336	181	0	138	6.52174	92	3.26087	51	11.7647	73	0	80	1.25
C24A;T48G	89	0	124	0	117	3.4188	83	1.20482	70	8.57143	44	6.81818	45	6.66667
C24A;G57A	170	0	190	0	274	1.09489	149	2.01342	113	5.30973	148	8.10811	130	4.61538
C24A;G57C	146	0.684932	193	1.03627	214	1.40187	121	2.47934	87	10.3448	140	0.714286	83	2.40964
C24A;G57T	179	0.558659	304	0.328947	356	0.561798	172	0.581395	143	2.7972	199	6.03015	134	4.47761
C24A;A58C	100	0	160	0	186	0.537634	93	2.15054	102	4.90196	138	0	86	2.32558
C24A;A58G	66	0	80	0	92	3.26087	40	10	49	18.3673	56	21.4286	53	15.0943
C24A;A58T	133	0	180	0	246	8.94309	158	11.3924	87	1.14943	130	16.9231	150	22.6667
C24A;G59A	238	0	328	0	284	0.704225	178	4.49438	134	2.23881	177	5.08475	134	5.22388
C24A;G59C	190	0	250	4.4	218	2.29358	117	5.12821	123	3.25203	170	0	124	0
C24A;G59T	214	0	232	1.2931	286	3.4965	144	0.694444	131	4.58015	170	1.76471	107	7.47664
C24A;A60C	163	0	178	0	160	4.375	108	7.40741	68	1.47059	90	2.22222	109	2.75229
C24A;A60G	80	0	118	1.69492	130	6.15385	100	17	62	12.9032	90	13.3333	63	26.9841
C24A;A60T	174	0	221	0.904977	233	5.15021	123	9.7561	105	3.80952	158	9.49367	114	8.77193
C24A;G61A	218	0	292	1.36986	300	1	178	0.561798	122	1.63934	160	0	111	0.900901
C24A;G61C	179	0	160	0	264	0	129	2.32558	110	4.54545	96	0	92	2.17391
C24A;G61T	125	0	132	0.757576	147	2.04082	63	0	65	6.15385	108	0.925926	105	2.85714
C24A;G62A	193	0.518135	222	1.8018	283	1.06007	204	6.86275	120	2.5	130	26.9231	136	11.0294
C24A;G62C	156	0	171	0	198	3.0303	116	0.862069	92	11.9565	81	1.23457	97	5.15464
C24A;G62T	152	0	219	0	217	2.30415	129	5.42636	113	2.65487	155	6.45161	133	6.01504
C24A;A69C	145	0	165	0.606061	179	2.7933	102	1.96078	83	0	111	2.7027	69	1.44928
C24A;A69G	132	0	144	0	154	3.8961	77	7.79221	65	9.23077	78	1.28205	61	8.19672
C24A;A69T	137	0.729927	192	0.520833	175	3.42857	114	10.5263	87	3.44828	134	16.4179	59	3.38983
C24A;A70C	161	0.621118	146	4.10959	182	2.74725	47	4.25532	65	4.61538	98	11.2245	81	6.17284
C24A;A70G	122	0	197	4.06091	144	12.5	87	9.1954	68	10.2941	111	7.20721	74	8.10811
C24A;A70T	147	0	191	6.80628	146	4.79452	105	12.381	82	15.8537	100	12	102	21.5686
C24A;T71A	125	0	179	3.35196	167	5.98802	104	7.69231	75	13.3333	87	6.89655	82	7.31707
C24A;T71C	136	0	148	0	177	5.64972	80	3.75	57	10.5263	94	9.57447	94	14.8936
C24A;T71G	141	0	157	0	212	0	111	4.5045	88	0	117	1.7094	96	6.25
C24A;T72A	181	0	221	0.452489	234	2.13675	110	10	87	5.74713	111	4.5045	111	13.5135
C24A;T72C	104	0.961538	136	0.735294	175	2.28571	105	0	94	0	77	5.19481	58	3.44828
C24A;T72G	131	0	120	0	126	4.7619	76	3.94737	59	13.5593	84	3.57143	73	6.84932
C24A;A73C	127	0	163	0	180	2.77778	112	3.57143	69	4.34783	68	7.35294	95	6.31579
C24A;A73G	142	0	175	2.85714	162	4.32099	103	6.79612	75	5.33333	86	10.4651	84	16.6667
C24A;A73T	117	0	193	2.07254	200	1.5	76	5.26316	57	19.2982	77	0	65	12.3077
C24A;C74A	121	0	186	0.537634	232	0	113	2.65487	77	0	135	0	121	0.826446
C24A;C74G	84	0	117	0.854701	130	0	92	0	28	3.57143	53	0	75	1.33333
C24A;C74T	154	0	168	2.38095	188	4.25532	129	7.75194	100	6	111	17.1171	96	12.5
C24A;A75C	98	0	127	2.3622	166	1.80723	116	0	60	3.33333	67	2.98507	71	11.2676
C24A;A75G	120	0.833333	154	7.14286	180	13.3333	73	17.8082	71	29.5775	91	24.1758	79	24.0506
C24A;A75T	106	0	128	0	197	0.507614	79	1.26582	92	4.34783	87	6.89655	107	3.73832
C24A;A76C	121	0	168	0	152	1.97368	94	1.06383	86	4.65116	103	0	126	3.1746
C24A;A76G	144	0	124	1.6129	177	19.209	76	13.1579	70	17.1429	96	18.75	79	22.7848
C24A;A76T	112	0	158	1.89873	202	2.9703	92	0	92	5.43478	96	4.16667	79	2.53165
C24A;G77A	162	0	177	0.564972	197	1.01523	109	0	124	0.806452	128	0	145	0.689655
C24A;G77C	175	0	232	2.58621	253	0.395257	141	2.12766	84	1.19048	108	3.7037	128	0
C24A;G77T	185	0	187	0.534759	250	0.8	140	0.714286	76	0	118	0	123	0
C24A;T78A	190	0	198	1.0101	245	0.408163	158	0.632911	126	0	171	2.33918	119	0.840336
C24A;T78C	178	0.561798	202	0.49505	180	6.11111	132	6.06061	88	7.95455	82	8.53659	105	17.1429
C24A;T78G	106	5.66038	116	0.862069	134	0.746269	51	3.92157	70	0	74	4.05405	74	17.5676
C24A;A79C	112	0	127	0.787402	150	1.33333	78	0	73	0	112	2.67857	64	6.25
C24A;A79G	191	0	270	1.85185	227	1.76211	140	6.42857	128	1.5625	109	2.75229	93	17.2043
C24A;A79T	102	0	174	0	166	1.20482	82	3.65854	84	2.38095	81	4.93827	93	4.30108
C24A;T84A	143	0.699301	210	4.28571	171	2.92398	84	2.38095	94	8.51064	126	7.93651	99	18.1818
C24A;T84C	121	0.826446	194	2.06186	225	9.77778	116	12.931	88	3.40909	124	20.9677	100	13
C24A;T84G	110	0	99	2.0202	123	1.62602	39	10.2564	42	14.2857	50	10	85	24.7059
C24A;A85C	103	0	126	0.793651	121	6.61157	55	3.63636	52	3.84615	82	10.9756	60	18.3333
C24A;A85G	138	0	164	5.4878	174	13.2184	94	21.2766	54	3.7037	70	7.14286	74	12.1622
C24A;A85T	199	0.502513	233	0.429185	275	0.727273	110	2.72727	127	3.93701	123	7.31707	117	7.69231
C24A;T86A	156	0	163	4.29448	201	0.497512	99	11.1111	83	2.40964	138	5.07246	85	9.41176
C24A;T86C	117	0.854701	176	1.70455	169	1.77515	84	4.7619	73	1.36986	114	17.5439	54	18.5185
C24A;T86G	84	0	104	0	175	5.14286	67	5.97015	70	12.8571	63	7.93651	67	8.95522
C24A;T87A	170	0.588235	177	1.69492	184	0.543478	165	3.0303	97	3.09278	133	3.7594	93	4.30108
C24A;T87C	135	0.740741	158	0.632911	162	1.23457	90	3.33333	91	1.0989	89	3.37079	106	16.0377
C24A;T87G	103	0.970874	190	0.526316	174	2.87356	111	1.8018	65	4.61538	72	1.38889	56	1.78571
C24A;T88A	87	0	158	1.89873	159	7.54717	94	2.12766	93	20.4301	100	7	88	3.40909
C24A;T88C	131	0	166	0	163	1.22699	158	3.16456	88	1.13636	149	3.3557	103	0
C24A;T88G	138	0	147	0	164	1.21951	110	2.72727	89	5.61798	134	6.71642	57	8.77193
C24A;T89A	144	0	175	0.571429	233	0.429185	145	5.51724	100	4	140	15.7143	125	12
C24A;T89C	183	1.0929	225	1.33333	225	2.66667	114	8.77193	131	6.10687	98	4.08163	71	8.4507
C24A;T89G	149	0.671141	193	1.5544	206	0.970874	137	5.83942	69	8.69565	112	15.1786	121	9.91736
C24A;T90A	262	0	342	2.63158	376	4.25532	194	7.73196	164	9.14634	178	15.1685	155	12.2581
C24A;T90C	186	0	248	4.43548	204	5.39216	119	11.7647	100	6	144	20.8333	106	5.66038
C24A;T90G	230	0.434783	269	1.11524	348	9.48276	190	13.1579	136	13.9706	157	22.293	183	13.6612
C24A;G91A	106	0	141	0.70922	177	7.34463	91	6.59341	75	5.33333	87	12.6437	79	13.9241
C24A;G91C	331	0	358	4.18994	415	8.91566	217	8.29493	167	15.5689	196	22.449	202	18.8119
C24A;G91T	348	0.287356	337	2.37389	377	7.95756	204	12.7451	144	10.4167	221	10.8597	219	15.0685
C24A;C160A	453	0.220751	518	4.2471	574	5.05226	281	7.82918	316	7.27848	262	8.01527	297	17.8451
C24A;C160G	328	0.304878	427	1.63934	373	5.36193	253	3.55731	188	6.38298	255	9.80392	232	7.75862
C24A;C160T	324	0.308642	448	2.45536	454	6.38767	261	6.51341	190	8.42105	281	12.4555	217	19.8157
C24A;C161A	333	0	506	1.3834	493	4.86815	270	7.77778	247	10.5263	369	10.0271	316	13.6076
C24A;C161G	304	0.657895	284	3.52113	353	7.08215	247	9.31174	159	5.03145	261	16.092	236	16.1017
C24A;C161T	396	0	443	3.16027	522	6.89655	269	8.17844	262	8.01527	305	12.459	317	12.9338
C24A;T162A	209	0.478469	322	7.14286	372	10.7527	214	12.6168	191	12.5654	185	5.94595	175	19.4286
C24A;T162C	155	0	165	1.81818	210	4.7619	105	6.66667	93	9.67742	103	3.8835	121	8.26446
C24A;T162G	192	0	260	4.61538	235	2.97872	161	3.10559	122	0	189	4.2328	124	7.25806
C24A;C163A	330	0.30303	488	1.43443	465	3.22581	243	2.46914	208	2.40385	254	3.14961	197	3.5533
C24A;C163G	255	0.392157	315	0	340	2.05882	187	1.06952	163	0.613497	241	0.414938	192	3.125
C24A;C163T	317	0.630915	383	4.43864	342	4.38596	241	8.71369	175	14.2857	227	19.3833	215	11.6279
C24A;T164A	213	0.469484	343	2.04082	348	2.29885	151	1.3245	146	7.53425	191	9.94764	191	7.8534
C24A;T164C	179	0	214	4.6729	245	2.85714	167	4.79042	80	5	162	4.32099	128	5.46875
C24A;T164G	155	1.93548	197	1.01523	180	1.11111	96	5.20833	108	7.40741	76	2.63158	116	9.48276
C24A;C165A	365	0.547945	413	1.69492	487	3.6961	243	5.76132	213	9.85915	309	16.1812	226	10.6195
C24A;C165G	309	0.647249	362	1.10497	376	4.52128	201	6.96517	181	14.9171	274	5.10949	230	12.6087
C24A;C165T	265	0.754717	300	2.33333	401	7.73067	211	6.16114	179	10.6145	243	12.3457	204	15.6863
C24A;T166A	188	0	255	0	337	4.74777	147	5.44218	135	3.7037	178	3.37079	180	5
C24A;T166C	130	0.769231	241	1.24481	199	4.52261	129	4.65116	83	6.0241	138	17.3913	138	15.2174
C24A;T166G	163	0	201	0	210	2.38095	140	3.57143	103	10.6796	133	8.27068	131	11.4504
C24A;G167A	288	0.347222	399	2.25564	398	3.26633	256	5.85938	192	15.625	228	16.6667	273	13.9194
C24A;G167C	219	0	309	2.26537	352	4.26136	137	0.729927	149	5.36913	177	10.1695	184	10.3261
C24A;G167T	287	0.348432	404	2.22772	438	3.19635	253	10.6719	212	10.8491	258	10.8527	228	17.1053
C24A;C168A	300	0	352	3.125	363	2.47934	240	6.25	169	6.50888	225	11.5556	222	15.3153
C24A;C168G	238	0	281	2.4911	395	9.62025	187	6.41711	172	9.88372	191	10.9948	213	22.0657
C24A;C168T	314	0	372	0.537634	367	3.81471	176	11.9318	207	9.66184	164	5.4878	215	14.4186
C24A;G169A	400	0	566	1.23675	500	3.8	275	9.45455	246	8.53659	259	17.3745	280	21.7857
C24A;G169C	279	0.358423	403	1.73697	443	4.51467	235	11.9149	211	7.109	273	4.0293	185	11.3514
C24A;G169T	415	0.722892	522	4.40613	559	9.12343	315	9.84127	254	12.2047	301	10.9635	253	13.0435
C24A;G170A	279	2.15054	306	0.326797	404	4.20792	214	1.40187	146	1.36986	204	0.980392	151	2.64901
C24A;G170C	225	0.888889	341	2.05279	432	2.08333	212	2.35849	142	1.40845	212	1.88679	151	6.62252
C24A;G170T	351	0	448	0.446429	587	0.340716	271	1.84502	227	0.881057	306	0.326797	194	0.515464
C24A;T171A	165	0.606061	278	1.43885	347	5.18732	140	11.4286	138	7.24638	145	8.96552	133	10.5263
C24A;T171C	202	0.49505	223	4.03587	236	20.7627	100	27	85	20	124	19.3548	112	25
C24A;T171G	188	2.65957	221	9.04977	201	18.9055	121	17.3554	117	28.2051	146	22.6027	132	22.7273
C24A;T172A	204	0	267	0.374532	343	0.291545	186	2.15054	160	0	140	0.714286	149	2.68456
C24A;T172C	154	0.649351	223	3.58744	256	15.2344	96	12.5	98	20.4082	111	30.6306	129	32.5581
C24A;T172G	173	0.578035	150	4.66667	162	0.617284	72	2.77778	72	13.8889	90	17.7778	62	8.06452
C24A;T173A	260	1.53846	262	3.05344	268	12.6866	186	14.5161	127	9.44882	145	21.3793	180	16.6667
C24A;T173C	137	0	193	11.399	179	18.9944	99	9.09091	50	18	87	14.9425	108	13.8889
C24A;T173G	175	0.571429	197	8.62944	217	10.1382	169	18.9349	98	13.2653	113	15.9292	160	26.875
C24A;T174A	222	0.45045	289	2.76817	250	7.2	135	8.88889	113	8.84956	133	10.5263	130	10
C24A;T174C	135	0.740741	165	14.5455	243	21.8107	123	24.3902	110	29.0909	152	30.9211	164	45.7317
C24A;T174G	157	1.27389	192	5.72917	203	10.8374	124	25	101	35.6436	126	30.9524	141	34.7518
C24A;T175A	238	0.420168	248	7.25806	361	17.1745	155	14.1935	118	12.7119	175	28	148	22.973
C24A;T175C	172	1.74419	284	13.7324	290	26.2069	154	28.5714	118	39.8305	156	41.6667	216	50
C24A;T175G	192	2.08333	190	11.5789	226	12.8319	164	20.7317	124	28.2258	169	29.5858	137	26.2774
C24A;C176A	182	1.64835	207	4.83092	229	6.11354	106	3.77358	118	8.47458	141	22.695	139	15.8273
C24A;C176G	162	0	190	2.63158	244	10.2459	130	10.7692	67	5.97015	94	26.5957	113	28.3186
C24A;C176T	276	0.362319	317	5.67823	348	12.3563	139	13.6691	128	20.3125	174	13.2184	166	14.4578
C24A;A177C	210	0	250	4.4	248	14.5161	134	17.1642	111	9.90991	111	27.027	151	12.5828
C24A;A177G	88	5.68182	98	1.02041	133	3.7594	67	17.9104	44	6.81818	80	11.25	57	8.77193
C24A;A177T	222	0.900901	237	1.26582	258	4.65116	175	11.4286	122	13.1148	138	24.6377	158	13.9241
C24A;G178A	195	0.512821	280	0.714286	295	0.338983	130	6.92308	160	0	264	0.378788	190	3.15789
C24A;G178C	159	0	243	1.23457	236	3.38983	169	3.5503	106	0	159	5.03145	198	3.0303
C24A;G178T	188	0	271	0	266	2.63158	147	1.36054	147	1.36054	224	3.125	239	1.67364
C24A;A179C	121	0.826446	147	4.7619	214	7.00935	84	20.2381	117	11.1111	97	15.4639	116	31.0345
C24A;A179G	130	0.769231	127	1.5748	142	7.04225	85	22.3529	75	16	64	21.875	83	31.3253
C24A;A179T	159	0	214	1.40187	254	5.11811	136	16.1765	97	12.3711	123	25.2033	141	37.5887
C24A;T180A	147	1.36054	151	4.63576	189	11.6402	104	8.65385	68	7.35294	93	7.52688	97	17.5258
C24A;T180C	58	0	89	3.37079	67	2.98507	33	21.2121	38	5.26316	37	32.4324	51	13.7255
C24A;T180G	110	0	128	8.59375	133	15.0376	109	36.6972	69	18.8406	123	30.0813	112	35.7143
C24A;T181A	151	0	187	1.06952	257	4.66926	109	5.50459	108	12.963	103	16.5049	131	21.374
C24A;T181C	141	0	157	0	153	4.57516	106	7.54717	92	10.8696	111	7.20721	96	8.33333
C24A;T181G	132	5.30303	173	13.8728	194	29.8969	144	38.1944	126	42.8571	210	55.2381	206	51.9417
C24A;A182C	127	0	170	0.588235	149	0	132	3.78788	86	0	132	1.51515	138	0
C24A;A182G	155	0.645161	168	14.2857	193	31.6062	126	36.5079	81	40.7407	147	41.4966	140	47.1429
C24A;A182T	189	0	184	0	254	0	156	1.28205	128	0	152	1.31579	147	0
C24A;G183A	144	0	143	0	234	0	139	0	85	1.17647	118	0	154	0
C24A;G183C	176	0	145	0.689655	170	0	111	0	82	0	158	0	178	0.561798
C24A;G183T	162	0	202	0	280	0.357143	149	0	110	0	176	0	180	1.66667
C24A;G184A	159	0	184	0	269	0	132	0.757576	122	0	154	0.649351	151	0.662252
C24A;G184C	160	0	220	0.454545	230	0	154	0.649351	126	0.793651	184	4.8913	173	2.89017
C24A;G184T	172	0	225	0.444444	239	0	153	0	145	5.51724	179	1.11732	173	0
C24A;T185A	112	0	168	1.19048	150	2	83	3.61446	88	6.81818	133	9.02256	95	20
C24A;T185C	95	1.05263	150	3.33333	176	6.81818	134	17.1642	69	14.4928	94	34.0426	143	39.1608
C24A;T185G	58	0	95	1.05263	127	0	74	1.35135	84	2.38095	99	8.08081	90	2.22222
C24A;A186C	116	0.862069	152	1.97368	124	6.45161	99	11.1111	82	10.9756	92	21.7391	110	21.8182
C24A;A186G	115	0.869565	156	5.76923	155	18.0645	86	38.3721	53	32.0755	123	30.8943	107	43.9252
C24A;A186T	148	0	228	2.63158	240	0.833333	135	11.8519	109	5.50459	119	5.88235	155	17.4194
C24A;G187A	139	0.719424	140	5	155	4.51613	97	4.12371	67	16.4179	110	8.18182	106	30.1887
C24A;G187C	229	0	263	1.52091	247	4.04858	200	25	175	29.7143	215	31.6279	222	29.2793
C24A;G187T	214	0	239	0.83682	283	3.53357	186	11.828	153	9.15033	192	14.0625	186	26.3441
C24A;T188A	147	0.680272	182	6.04396	216	7.40741	129	11.6279	103	17.4757	120	15.8333	118	23.7288
C24A;T188C	186	0	207	3.38164	236	8.05085	131	19.084	119	20.1681	117	19.6581	141	18.4397
C24A;T188G	152	0	189	2.6455	146	7.53425	107	5.60748	82	7.31707	135	16.2963	97	11.3402
C24A;C189A	146	0.684932	196	0.510204	165	3.63636	97	0	72	1.38889	146	7.53425	108	6.48148
C24A;C189G	121	0	160	2.5	173	5.78035	90	3.33333	85	2.35294	117	7.69231	108	6.48148
C24A;C189T	116	0	180	3.88889	171	5.84795	81	4.93827	72	18.0556	92	4.34783	75	13.3333
C24A;G190A	190	0.526316	213	2.8169	211	3.31754	142	0.704225	152	7.23684	145	19.3103	128	14.0625
C24A;G190C	234	0.42735	243	6.99588	201	7.9602	97	15.4639	107	21.4953	140	27.8571	135	18.5185
C24A;G190T	216	0.925926	255	2.35294	235	8.93617	172	18.6047	125	12.8	149	16.1074	109	22.9358
C24A;A191C	190	0	211	2.36967	262	7.25191	139	15.1079	119	6.72269	127	11.0236	140	12.1429
C24A;A191G	168	0	283	3.18021	213	8.92019	86	10.4651	85	9.41176	132	7.57576	111	26.1261
C24A;A191T	263	0.380228	388	0.257732	449	0.222717	232	6.46552	226	4.86726	224	4.91071	205	9.26829
C24A;A192C	168	0	264	2.65152	177	7.34463	152	13.1579	112	12.5	130	23.0769	116	6.03448
C24A;A192G	107	0	95	5.26316	138	2.89855	73	9.58904	66	9.09091	89	14.6067	91	17.5824
C24A;A192T	268	0.746269	321	0.934579	276	4.34783	222	5.40541	98	8.16327	188	16.4894	153	9.15033
C24A;A193C	177	1.12994	211	3.31754	256	10.1562	120	10.8333	102	4.90196	119	27.7311	99	21.2121
C24A;A193G	122	0	100	5	123	4.06504	72	16.6667	58	3.44828	78	15.3846	95	20
C24A;A193T	180	0	232	5.17241	248	3.62903	149	18.1208	107	11.215	125	17.6	116	18.9655
C24A;A194C	188	0	205	0.487805	218	4.58716	107	11.215	92	6.52174	143	9.79021	104	5.76923
C24A;A194G	112	0.892857	147	6.80272	127	1.5748	69	17.3913	48	12.5	58	13.7931	74	28.3784
C24A;A194T	160	0	198	0.505051	157	7.00637	104	2.88462	80	12.5	110	12.7273	98	18.3673
C24A;A195C	118	0	160	3.125	163	4.29448	141	0.70922	92	7.6087	86	5.81395	91	10.989
C24A;A195G	113	0	155	7.09677	117	8.54701	90	16.6667	61	8.19672	96	20.8333	60	26.6667
C24A;A195T	195	1.02564	240	6.25	234	11.9658	111	14.4144	107	11.215	151	15.894	119	22.6891
C24A;C196A	146	1.36986	194	10.3093	190	13.1579	130	23.0769	114	17.5439	97	27.8351	120	28.3333
C24A;C196G	161	0.621118	180	11.1111	180	20	140	20	83	10.8434	108	47.2222	135	47.4074
C24A;C196T	114	0	181	7.73481	189	13.2275	98	27.551	95	14.7368	104	15.3846	101	26.7327
C24A;C197A	200	1	230	6.52174	224	12.0536	140	18.5714	118	16.1017	157	29.9363	153	19.6078
C24A;C197G	212	0.943396	201	8.45771	223	15.6951	120	31.6667	115	29.5652	135	39.2593	151	40.3974
C24A;C197T	163	0.613497	192	2.08333	159	6.28931	81	8.64198	54	11.1111	102	20.5882	87	19.5402
C24A;T198A	83	1.20482	106	4.71698	138	2.17391	41	17.0732	75	16	83	20.4819	52	13.4615
C24A;T198C	110	0.909091	137	4.37956	168	4.7619	58	12.069	58	12.069	76	23.6842	75	32
C24A;T198G	34	2.94118	38	0	61	0	39	0	18	16.6667	19	5.26316	17	17.6471
C24A;A199C	67	0	80	8.75	95	1.05263	53	1.88679	34	5.88235	51	1.96078	48	0
C24A;A199G	83	0	102	3.92157	94	1.06383	72	5.55556	45	8.88889	121	13.2231	66	7.57576
C24A;A199T	156	0	247	0.809717	218	0	127	8.66142	108	0.925926	118	4.23729	138	2.89855
C24A;A200C	250	0	319	0.940439	318	3.77358	224	1.33929	187	2.6738	176	5.11364	205	9.26829
C24A;A200G	129	0	176	0.568182	190	2.63158	119	5.04202	115	13.0435	94	6.38298	107	11.215
C24A;A200T	166	0.60241	286	1.3986	315	3.80952	205	3.90244	144	5.55556	176	6.25	171	4.67836
C24A;G201A	96	0	128	2.34375	118	10.1695	68	20.5882	43	6.97674	54	14.8148	69	28.9855
C24A;G201C	154	1.94805	222	3.6036	292	3.42466	122	9.01639	125	12.8	160	19.375	124	17.7419
C24A;G201T	169	0	203	1.97044	227	5.72687	128	4.6875	93	5.37634	158	12.0253	132	20.4545
C24A;A202C	283	0.706714	282	3.90071	324	14.5062	165	20.6061	123	15.4472	173	14.4509	166	19.2771
C24A;A202G	148	0	177	2.82486	139	7.19424	80	16.25	82	7.31707	118	8.47458	80	17.5
C24A;A202T	239	0.83682	255	7.45098	252	8.73016	137	10.9489	120	13.3333	162	32.0988	166	24.6988
C24A;A203C	285	0.350877	317	6.30915	347	11.8156	129	14.7287	150	20	185	12.4324	182	23.0769
C24A;A203G	106	0	137	10.219	149	5.36913	75	8	73	24.6575	80	21.25	75	10.6667
C24A;A203T	254	1.1811	307	3.25733	300	12.3333	143	9.79021	147	17.6871	157	22.9299	162	23.4568
C24A;A204C	124	0	122	4.09836	141	1.41844	87	20.6897	59	6.77966	82	26.8293	73	9.58904
C24A;A204G	151	0.662252	190	0	222	9.90991	99	18.1818	88	35.2273	104	19.2308	135	18.5185
C24A;A204T	118	0.847458	193	2.07254	144	9.72222	66	12.1212	78	11.5385	85	9.41176	85	21.1765
C24A;T205A	46	0	95	2.10526	71	4.22535	57	19.2982	23	17.3913	49	18.3673	29	10.3448
C24A;T205C	111	1.8018	86	1.16279	119	8.40336	80	10	42	9.52381	69	21.7391	48	29.1667
C24A;T205G	144	0	163	0.613497	144	13.8889	101	13.8614	58	12.069	91	17.5824	90	13.3333
C24A;T206A	128	1.5625	132	2.27273	117	4.2735	65	16.9231	67	22.3881	102	6.86275	49	12.2449
C24A;T206C	81	0	127	7.87402	125	21.6	51	17.6471	52	11.5385	48	29.1667	45	37.7778
C24A;T206G	68	1.47059	88	0	107	3.73832	67	5.97015	49	10.2041	74	27.027	59	16.9492
C24A;T207A	81	3.7037	154	11.6883	110	24.5455	79	32.9114	82	36.5854	101	76.2376	76	42.1053
C24A;T207C	61	3.27869	75	10.6667	109	22.0183	54	24.0741	46	45.6522	63	31.746	89	66.2921
C24A;T207G	86	1.16279	104	9.61538	106	16.0377	44	36.3636	44	43.1818	65	44.6154	80	42.5
C24A;A208C	23	0	29	0	50	2	20	0	26	3.84615	30	0	17	17.6471
C24A;A208G	58	0	47	2.12766	93	9.67742	23	21.7391	38	7.89474	41	24.3902	52	19.2308
C24A;A208T	36	0	66	4.54545	75	0	32	6.25	23	17.3913	21	9.52381	31	9.67742
C24A;C209A	61	0	108	0	110	0	80	0	63	0	59	0	91	0
C24A;C209G	78	0	82	0	103	0	63	0	46	0	59	0	70	0
C24A;C209T	93	0	94	1.06383	105	4.7619	42	9.52381	42	0	50	14	53	5.66038
C24A;C210A	95	0	87	0	92	0	65	0	81	0	70	0	65	0
C24A;C210G	63	0	115	0	112	1.78571	53	0	55	0	84	0	60	1.66667
C24A;C210T	60	0	73	0	89	0	73	0	52	0	40	5	52	1.92308
C24A;T211A	122	0	134	0.746269	156	0	67	0	70	1.42857	102	0	158	0
C24A;T211C	56	1.78571	62	0	71	0	64	0	50	0	59	0	78	0
C24A;T211G	56	0	79	0	109	2.75229	69	10.1449	36	5.55556	55	0	59	23.7288
C24G;A25C	331	0.60423	384	4.94792	338	6.50888	163	23.9264	209	17.7033	248	16.9355	192	15.625
C24G;A25G	63	0	59	8.47458	55	1.81818	40	5	31	3.22581	27	22.2222	47	8.51064
C24G;A25T	86	0	123	0	91	2.1978	45	11.1111	40	2.5	31	6.45161	47	17.0213
C24G;A26C	72	0	61	1.63934	100	5	33	18.1818	42	14.2857	31	6.45161	28	21.4286
C24G;A26G	58	0	37	16.2162	48	10.4167	21	0	5	60	45	11.1111	22	4.54545
C24G;A26T	54	0	70	0	61	13.1148	45	6.66667	21	19.0476	34	8.82353	38	21.0526
C24G;A27C	39	0	61	0	51	7.84314	17	5.88235	24	4.16667	33	27.2727	28	25
C24G;A27G	17	0	35	2.85714	31	0	16	0	14	0	12	0	25	4
C24G;A27T	38	0	61	4.91803	66	7.57576	10	0	30	3.33333	27	25.9259	19	21.0526
C24G;A28C	52	0	43	0	78	0	44	0	43	4.65116	43	13.9535	41	12.1951
C24G;A28G	21	0	55	3.63636	38	13.1579	32	6.25	10	0	32	3.125	19	10.5263
C24G;A28T	31	0	96	0	59	0	52	0	47	23.4043	30	13.3333	24	4.16667
C24G;A29C	69	1.44928	88	0	75	0	52	1.92308	34	0	41	0	41	0
C24G;A29G	46	0	48	2.08333	60	3.33333	50	0	34	2.94118	34	20.5882	40	20
C24G;A29T	98	0	89	0	106	0.943396	41	0	61	11.4754	43	0	46	6.52174
C24G;T30A	59	0	96	1.04167	86	1.16279	43	2.32558	42	11.9048	69	21.7391	35	8.57143
C24G;T30C	82	0	99	1.0101	83	1.20482	59	0	36	0	28	7.14286	37	10.8108
C24G;T30G	45	0	54	0	62	3.22581	29	10.3448	48	0	22	4.54545	37	10.8108
C24G;G31A	124	0.806452	118	5.9322	127	6.29921	60	11.6667	52	11.5385	66	27.2727	81	18.5185
C24G;G31C	93	0	105	0.952381	104	3.84615	32	3.125	49	8.16327	32	9.375	40	15
C24G;G31T	87	2.29885	126	0.793651	135	5.18519	57	12.2807	68	1.47059	78	21.7949	68	14.7059
C24G;T38A	85	0	121	0.826446	99	1.0101	55	3.63636	54	3.7037	72	0	57	0
C24G;T38C	130	0	139	5.03597	119	0.840336	70	10	59	8.47458	66	24.2424	63	22.2222
C24G;T38G	72	0	88	2.27273	86	3.48837	46	0	41	9.7561	39	0	42	11.9048
C24G;G39A	132	0	148	1.35135	140	5.71429	93	5.37634	74	21.6216	64	21.875	80	17.5
C24G;G39C	80	0	92	2.17391	130	0.769231	59	0	69	2.89855	95	0	55	0
C24G;G39T	88	0	117	0	124	0	84	1.19048	46	0	64	3.125	90	5.55556
C24G;C40A	122	1.63934	150	0.666667	175	1.14286	92	1.08696	79	0	128	0	103	2.91262
C24G;C40G	88	0	80	0	140	0	59	0	56	1.78571	78	1.28205	75	0
C24G;C40T	155	0	167	0.598802	146	2.05479	66	0	70	0	93	8.60215	64	0
C24G;T41A	127	0	167	2.99401	217	1.84332	107	4.6729	85	2.35294	121	0.826446	100	0
C24G;T41C	95	0	147	0.680272	130	1.53846	105	4.7619	70	4.28571	72	0	102	12.7451
C24G;T41G	68	0	94	0	83	8.43373	72	4.16667	57	5.26316	88	0	38	13.1579
C24G;T42A	107	0	137	0.729927	141	0.70922	65	1.53846	65	7.69231	82	3.65854	63	0
C24G;T42C	99	0	148	2.02703	117	7.69231	71	1.40845	45	13.3333	73	2.73973	60	8.33333
C24G;T42G	142	0	114	0	159	0.628931	91	1.0989	98	0	95	1.05263	93	1.07527
C24G;G43A	82	1.21951	84	0	80	0	35	2.85714	50	0	45	0	59	1.69492
C24G;G43C	72	1.38889	63	1.5873	99	0	47	0	48	2.08333	63	0	64	6.25
C24G;G43T	77	0	113	0	88	0	57	1.75439	59	0	54	0	51	1.96078
C24G;T44A	83	0	192	3.125	162	3.08642	113	2.65487	75	2.66667	109	0.917431	78	3.84615
C24G;T44C	116	0	150	0.666667	141	4.25532	76	3.94737	69	1.44928	91	2.1978	46	10.8696
C24G;T44G	117	0	128	1.5625	105	2.85714	67	4.47761	77	11.6883	82	23.1707	52	21.1538
C24G;A45C	82	1.21951	81	1.23457	99	1.0101	69	5.7971	49	2.04082	58	6.89655	67	14.9254
C24G;A45G	104	0.961538	117	3.4188	103	3.8835	50	14	64	14.0625	75	26.6667	43	20.9302
C24G;A45T	96	0	101	0.990099	103	1.94175	114	16.6667	54	22.2222	46	36.9565	59	11.8644
C24G;A46C	103	0	128	3.125	91	10.989	75	25.3333	41	17.0732	91	37.3626	55	29.0909
C24G;A46G	66	0	72	0	93	7.52688	41	7.31707	47	6.38298	42	9.52381	36	16.6667
C24G;A46T	99	0	140	12.8571	151	5.96026	57	15.7895	34	8.82353	51	15.6863	88	13.6364
C24G;A47C	74	0	149	8.05369	116	6.03448	52	11.5385	77	5.19481	50	14	47	6.38298
C24G;A47G	92	0	135	0.740741	136	9.55882	39	5.12821	40	2.5	93	21.5054	61	22.9508
C24G;A47T	109	0	109	1.83486	94	11.7021	52	23.0769	56	17.8571	62	25.8065	59	11.8644
C24G;T48A	143	0	144	3.47222	160	1.875	102	4.90196	56	7.14286	65	15.3846	81	11.1111
C24G;T48C	104	0	128	3.125	138	9.42029	66	12.1212	57	3.50877	47	0	49	16.3265
C24G;T48G	84	0	119	0	117	1.7094	48	2.08333	49	8.16327	30	0	48	8.33333
C24G;G57A	110	0.909091	133	1.50376	182	5.49451	94	2.12766	78	0	104	3.84615	88	1.13636
C24G;G57C	132	0.757576	169	2.36686	114	5.26316	85	2.35294	112	9.82143	103	9.70874	87	5.74713
C24G;G57T	138	0	124	4.03226	240	1.66667	100	5	119	15.9664	123	4.06504	110	10
C24G;A58C	84	0	128	3.125	122	4.91803	65	4.61538	53	5.66038	79	1.26582	83	10.8434
C24G;A58G	69	0	85	7.05882	145	6.89655	53	15.0943	37	10.8108	49	22.449	52	25
C24G;A58T	105	0	147	2.72109	148	4.72973	97	8.24742	89	6.74157	91	13.1868	117	10.2564
C24G;G59A	117	0	157	0	197	5.07614	140	5.71429	98	2.04082	98	4.08163	113	10.6195
C24G;G59C	95	1.05263	174	2.29885	130	2.30769	122	0	134	1.49254	90	7.77778	66	4.54545
C24G;G59T	159	0	219	1.82648	199	0	138	0.724638	121	0.826446	110	4.54545	120	2.5
C24G;A60C	94	1.06383	112	0	110	3.63636	52	0	56	5.35714	63	9.52381	76	7.89474
C24G;A60G	87	0	98	1.02041	114	12.2807	42	0	57	17.5439	35	8.57143	53	26.4151
C24G;A60T	129	0.775194	158	1.26582	157	4.4586	86	1.16279	58	8.62069	86	6.97674	77	14.2857
C24G;G61A	112	0	205	0.97561	225	2.22222	89	4.49438	55	1.81818	109	7.33945	80	0
C24G;G61C	138	0.724638	169	0.591716	135	0	78	1.28205	66	6.06061	91	2.1978	120	4.16667
C24G;G61T	109	0	156	0	157	0.636943	86	8.13953	96	1.04167	96	3.125	77	2.5974
C24G;G62A	165	0.606061	188	1.59574	199	3.01508	97	10.3093	95	8.42105	99	13.1313	127	19.685
C24G;G62C	66	0	98	6.12245	131	0	84	1.19048	81	16.0494	73	5.47945	62	3.22581
C24G;G62T	95	0	150	1.33333	161	6.8323	74	5.40541	43	2.32558	92	7.6087	68	7.35294
C24G;A69C	101	0	136	2.20588	79	6.32911	64	15.625	41	4.87805	38	2.63158	48	6.25
C24G;A69G	65	0	133	3.00752	80	2.5	58	0	56	12.5	62	16.129	35	34.2857
C24G;A69T	86	0	151	0.662252	102	4.90196	79	1.26582	65	3.07692	87	5.74713	68	5.88235
C24G;A70C	108	1.85185	113	1.76991	146	2.73973	67	8.95522	64	20.3125	66	39.3939	44	18.1818
C24G;A70G	128	0.78125	145	2.75862	121	12.3967	88	23.8636	79	10.1266	71	16.9014	86	18.6047
C24G;A70T	132	0.757576	152	1.97368	105	4.7619	70	4.28571	63	19.0476	70	17.1429	72	15.2778
C24G;T71A	123	0.813008	141	4.96454	200	2	90	12.2222	86	13.9535	90	10	91	19.7802
C24G;T71C	96	1.04167	133	3.7594	139	10.0719	91	2.1978	62	11.2903	62	9.67742	59	8.47458
C24G;T71G	125	0.8	162	2.46914	200	5.5	88	0	77	7.79221	91	8.79121	92	6.52174
C24G;T72A	125	2.4	167	2.39521	167	10.1796	77	1.2987	70	18.5714	114	12.2807	85	11.7647
C24G;T72C	101	0	100	0	108	13.8889	70	4.28571	34	0	54	5.55556	67	8.95522
C24G;T72G	95	2.10526	116	0	130	4.61538	52	3.84615	81	12.3457	61	8.19672	52	9.61538
C24G;A73C	77	0	93	2.15054	113	2.65487	97	1.03093	55	10.9091	51	13.7255	68	17.6471
C24G;A73G	94	0	156	1.28205	122	4.91803	55	3.63636	54	11.1111	77	12.987	96	32.2917
C24G;A73T	144	0	132	3.78788	148	5.40541	69	7.24638	71	8.4507	61	1.63934	92	5.43478
C24G;C74A	121	0	185	0.540541	200	0.5	105	0.952381	76	0	77	3.8961	88	0
C24G;C74G	71	0	113	0	136	0.735294	76	0	47	0	63	4.7619	55	0
C24G;C74T	135	0	130	9.23077	163	11.0429	70	8.57143	90	13.3333	75	6.66667	61	11.4754
C24G;A75C	95	0	138	6.52174	135	1.48148	59	3.38983	63	0	81	6.17284	72	6.94444
C24G;A75G	73	0	105	0	98	12.2449	72	29.1667	48	27.0833	86	18.6047	73	42.4658
C24G;A75T	161	3.10559	144	0	144	1.38889	70	8.57143	66	28.7879	85	12.9412	80	16.25
C24G;A76C	102	0	174	1.72414	141	2.12766	96	0	64	0	104	3.84615	62	1.6129
C24G;A76G	86	1.16279	126	0	132	7.57576	86	20.9302	66	16.6667	64	34.375	60	23.3333
C24G;A76T	72	0	138	0	128	2.34375	58	8.62069	49	12.2449	52	3.84615	55	14.5455
C24G;G77A	88	3.40909	135	0	169	4.73373	87	1.14943	87	0	128	1.5625	79	3.79747
C24G;G77C	143	0	160	0.625	152	0	108	0	91	0	96	1.04167	101	0.990099
C24G;G77T	155	0	165	0	233	0.429185	107	1.86916	104	0.961538	162	0.617284	120	3.33333
C24G;T78A	119	0	157	0	139	0.719424	98	2.04082	71	1.40845	129	6.97674	110	1.81818
C24G;T78C	109	0	121	1.65289	154	3.24675	71	15.493	39	2.5641	77	20.7792	66	3.0303
C24G;T78G	75	0	96	1.04167	97	8.24742	64	3.125	38	2.63158	39	5.12821	62	0
C24G;A79C	97	0	96	0	108	0.925926	47	0	54	0	48	0	38	18.4211
C24G;A79G	100	7	109	0.917431	112	3.57143	93	1.07527	68	0	69	13.0435	63	15.873
C24G;A79T	86	0	123	0.813008	84	0	101	0.990099	67	2.98507	64	3.125	59	3.38983
C24G;T84A	146	0.684932	145	5.51724	133	1.50376	74	21.6216	52	19.2308	54	3.7037	55	10.9091
C24G;T84C	113	2.65487	148	6.08108	149	6.04027	57	5.26316	61	27.8689	88	9.09091	90	25.5556
C24G;T84G	86	0	82	2.43902	127	3.14961	69	10.1449	54	14.8148	40	22.5	37	18.9189
C24G;A85C	72	1.38889	101	0	75	0	55	1.81818	39	0	58	12.069	52	11.5385
C24G;A85G	108	0	120	5	114	4.38596	84	25	89	15.7303	79	12.6582	78	21.7949
C24G;A85T	124	0	127	0	193	0	60	3.33333	71	15.493	72	8.33333	59	10.1695
C24G;T86A	142	0	149	2.68456	157	4.4586	102	6.86275	71	9.85915	107	8.41121	69	10.1449
C24G;T86C	99	0	152	1.97368	104	1.92308	39	7.69231	43	0	70	4.28571	61	1.63934
C24G;T86G	82	0	93	1.07527	131	2.29008	41	9.7561	45	6.66667	49	0	47	14.8936
C24G;T87A	172	0	184	2.71739	213	2.8169	99	5.05051	83	2.40964	123	3.25203	65	7.69231
C24G;T87C	84	1.19048	98	3.06122	105	0.952381	99	5.05051	30	13.3333	92	10.8696	60	0
C24G;T87G	88	0	135	1.48148	97	2.06186	58	3.44828	54	5.55556	69	7.24638	75	12
C24G;T88A	110	0	111	0.900901	110	3.63636	77	2.5974	53	9.43396	75	21.3333	48	14.5833
C24G;T88C	90	0	143	0.699301	166	0.60241	72	0	82	1.21951	83	3.61446	90	0
C24G;T88G	118	0	108	0.925926	89	7.86517	75	4	59	6.77966	56	12.5	81	4.93827
C24G;T89A	138	0.724638	176	0.568182	170	1.76471	84	3.57143	70	12.8571	105	6.66667	49	6.12245
C24G;T89C	134	0	192	2.60417	216	2.31481	89	2.24719	81	11.1111	95	5.26316	85	5.88235
C24G;T89G	127	3.14961	133	0	139	8.63309	83	7.22892	72	2.77778	71	21.1268	89	25.8427
C24G;T90A	170	0	217	0.921659	219	5.47945	143	0	143	11.1888	144	11.8056	143	13.2867
C24G;T90C	153	0	169	4.14201	179	7.26257	78	0	88	4.54545	112	26.7857	90	21.1111
C24G;T90G	199	0	210	0.952381	242	6.61157	127	11.0236	125	8.8	152	11.8421	135	10.3704
C24G;G91A	112	2.67857	103	0	117	15.3846	51	5.88235	54	14.8148	65	7.69231	74	20.2703
C24G;G91C	267	0.749064	320	1.25	309	15.534	176	11.3636	131	6.87023	203	8.37438	149	6.71141
C24G;G91T	227	0	249	4.41767	251	14.3426	110	24.5455	86	13.9535	107	13.0841	158	18.9873
C24G;C160A	293	0	446	4.4843	380	5.78947	271	11.8081	191	11.5183	208	12.5	214	17.757
C24G;C160G	257	0	288	3.81944	322	3.72671	133	6.01504	176	11.9318	140	14.2857	159	24.5283
C24G;C160T	271	0.369004	310	3.54839	341	6.45161	235	8.93617	151	7.94702	253	11.4625	186	16.6667
C24G;C161A	241	0	334	4.19162	403	8.18859	230	6.95652	135	11.8519	217	9.67742	195	11.7949
C24G;C161G	176	2.27273	239	5.43933	205	12.1951	176	10.7955	151	21.8543	160	25.625	174	29.3103
C24G;C161T	285	1.05263	356	4.21348	350	3.14286	163	8.58896	200	15	264	11.3636	213	13.1455
C24G;T162A	192	2.60417	204	6.86275	214	7.94393	137	17.5182	114	11.4035	170	11.7647	119	10.9244
C24G;T162C	107	0	143	0.699301	103	7.76699	107	5.60748	60	3.33333	99	10.101	64	7.8125
C24G;T162G	173	0.578035	187	1.60428	167	4.19162	130	3.07692	76	28.9474	109	10.0917	113	15.0442
C24G;C163A	250	0	313	0.958466	347	7.20461	209	8.13397	123	0.813008	188	0.531915	153	1.96078
C24G;C163G	150	0	195	1.02564	298	1.00671	181	5.52486	165	4.84848	194	6.18557	110	6.36364
C24G;C163T	201	0.995025	253	3.55731	243	10.6996	158	15.8228	127	16.5354	164	15.8537	166	25.9036
C24G;T164A	193	0	230	5.21739	230	5.65217	132	9.84848	138	7.97101	124	4.03226	147	12.9252
C24G;T164C	111	0.900901	130	1.53846	206	6.79612	82	13.4146	111	5.40541	112	12.5	138	13.0435
C24G;T164G	134	0.746269	163	1.22699	119	0	80	6.25	57	3.50877	124	8.06452	73	10.9589
C24G;C165A	270	0	328	2.7439	384	7.03125	230	2.6087	157	7.00637	200	11.5	210	21.4286
C24G;C165G	185	0.540541	265	0.754717	261	5.36398	130	9.23077	138	13.0435	186	10.2151	161	15.528
C24G;C165T	223	0.44843	265	5.28302	274	8.75912	193	17.6166	119	11.7647	180	19.4444	150	16
C24G;T166A	146	0	183	2.73224	233	4.29185	115	1.73913	104	3.84615	161	14.2857	126	3.1746
C24G;T166C	99	0	137	0.729927	138	5.7971	55	3.63636	47	19.1489	65	16.9231	80	15
C24G;T166G	122	0	133	0	148	0.675676	79	10.1266	97	4.12371	78	14.1026	101	17.8218
C24G;G167A	250	0.4	325	3.69231	287	6.62021	159	11.9497	125	13.6	175	12.5714	150	13.3333
C24G;G167C	215	0	167	1.79641	203	8.37438	128	2.34375	124	8.87097	189	5.82011	142	11.9718
C24G;G167T	243	0	294	2.38095	302	6.29139	158	12.6582	151	12.5828	230	15.2174	190	9.47368
C24G;C168A	265	0.377358	276	1.08696	291	7.90378	139	2.8777	148	2.02703	154	24.026	165	16.3636
C24G;C168G	150	0.666667	199	5.02513	211	6.63507	144	13.8889	129	17.0543	152	24.3421	131	11.4504
C24G;C168T	173	1.15607	205	7.80488	205	5.85366	83	4.81928	115	9.56522	145	11.7241	152	11.1842
C24G;G169A	209	1.91388	326	1.53374	328	4.87805	159	11.3208	129	4.65116	241	18.6722	184	16.3043
C24G;G169C	220	0	306	4.57516	347	2.30548	193	7.25389	156	13.4615	209	10.0478	134	8.95522
C24G;G169T	304	0	332	2.40964	362	9.11602	175	19.4286	180	11.6667	257	12.0623	181	15.4696
C24G;G170A	196	0	276	1.08696	305	2.95082	138	5.07246	114	6.14035	203	9.85222	116	4.31034
C24G;G170C	159	0.628931	217	0.460829	246	0.406504	105	1.90476	103	0	129	5.42636	149	2.01342
C24G;G170T	246	0	292	0.342466	336	0	210	1.42857	129	1.55039	207	1.44928	160	1.25
C24G;T171A	120	1.66667	172	1.16279	227	12.3348	92	5.43478	91	5.49451	107	3.73832	89	23.5955
C24G;T171C	113	3.53982	139	7.91367	142	11.2676	102	23.5294	71	8.4507	92	21.7391	91	19.7802
C24G;T171G	114	0.877193	193	7.25389	130	12.3077	84	20.2381	77	24.6753	100	29	99	34.3434
C24G;T172A	129	0	165	2.42424	169	0	121	4.13223	66	12.1212	124	4.03226	96	3.125
C24G;T172C	118	2.54237	123	11.3821	122	8.19672	74	24.3243	94	21.2766	101	24.7525	67	34.3284
C24G;T172G	103	0	125	3.2	129	8.52713	82	13.4146	40	5	92	21.7391	67	17.9104
C24G;T173A	163	0.613497	200	6	153	13.0719	93	10.7527	64	6.25	102	16.6667	103	21.3592
C24G;T173C	118	0	113	7.9646	139	7.19424	72	22.2222	54	3.7037	86	8.13953	75	34.6667
C24G;T173G	103	0	152	3.94737	112	5.35714	94	12.766	57	8.77193	118	27.1186	78	26.9231
C24G;T174A	177	0	201	0.995025	161	6.8323	105	7.61905	85	10.5882	111	23.4234	88	10.2273
C24G;T174C	85	0	133	12.0301	129	17.8295	88	31.8182	59	27.1186	87	20.6897	107	41.1215
C24G;T174G	117	0.854701	137	4.37956	125	20.8	106	33.0189	89	25.8427	76	34.2105	88	36.3636
C24G;T175A	176	1.13636	221	4.0724	258	22.8682	118	15.2542	100	29	120	23.3333	120	21.6667
C24G;T175C	114	1.75439	192	2.60417	212	3.77358	95	1.05263	80	8.75	141	8.51064	115	5.21739
C24G;T175G	130	2.30769	174	6.32184	136	10.2941	98	14.2857	85	17.6471	100	20	71	15.493
C24G;C176A	129	0.775194	167	9.58084	169	7.10059	87	12.6437	71	26.7606	103	18.4466	97	16.4948
C24G;C176G	87	0	128	3.125	121	19.8347	81	18.5185	77	7.79221	60	18.3333	71	19.7183
C24G;C176T	164	0.609756	197	6.59898	215	11.1628	83	14.4578	92	18.4783	172	26.7442	112	19.6429
C24G;A177C	114	0	164	1.82927	152	1.31579	111	0.900901	89	4.49438	104	4.80769	77	14.2857
C24G;A177G	54	0	66	0	59	15.2542	40	12.5	47	10.6383	44	13.6364	44	11.3636
C24G;A177T	116	0.862069	174	0.574713	196	7.65306	122	13.1148	112	11.6071	150	19.3333	129	10.8527
C24G;G178A	141	0	164	1.21951	189	0	123	0	137	0.729927	126	2.38095	152	0.657895
C24G;G178C	138	0	223	0.896861	202	0.990099	132	6.81818	111	0.900901	163	3.68098	184	3.80435
C24G;G178T	161	1.24224	170	0	209	1.91388	122	0	147	3.40136	201	0.995025	209	0.478469
C24G;A179C	77	0	118	4.23729	96	6.25	70	7.14286	83	16.8675	80	21.25	86	30.2326
C24G;A179G	84	1.19048	129	0.775194	116	7.75862	67	28.3582	40	15	78	25.641	75	33.3333
C24G;A179T	113	2.65487	157	2.54777	161	6.8323	99	13.1313	69	26.087	90	22.2222	108	39.8148
C24G;T180A	129	0	131	3.05344	151	11.9205	84	8.33333	55	20	97	35.0515	121	11.5702
C24G;T180C	46	0	77	0	69	7.24638	46	2.17391	32	6.25	59	5.08475	33	21.2121
C24G;T180G	74	0	105	3.80952	104	20.1923	50	18	68	16.1765	73	21.9178	83	30.1205
C24G;T181A	148	0.675676	148	10.1351	141	2.12766	80	13.75	87	11.4943	78	6.41026	91	13.1868
C24G;T181C	98	0	125	1.6	124	2.41935	74	6.75676	53	11.3208	88	31.8182	69	8.69565
C24G;T181G	87	4.5977	142	19.7183	159	27.673	90	41.1111	80	42.5	163	53.3742	132	68.1818
C24G;A182C	68	0	99	0	140	0	87	0	67	0	107	0.934579	83	0
C24G;A182G	75	1.33333	129	10.0775	94	18.0851	115	39.1304	52	36.5385	98	40.8163	86	34.8837
C24G;A182T	104	0	160	0	199	0.502513	114	0.877193	103	0	129	0.775194	155	0
C24G;G183A	106	0	172	0	159	1.88679	77	0	82	0	105	0.952381	161	1.24224
C24G;G183C	99	0	109	1.83486	122	0	71	0	68	0	75	0	79	1.26582
C24G;G183T	90	1.11111	197	0	205	0.487805	93	1.07527	104	0	140	0.714286	173	1.15607
C24G;G184A	117	0	168	0	172	0	99	1.0101	66	1.51515	124	0	104	0.961538
C24G;G184C	81	0	126	0	155	0	89	0	98	0	176	1.70455	142	0.704225
C24G;G184T	129	0	206	0.970874	198	0	133	2.25564	108	1.85185	145	0	166	1.20482
C24G;T185A	102	0	124	2.41935	103	0.970874	60	5	58	3.44828	62	4.83871	79	10.1266
C24G;T185C	112	0.892857	150	3.33333	115	5.21739	116	25	73	26.0274	84	25	111	32.4324
C24G;T185G	84	1.19048	80	0	98	0	68	4.41176	43	0	62	0	74	4.05405
C24G;A186C	95	1.05263	103	2.91262	124	7.25806	80	0	73	10.9589	77	16.8831	89	14.6067
C24G;A186G	125	0.8	115	17.3913	158	13.2911	57	40.3509	53	28.3019	80	30	70	40
C24G;A186T	146	0	186	4.83871	152	2.63158	118	4.23729	84	8.33333	77	19.4805	127	11.811
C24G;G187A	107	0	107	1.86916	91	1.0989	83	7.22892	45	6.66667	80	28.75	87	16.092
C24G;G187C	154	1.2987	157	3.82166	213	4.69484	134	3.73134	101	17.8218	128	29.6875	153	28.7582
C24G;G187T	176	0	216	4.16667	238	8.40336	134	5.97015	132	9.84848	151	30.4636	141	28.3688
C24G;T188A	117	0	166	3.61446	159	9.43396	101	8.91089	65	6.15385	73	15.0685	88	22.7273
C24G;T188C	160	0.625	210	3.80952	188	8.51064	86	18.6047	97	15.4639	135	18.5185	115	27.8261
C24G;T188G	134	0	135	0	157	5.73248	85	7.05882	83	6.0241	95	28.4211	78	14.1026
C24G;C189A	100	0	139	0	105	0	95	0	99	3.0303	73	19.1781	91	1.0989
C24G;C189G	118	0	164	0.609756	164	1.82927	95	2.10526	117	3.4188	119	0	130	2.30769
C24G;C189T	90	3.33333	134	0	93	8.60215	57	10.5263	65	4.61538	42	11.9048	58	25.8621
C24G;G190A	153	0	190	0.526316	155	14.1935	100	14	76	17.1053	103	17.4757	90	10
C24G;G190C	138	1.44928	157	10.828	135	10.3704	73	13.6986	59	25.4237	109	28.4404	65	16.9231
C24G;G190T	192	1.04167	193	3.10881	186	4.83871	88	11.3636	60	18.3333	130	20	122	13.9344
C24G;A191C	186	0.537634	170	5.29412	178	6.74157	93	8.60215	81	6.17284	140	20	83	13.253
C24G;A191G	138	0	178	3.37079	152	5.26316	85	18.8235	55	32.7273	84	17.8571	74	21.6216
C24G;A191T	147	0.680272	236	2.9661	259	5.40541	199	6.53266	101	2.9703	139	10.0719	146	19.863
C24G;A192C	109	0	173	3.46821	145	3.44828	76	6.57895	78	17.9487	112	18.75	71	16.9014
C24G;A192G	75	0	100	2	105	6.66667	50	28	46	10.8696	97	9.27835	58	22.4138
C24G;A192T	176	0	207	0.483092	233	3.86266	146	3.42466	146	6.84932	147	3.40136	126	9.52381
C24G;A193C	115	0	147	8.84354	126	14.2857	79	15.1899	65	18.4615	72	23.6111	85	20
C24G;A193G	98	1.02041	76	3.94737	83	2.40964	56	12.5	35	28.5714	75	4	66	16.6667
C24G;A193T	142	0	171	2.92398	205	8.29268	102	16.6667	83	8.43373	103	11.6505	108	25.9259
C24G;A194C	120	0.833333	143	5.59441	134	5.97015	73	8.21918	62	14.5161	79	10.1266	84	21.4286
C24G;A194G	60	0	77	3.8961	86	8.13953	43	20.9302	44	31.8182	43	16.2791	44	6.81818
C24G;A194T	93	0	123	3.25203	199	7.53769	74	1.35135	50	10	93	9.67742	81	17.284
C24G;A195C	94	0	143	1.3986	135	1.48148	78	1.28205	74	12.1622	107	5.60748	84	9.52381
C24G;A195G	81	0	116	6.03448	97	7.21649	46	6.52174	58	6.89655	54	14.8148	58	8.62069
C24G;A195T	149	0.671141	147	6.12245	151	10.596	95	7.36842	60	18.3333	101	8.91089	91	12.0879
C24G;C196A	99	1.0101	116	5.17241	104	18.2692	63	15.873	72	27.7778	68	25	83	31.3253
C24G;C196G	85	4.70588	124	7.25806	155	29.0323	50	28	72	47.2222	107	37.3832	99	52.5253
C24G;C196T	103	0.970874	143	4.1958	135	7.40741	77	11.6883	53	18.8679	64	32.8125	68	27.9412
C24G;C197A	120	0	172	7.55814	195	29.7436	94	23.4043	78	23.0769	100	12	84	14.2857
C24G;C197G	92	1.08696	123	13.0081	121	5.78512	105	34.2857	52	23.0769	88	26.1364	65	36.9231
C24G;C197T	108	0.925926	152	1.31579	121	9.09091	78	6.41026	62	6.45161	37	21.6216	82	10.9756
C24G;T198A	84	0	130	0.769231	88	9.09091	34	11.7647	68	10.2941	49	8.16327	54	24.0741
C24G;T198C	95	1.05263	80	22.5	100	9	53	11.3208	48	6.25	64	23.4375	92	17.3913
C24G;T198G	33	0	12	0	29	17.2414	15	0	11	0	21	33.3333	14	28.5714
C24G;A199C	34	0	68	1.47059	67	0	35	0	29	0	38	7.89474	43	11.6279
C24G;A199G	65	1.53846	72	5.55556	99	3.0303	67	13.4328	35	20	67	16.4179	56	8.92857
C24G;A199T	112	0.892857	97	2.06186	133	1.50376	73	2.73973	77	1.2987	116	11.2069	96	11.4583
C24G;A200C	174	0	222	0	272	2.20588	137	5.83942	141	6.38298	139	6.47482	147	10.8844
C24G;A200G	112	2.67857	121	2.47934	135	0	65	9.23077	41	7.31707	75	6.66667	75	25.3333
C24G;A200T	172	0.581395	205	0.487805	265	3.01887	142	11.2676	96	6.25	125	7.2	119	10.9244
C24G;G201A	72	1.38889	103	5.82524	76	11.8421	53	18.8679	42	14.2857	32	12.5	57	10.5263
C24G;G201C	145	0	206	0.970874	206	5.33981	131	9.16031	109	16.5138	89	13.4831	115	16.5217
C24G;G201T	94	0	150	4.66667	148	4.72973	82	10.9756	92	8.69565	96	14.5833	101	6.93069
C24G;A202C	216	0	192	5.72917	179	14.5251	76	9.21053	129	10.0775	121	18.1818	117	22.2222
C24G;A202G	126	0.793651	111	0	81	7.40741	50	14	75	6.66667	81	20.9877	73	19.1781
C24G;A202T	207	2.41546	225	7.55556	223	18.3857	99	18.1818	141	17.7305	172	12.2093	137	25.5474
C24G;A203C	216	0.925926	244	4.09836	208	7.69231	148	7.43243	144	11.1111	164	13.4146	142	13.3803
C24G;A203G	57	1.75439	128	11.7188	72	6.94444	54	20.3704	54	16.6667	65	27.6923	70	40
C24G;A203T	164	0	213	10.3286	197	14.7208	118	8.47458	84	17.8571	108	23.1481	103	19.4175
C24G;A204C	101	0	113	4.42478	76	7.89474	61	13.1148	52	21.1538	84	4.7619	54	11.1111
C24G;A204G	91	1.0989	156	8.97436	151	9.93377	74	20.2703	90	30	69	28.9855	93	21.5054
C24G;A204T	82	1.21951	108	4.62963	89	1.1236	93	20.4301	79	13.9241	73	13.6986	57	24.5614
C24G;T205A	67	0	81	2.46914	64	0	30	33.3333	27	14.8148	48	14.5833	33	18.1818
C24G;T205C	59	0	76	3.94737	90	5.55556	42	14.2857	22	22.7273	27	37.037	42	38.0952
C24G;T205G	94	0	111	5.40541	127	13.3858	51	11.7647	65	18.4615	58	24.1379	53	33.9623
C24G;T206A	84	1.19048	95	0	104	2.88462	55	12.7273	56	21.4286	41	14.6341	37	5.40541
C24G;T206C	63	0	60	15	51	11.7647	35	20	30	33.3333	24	12.5	29	37.931
C24G;T206G	31	0	63	3.1746	74	1.35135	34	23.5294	34	44.1176	48	33.3333	40	35
C24G;T207A	54	1.85185	103	8.73786	99	32.3232	83	36.1446	67	70.1493	87	34.4828	98	55.102
C24G;T207C	39	2.5641	39	7.69231	75	24	18	33.3333	33	24.2424	44	34.0909	49	53.0612
C24G;T207G	57	1.75439	80	7.5	73	30.137	44	36.3636	43	37.2093	44	40.9091	42	42.8571
C24G;A208C	11	0	22	4.54545	31	0	25	0	23	4.34783	18	16.6667	19	47.3684
C24G;A208G	33	0	51	3.92157	28	3.57143	33	36.3636	20	15	25	36	27	25.9259
C24G;A208T	17	0	47	0	42	2.38095	15	0	17	0	23	0	14	28.5714
C24G;C209A	75	0	72	0	107	0	50	0	30	0	65	0	56	0
C24G;C209G	39	0	62	0	76	0	35	0	41	0	44	0	68	1.47059
C24G;C209T	44	0	61	0	61	3.27869	33	3.0303	24	16.6667	38	5.26316	42	9.52381
C24G;C210A	42	0	75	0	73	0	48	0	47	0	64	0	74	0
C24G;C210G	72	0	63	0	94	1.06383	49	8.16327	44	0	58	0	43	0
C24G;C210T	42	0	55	3.63636	49	8.16327	33	3.0303	34	0	30	3.33333	40	12.5
C24G;T211A	95	0	128	2.34375	124	0	62	0	58	0	97	1.03093	97	0
C24G;T211C	39	2.5641	53	0	59	0	25	4	41	0	29	0	56	0
C24G;T211G	34	0	79	1.26582	53	1.88679	42	0	35	17.1429	31	19.3548	40	0
C24T;A25C	199	0	228	2.63158	220	4.09091	132	18.9394	97	10.3093	120	17.5	113	20.354
C24T;A25G	83	0	112	6.25	108	5.55556	59	15.2542	67	10.4478	77	16.8831	71	16.9014
C24T;A25T	129	0	145	4.82759	163	3.68098	99	8.08081	84	4.7619	119	26.0504	78	12.8205
C24T;A26C	145	4.13793	223	2.24215	192	1.5625	116	17.2414	95	9.47368	78	12.8205	96	12.5
C24T;A26G	62	0	67	1.49254	59	8.47458	33	3.0303	35	20	51	19.6078	59	6.77966
C24T;A26T	100	0	115	5.21739	136	5.88235	67	13.4328	50	6	106	18.8679	48	10.4167
C24T;A27C	68	1.47059	77	0	77	2.5974	45	2.22222	40	5	61	8.19672	43	11.6279
C24T;A27G	37	0	55	10.9091	73	2.73973	35	8.57143	12	0	29	10.3448	25	4
C24T;A27T	73	0	93	1.07527	121	8.26446	37	13.5135	47	25.5319	40	12.5	22	4.54545
C24T;A28C	96	1.04167	122	5.7377	121	10.7438	51	3.92157	45	4.44444	38	2.63158	52	5.76923
C24T;A28G	61	0	74	5.40541	86	9.30233	38	2.63158	44	0	25	8	38	7.89474
C24T;A28T	105	1.90476	111	8.10811	149	4.69799	102	8.82353	49	4.08163	63	7.93651	84	8.33333
C24T;A29C	102	0.980392	125	1.6	185	2.16216	101	9.90099	88	1.13636	82	13.4146	73	5.47945
C24T;A29G	88	0	83	13.253	137	3.64964	57	7.01754	56	10.7143	56	14.2857	72	8.33333
C24T;A29T	89	0	137	0	135	8.14815	77	5.19481	72	2.77778	75	4	64	9.375
C24T;T30A	107	0.934579	150	0	206	4.85437	81	9.87654	68	7.35294	73	6.84932	71	9.85915
C24T;T30C	140	0	138	2.17391	204	6.86275	106	5.66038	70	5.71429	68	7.35294	85	7.05882
C24T;T30G	60	0	91	5.49451	85	16.4706	41	7.31707	34	0	39	12.8205	34	5.88235
C24T;G31A	178	3.93258	253	5.5336	134	11.194	107	17.757	99	13.1313	144	14.5833	94	20.2128
C24T;G31C	161	0	160	3.125	170	8.23529	98	23.4694	58	6.89655	79	37.9747	75	17.3333
C24T;G31T	144	0	157	2.54777	180	15.5556	57	15.7895	84	2.38095	100	10	66	16.6667
C24T;T38A	110	0	174	1.72414	172	7.55814	100	5	92	0	94	0	62	1.6129
C24T;T38C	141	0	141	2.83688	170	8.82353	91	3.2967	68	20.5882	94	9.57447	83	20.4819
C24T;T38G	103	0	120	0	93	2.15054	67	5.97015	60	8.33333	80	3.75	68	4.41176
C24T;G39A	149	0	185	4.32432	281	8.8968	111	7.20721	115	7.82609	118	5.9322	133	20.3008
C24T;G39C	152	0.657895	194	1.03093	200	5.5	125	0.8	79	7.59494	59	0	100	8
C24T;G39T	114	0	161	3.72671	229	3.05677	96	3.125	104	7.69231	93	16.129	84	11.9048
C24T;C40A	126	0.793651	122	0.819672	166	0	102	1.96078	75	0	115	0	114	1.75439
C24T;C40G	104	0	97	0	138	0.724638	96	4.16667	69	0	75	0	49	0
C24T;C40T	80	0	154	0.649351	183	1.0929	87	3.44828	65	0	120	0	98	3.06122
C24T;T41A	126	0	174	0.574713	209	1.43541	114	10.5263	104	2.88462	117	3.4188	96	3.125
C24T;T41C	179	0	189	2.1164	144	4.86111	87	19.5402	83	12.0482	111	8.10811	102	12.7451
C24T;T41G	104	0	104	0	128	1.5625	109	0	76	11.8421	108	2.77778	87	4.5977
C24T;T42A	115	0	96	1.04167	128	3.90625	74	0	59	5.08475	66	6.06061	62	14.5161
C24T;T42C	108	0	161	0.621118	211	3.79147	92	10.8696	81	0	105	4.7619	91	13.1868
C24T;T42G	114	0	126	1.5873	147	0	85	0	79	0	64	1.5625	91	1.0989
C24T;G43A	74	0	69	0	131	0.763359	94	2.12766	68	5.88235	73	6.84932	51	9.80392
C24T;G43C	72	0	108	0	168	0	75	0	65	0	80	0	67	0
C24T;G43T	119	2.52101	128	0	182	1.0989	80	0	72	1.38889	108	0.925926	95	9.47368
C24T;T44A	140	0	229	0.873362	220	4.54545	87	11.4943	81	8.64198	108	8.33333	113	10.6195
C24T;T44C	150	0.666667	206	1.94175	189	8.99471	86	10.4651	89	12.3596	128	10.1562	85	10.5882
C24T;T44G	140	2.85714	140	1.42857	125	2.4	76	3.94737	52	3.84615	67	2.98507	77	3.8961
C24T;A45C	87	1.14943	87	3.44828	121	3.30579	72	9.72222	66	7.57576	76	9.21053	80	5
C24T;A45G	119	1.68067	176	7.95455	105	6.66667	96	13.5417	84	11.9048	78	12.8205	85	27.0588
C24T;A45T	139	0	202	5.94059	149	4.02685	95	26.3158	53	11.3208	69	20.2899	70	15.7143
C24T;A46C	166	0.60241	135	6.66667	135	12.5926	76	18.4211	68	17.6471	106	28.3019	61	34.4262
C24T;A46G	47	0	102	0	130	0.769231	41	2.43902	44	15.9091	50	26	36	27.7778
C24T;A46T	170	0	184	3.80435	188	11.7021	68	17.6471	86	6.97674	94	21.2766	107	6.54206
C24T;A47C	151	0	127	1.5748	136	2.94118	64	7.8125	88	17.0455	76	28.9474	53	9.43396
C24T;A47G	101	0.990099	186	2.68817	199	10.5528	57	15.7895	64	17.1875	80	16.25	52	9.61538
C24T;A47T	134	0	176	1.13636	146	10.9589	97	11.3402	70	12.8571	125	12	81	22.2222
C24T;T48A	188	0.531915	196	2.04082	178	2.80899	78	14.1026	61	6.55738	84	11.9048	61	22.9508
C24T;T48C	150	0	108	3.7037	119	13.4454	87	5.74713	68	14.7059	66	22.7273	65	13.8462
C24T;T48G	126	0	140	1.42857	117	4.2735	56	7.14286	72	8.33333	72	20.8333	60	20
C24T;G57A	190	1.05263	220	0	292	4.79452	130	3.84615	118	12.7119	183	7.65027	153	5.88235
C24T;G57C	144	0	195	1.02564	208	4.80769	162	3.7037	97	7.21649	132	6.81818	144	13.8889
C24T;G57T	222	0.45045	269	0.371747	318	3.77358	161	11.8012	177	1.12994	161	18.6335	190	9.47368
C24T;A58C	141	0	163	1.84049	199	0.502513	143	7.69231	68	4.41176	80	7.5	114	10.5263
C24T;A58G	118	0	107	8.41121	132	10.6061	48	10.4167	44	9.09091	72	22.2222	76	27.6316
C24T;A58T	158	0.632911	160	6.25	167	6.58683	102	10.7843	83	16.8675	111	8.10811	94	19.1489
C24T;G59A	209	0.478469	249	3.21285	332	4.81928	164	6.09756	112	7.14286	148	6.08108	144	18.0556
C24T;G59C	160	0	271	1.10701	206	3.39806	123	1.62602	115	6.95652	136	8.82353	138	11.5942
C24T;G59T	189	2.1164	297	2.3569	279	1.43369	216	5.09259	168	10.7143	172	13.3721	160	10.625
C24T;A60C	89	0	138	5.07246	125	2.4	85	4.70588	70	10	76	15.7895	70	4.28571
C24T;A60G	143	0	100	5	152	8.55263	73	10.9589	64	17.1875	93	23.6559	62	20.9677
C24T;A60T	178	0.561798	197	1.01523	170	5.29412	108	5.55556	99	19.1919	123	23.5772	113	12.3894
C24T;G61A	228	3.07018	265	3.01887	281	1.77936	169	8.28402	168	8.92857	177	3.38983	154	11.039
C24T;G61C	153	0.653595	212	0	201	0.995025	102	1.96078	96	10.4167	120	5.83333	129	4.65116
C24T;G61T	142	0.704225	144	0	121	3.30579	57	1.75439	85	3.52941	112	10.7143	83	7.22892
C24T;G62A	192	0	260	1.92308	293	7.84983	181	17.6796	154	5.19481	137	15.3285	153	11.1111
C24T;G62C	105	0	167	1.79641	192	4.6875	93	15.0538	94	6.38298	135	12.5926	86	9.30233
C24T;G62T	159	0	212	4.24528	195	4.10256	122	7.37705	114	5.26316	142	11.2676	143	15.3846
C24T;A69C	149	0	148	2.02703	169	3.5503	82	6.09756	66	6.06061	102	10.7843	77	16.8831
C24T;A69G	108	0	129	0	107	1.86916	63	9.52381	74	10.8108	65	15.3846	59	6.77966
C24T;A69T	152	0	160	0	130	7.69231	90	11.1111	90	6.66667	82	10.9756	79	16.4557
C24T;A70C	139	0.719424	159	0.628931	135	14.8148	92	13.0435	78	15.3846	100	13	94	14.8936
C24T;A70G	157	3.82166	144	2.08333	159	11.3208	122	16.3934	61	21.3115	96	13.5417	78	24.359
C24T;A70T	135	1.48148	194	4.63918	157	18.4713	105	17.1429	82	21.9512	109	17.4312	79	15.1899
C24T;T71A	193	1.03627	188	1.06383	182	9.89011	102	11.7647	83	14.4578	98	22.449	126	32.5397
C24T;T71C	135	0	155	5.16129	173	3.46821	82	10.9756	61	8.19672	83	24.0964	79	20.2532
C24T;T71G	144	0.694444	195	3.07692	185	7.02703	102	1.96078	84	5.95238	102	7.84314	85	10.5882
C24T;T72A	197	0	207	7.24638	178	4.49438	95	16.8421	79	24.0506	87	19.5402	107	25.2336
C24T;T72C	153	0	213	2.8169	178	7.86517	123	10.5691	96	12.5	93	17.2043	103	23.301
C24T;T72G	121	0	133	8.27068	145	5.51724	111	10.8108	66	10.6061	71	12.6761	72	12.5
C24T;A73C	99	3.0303	126	3.1746	183	2.18579	87	14.9425	80	23.75	64	12.5	52	11.5385
C24T;A73G	152	0	192	0.520833	201	12.4378	100	24	92	21.7391	123	28.4553	119	31.9328
C24T;A73T	188	0	164	3.65854	162	10.4938	80	21.25	72	25	81	17.284	62	27.4194
C24T;C74A	116	0	192	0.520833	189	0	113	0	121	0	159	0	143	0.699301
C24T;C74G	96	0	104	4.80769	179	7.82123	94	2.12766	85	9.41176	76	3.94737	81	13.5802
C24T;C74T	126	0	179	7.26257	213	8.4507	103	11.6505	85	17.6471	122	25.4098	127	22.0472
C24T;A75C	114	0	163	1.84049	186	4.83871	70	4.28571	76	6.57895	91	27.4725	85	12.9412
C24T;A75G	122	1.63934	189	9.52381	197	21.8274	119	34.4538	117	32.4786	91	35.1648	124	39.5161
C24T;A75T	141	0.70922	130	4.61538	195	11.7949	120	13.3333	89	7.86517	127	19.685	100	31
C24T;A76C	110	0.909091	134	0.746269	216	1.85185	105	0.952381	74	6.75676	106	2.83019	80	1.25
C24T;A76G	127	0	129	7.75194	145	12.4138	67	2.98507	87	10.3448	112	25	77	12.987
C24T;A76T	111	4.5045	160	5.625	165	6.66667	56	7.14286	82	18.2927	93	19.3548	94	5.31915
C24T;G77A	140	1.42857	205	0	226	1.76991	151	0	92	5.43478	153	3.26797	119	0.840336
C24T;G77C	163	0	167	1.79641	219	2.73973	119	3.36134	90	3.33333	91	2.1978	100	0
C24T;G77T	171	0	177	0	224	0.446429	150	0	114	0.877193	114	0	143	1.3986
C24T;T78A	144	0	184	0.543478	201	2.98507	116	0.862069	96	1.04167	117	7.69231	116	9.48276
C24T;T78C	157	0.636943	168	6.54762	185	3.78378	102	8.82353	85	12.9412	88	21.5909	103	15.534
C24T;T78G	84	0	146	3.42466	173	1.7341	71	4.22535	72	6.94444	77	3.8961	72	20.8333
C24T;A79C	78	0	151	4.63576	154	4.54545	88	0	95	16.8421	59	16.9492	61	8.19672
C24T;A79G	134	0	257	2.33463	173	2.31214	58	1.72414	70	7.14286	89	4.49438	88	10.2273
C24T;A79T	113	0	229	2.18341	183	0.546448	112	3.57143	114	0	81	12.3457	72	6.94444
C24T;T84A	172	0.581395	162	0.617284	176	5.11364	83	3.61446	81	27.1605	82	17.0732	81	13.5802
C24T;T84C	140	0.714286	135	4.44444	173	5.20231	94	18.0851	84	7.14286	104	0	77	18.1818
C24T;T84G	154	0.649351	133	1.50376	144	11.8056	49	26.5306	32	9.375	58	22.4138	58	25.8621
C24T;A85C	96	0	116	4.31034	105	8.57143	50	24	55	5.45455	44	9.09091	64	26.5625
C24T;A85G	175	0	221	4.97738	163	6.74847	117	6.83761	98	13.2653	108	10.1852	99	19.1919
C24T;A85T	120	0	155	1.93548	137	5.83942	66	10.6061	49	0	86	10.4651	69	5.7971
C24T;T86A	166	0	222	0.45045	274	1.45985	105	7.61905	109	11.9266	135	8.14815	119	14.2857
C24T;T86C	142	0	191	0	172	5.23256	86	3.48837	84	17.8571	82	2.43902	80	10
C24T;T86G	88	1.13636	142	5.6338	170	2.94118	68	17.6471	55	1.81818	74	21.6216	56	19.6429
C24T;T87A	144	0	209	0	205	0.487805	111	0.900901	115	0.869565	113	0.884956	103	1.94175
C24T;T87C	157	0	154	2.5974	208	9.61538	105	2.85714	87	1.14943	114	18.4211	84	26.1905
C24T;T87G	128	1.5625	130	0	160	5	69	0	88	2.27273	112	2.67857	73	2.73973
C24T;T88A	108	0	151	1.98675	136	1.47059	60	1.66667	81	2.46914	94	17.0213	65	20
C24T;T88C	110	0.909091	134	0.746269	137	2.18978	114	3.50877	81	1.23457	78	2.5641	97	1.03093
C24T;T88G	134	0	135	2.96296	139	1.43885	80	2.5	59	8.47458	77	9.09091	66	6.06061
C24T;T89A	181	0	191	6.80628	151	3.97351	135	2.96296	94	1.06383	85	11.7647	85	9.41176
C24T;T89C	94	0	157	1.91083	175	5.14286	80	15	71	1.40845	101	12.8713	92	22.8261
C24T;T89G	177	1.12994	192	3.125	210	7.61905	103	11.6505	84	8.33333	113	18.5841	86	11.6279
C24T;T90A	244	1.22951	327	2.44648	377	6.89655	189	19.0476	120	8.33333	163	8.58896	130	13.8462
C24T;T90C	133	0	135	3.7037	150	6.66667	90	7.77778	57	17.5439	81	12.3457	77	25.974
C24T;T90G	254	0	251	3.98406	303	8.25083	143	6.99301	122	7.37705	164	24.3902	168	11.9048
C24T;G91A	378	0.26455	504	5.75397	425	7.76471	219	8.6758	214	11.6822	240	12.9167	269	13.0112
C24T;G91C	254	0	264	3.78788	244	9.83607	175	6.85714	153	20.915	200	16.5	158	15.8228
C24T;G91T	242	0.826446	287	2.09059	330	14.2424	125	4.8	113	20.354	178	14.6067	123	15.4472
C24T;C160A	449	0.222717	531	4.7081	590	12.3729	269	11.1524	269	15.6134	272	20.9559	304	17.7632
C24T;C160G	280	0	385	4.41558	314	11.1465	211	12.7962	176	9.09091	238	12.1849	194	11.8557
C24T;C160T	457	0.875274	507	1.77515	445	12.1348	243	12.3457	242	7.02479	244	14.3443	239	15.8996
C24T;C161A	436	0.688073	475	1.26316	554	5.41516	304	8.88158	236	10.5932	342	12.2807	334	13.7725
C24T;C161G	255	0	311	6.75241	364	7.69231	242	18.595	222	15.7658	211	15.1659	214	23.8318
C24T;C161T	371	0	474	4.43038	416	12.7404	251	9.56175	272	10.2941	302	12.2517	330	21.8182
C24T;T162A	256	0	363	4.40771	333	10.2102	193	13.4715	173	6.93642	201	12.4378	198	27.2727
C24T;T162C	193	0.518135	180	4.44444	175	10.2857	128	14.8438	89	12.3596	123	16.2602	122	21.3115
C24T;T162G	223	0.44843	247	4.04858	284	8.09859	174	13.2184	109	9.17431	153	18.9542	157	22.293
C24T;C163A	311	0.96463	407	2.7027	418	12.4402	243	14.4033	184	23.3696	288	17.3611	266	18.4211
C24T;C163G	306	0.326797	299	0	373	4.82574	207	8.69565	164	6.70732	236	6.35593	214	9.81308
C24T;C163T	324	0.308642	359	7.24234	413	8.47458	198	15.6566	175	23.4286	228	16.6667	185	24.3243
C24T;T164A	233	0	312	4.80769	366	6.28415	201	9.45274	158	15.1899	241	15.3527	256	10.1562
C24T;T164C	174	1.72414	206	7.28155	205	12.1951	142	14.7887	124	14.5161	140	12.1429	153	16.9935
C24T;T164G	176	0.568182	196	6.63265	167	4.19162	135	9.62963	83	10.8434	102	21.5686	149	12.7517
C24T;C165A	380	0.789474	426	3.99061	525	7.61905	244	9.01639	247	13.3603	333	16.2162	277	24.9097
C24T;C165G	301	0	417	5.7554	441	12.4717	241	12.0332	199	11.0553	260	18.0769	237	16.0338
C24T;C165T	272	0.735294	413	1.69492	379	12.1372	188	9.04255	236	10.5932	236	15.678	204	14.7059
C24T;T166A	205	0.487805	303	4.62046	268	7.46269	173	12.7168	155	8.3871	215	5.11628	122	19.6721
C24T;T166C	169	0.591716	178	2.24719	194	8.24742	108	11.1111	84	27.381	98	19.3878	124	16.129
C24T;T166G	203	0.492611	235	1.2766	192	7.8125	177	17.5141	134	10.4478	178	15.1685	141	8.51064
C24T;G167A	331	1.51057	470	4.89362	393	8.39695	208	12.5	214	18.6916	214	19.6262	232	19.8276
C24T;G167C	293	0.682594	326	3.37423	374	8.82353	167	16.7665	152	13.1579	185	9.72973	221	14.4796
C24T;G167T	283	0.353357	345	7.82609	370	9.72973	213	8.92019	181	14.9171	253	15.415	278	27.6978
C24T;C168A	276	0	373	3.21716	399	10.2757	231	7.35931	229	15.7205	328	12.8049	238	19.7479
C24T;C168G	268	0.373134	331	3.62538	359	20.8914	179	24.581	115	29.5652	209	19.6172	180	35.5556
C24T;C168T	395	0.759494	367	4.90463	404	10.1485	227	11.0132	144	9.72222	245	22.0408	226	17.2566
C24T;G169A	415	0.722892	507	4.73373	461	16.4859	240	15	227	25.9912	323	31.2693	276	28.6232
C24T;G169C	352	1.13636	442	7.46606	450	11.3333	229	19.214	235	13.1915	252	23.8095	223	17.0404
C24T;G169T	440	0.227273	565	4.24779	601	19.6339	275	21.0909	233	18.0258	258	17.8295	327	23.5474
C24T;G170A	323	0.309598	325	8.30769	371	14.0162	208	15.8654	152	24.3421	268	15.6716	192	21.875
C24T;G170C	230	2.17391	393	3.05344	347	10.0865	191	13.089	163	9.81595	224	13.3929	176	9.65909
C24T;G170T	322	0	457	2.407	456	2.63158	213	7.04225	239	4.60251	273	9.52381	265	11.3208
C24T;T171A	198	2.0202	312	10.2564	259	15.8301	169	22.4852	128	17.1875	170	23.5294	133	20.3008
C24T;T171C	186	2.15054	252	11.9048	236	20.7627	96	31.25	131	46.5649	191	48.1675	167	29.9401
C24T;T171G	169	0.591716	236	10.5932	244	16.8033	158	35.443	159	37.1069	164	41.4634	189	42.328
C24T;T172A	222	0.45045	287	1.74216	297	1.6835	145	6.2069	139	4.31655	139	5.03597	139	4.31655
C24T;T172C	159	0.628931	198	14.6465	189	26.9841	115	22.6087	135	26.6667	130	34.6154	154	44.1558
C24T;T172G	146	3.42466	226	1.32743	205	10.2439	125	17.6	76	15.7895	112	36.6071	86	18.6047
C24T;T173A	244	0.409836	277	3.97112	271	8.85609	164	13.4146	101	6.93069	159	18.8679	182	20.8791
C24T;T173C	155	1.93548	176	3.97727	207	5.7971	108	20.3704	74	22.973	109	24.7706	116	31.8966
C24T;T173G	173	1.7341	209	11.0048	221	16.2896	147	36.0544	96	25	167	23.9521	185	30.2703
C24T;T174A	246	0.813008	290	3.10345	271	15.4982	139	12.2302	129	5.42636	143	20.979	124	17.7419
C24T;T174C	157	5.09554	166	20.4819	276	31.5217	177	40.113	124	54.8387	187	58.8235	172	54.6512
C24T;T174G	150	0.666667	242	7.85124	179	22.3464	131	32.8244	98	32.6531	94	36.1702	136	30.8824
C24T;T175A	294	1.02041	315	2.53968	270	15.9259	205	18.0488	162	21.6049	191	25.1309	193	25.9067
C24T;T175C	247	2.83401	283	23.3216	335	32.8358	214	38.3178	211	41.7062	280	40.7143	252	49.2063
C24T;T175G	168	1.19048	252	12.6984	250	23.6	150	36.6667	118	40.678	182	34.6154	145	45.5172
C24T;C176A	233	0.429185	246	10.1626	268	11.9403	137	14.5985	101	19.802	140	24.2857	139	15.8273
C24T;C176G	145	1.37931	213	4.69484	203	27.0936	138	23.913	96	20.8333	116	21.5517	127	22.8346
C24T;C176T	321	0.934579	298	9.39597	283	9.89399	128	4.6875	133	12.0301	188	21.8085	170	20.5882
C24T;A177C	210	0.47619	225	6.66667	240	10.8333	111	18.9189	94	7.44681	118	19.4915	120	27.5
C24T;A177G	100	2	117	5.12821	89	7.86517	60	11.6667	44	9.09091	87	8.04598	87	19.5402
C24T;A177T	182	0	295	9.49153	263	9.5057	141	14.1844	130	20	215	11.6279	170	20.5882
C24T;G178A	210	0	207	0	317	0	146	2.05479	131	0.763359	189	0.529101	207	0.483092
C24T;G178C	189	0	253	0	280	1.07143	197	2.53807	159	0	188	0.531915	180	0
C24T;G178T	203	0.492611	310	0	280	0	187	0	129	0	249	2.40964	238	1.2605
C24T;A179C	152	0	159	3.14465	149	14.7651	89	17.9775	86	23.2558	112	26.7857	123	26.8293
C24T;A179G	145	0.689655	163	1.84049	148	21.6216	98	34.6939	74	21.6216	100	26	111	27.027
C24T;A179T	244	2.04918	230	1.73913	214	12.6168	155	18.7097	113	23.8938	164	16.4634	154	29.8701
C24T;T180A	173	0	206	7.76699	250	16.8	135	18.5185	75	5.33333	112	33.9286	138	15.942
C24T;T180C	44	0	109	1.83486	108	4.62963	35	8.57143	33	6.06061	27	44.4444	49	20.4082
C24T;T180G	125	0	169	7.69231	152	25	88	38.6364	81	34.5679	128	30.4688	150	28
C24T;T181A	174	0	227	1.32159	243	2.88066	138	13.0435	113	23.8938	211	16.5877	140	15.7143
C24T;T181C	111	0	185	0	209	8.61244	118	10.1695	112	16.0714	141	4.96454	121	4.13223
C24T;T181G	165	1.21212	174	14.3678	247	36.0324	154	46.7532	123	52.8455	185	57.8378	162	61.7284
C24T;A182C	143	0	176	0.568182	165	0	111	0	145	0	89	1.1236	133	0.75188
C24T;A182G	125	2.4	191	25.6545	230	38.2609	123	55.2846	98	42.8571	160	60	145	57.2414
C24T;A182T	201	0	303	0	234	0	232	0	169	0	223	0.44843	252	0
C24T;G183A	143	0	216	0	208	0	147	0	127	0	158	4.43038	167	0.598802
C24T;G183C	86	0	147	0	177	0.564972	82	0	92	0	150	2.66667	161	4.34783
C24T;G183T	204	0	291	0	270	0.740741	151	0	155	0.645161	209	0.956938	204	1.47059
C24T;G184A	150	0	209	0.478469	214	0.46729	153	0	155	2.58065	176	2.84091	177	2.25989
C24T;G184C	125	0	207	1.44928	233	0	147	0	114	0.877193	176	1.13636	176	1.13636
C24T;G184T	217	0.460829	190	0	239	0	214	0	154	3.24675	257	1.94553	245	4.08163
C24T;T185A	93	1.07527	137	2.18978	177	6.21469	96	11.4583	93	17.2043	110	17.2727	98	19.3878
C24T;T185C	176	0	228	6.14035	197	14.2132	144	20.1389	135	25.1852	189	33.3333	156	41.0256
C24T;T185G	66	0	90	0	91	0	59	1.69492	76	1.31579	70	2.85714	77	3.8961
C24T;A186C	186	0.537634	190	2.10526	192	7.8125	120	15	94	15.9574	124	27.4194	137	32.8467
C24T;A186G	132	1.51515	146	13.6986	165	34.5455	113	38.9381	66	40.9091	107	45.7944	73	56.1644
C24T;A186T	183	0	250	2.8	219	7.76256	117	5.12821	133	3.7594	138	15.2174	155	12.2581
C24T;G187A	139	0	149	5.36913	186	9.67742	134	10.4478	92	11.9565	109	20.1835	116	21.5517
C24T;G187C	227	0.881057	299	9.36455	303	14.8515	185	15.6757	180	26.6667	304	25	217	35.9447
C24T;G187T	239	0.41841	317	3.78549	316	8.5443	194	11.8557	146	8.90411	199	25.6281	244	19.2623
C24T;T188A	235	0.425532	243	6.17284	258	10.4651	135	18.5185	110	14.5455	162	20.9877	141	15.6028
C24T;T188C	186	0	254	5.51181	236	14.8305	163	21.4724	149	6.71141	134	18.6567	159	25.1572
C24T;T188G	136	0.735294	160	3.125	218	10.0917	135	19.2593	139	9.35252	171	7.60234	172	18.6047
C24T;C189A	129	0.775194	178	1.68539	221	0	114	2.63158	77	2.5974	135	6.66667	171	4.67836
C24T;C189G	132	0	203	0.492611	212	0.943396	139	2.15827	138	2.17391	166	1.20482	167	4.19162
C24T;C189T	102	0.980392	172	2.90698	151	4.63576	108	8.33333	72	25	122	13.1148	117	20.5128
C24T;G190A	209	0	244	3.27869	238	6.30252	131	11.4504	120	16.6667	150	23.3333	124	20.9677
C24T;G190C	201	1.49254	189	6.34921	230	14.7826	125	22.4	98	12.2449	121	42.1488	154	27.2727
C24T;G190T	220	0.454545	297	5.38721	288	7.98611	118	19.4915	115	13.913	156	25.641	144	19.4444
C24T;A191C	281	0	266	7.89474	261	9.57854	125	15.2	165	16.3636	177	20.339	132	25
C24T;A191G	203	0.985222	232	6.46552	230	13.913	117	23.0769	135	8.14815	133	26.3158	145	16.5517
C24T;A191T	281	0.711744	382	5.49738	369	9.7561	177	25.9887	137	22.6277	252	21.8254	213	18.7793
C24T;A192C	151	1.3245	180	6.66667	219	21.9178	99	14.1414	86	12.7907	97	19.5876	108	19.4444
C24T;A192G	141	0.70922	171	3.50877	167	7.18563	70	8.57143	70	12.8571	100	23	111	27.027
C24T;A192T	361	0.554017	383	4.96084	336	10.7143	156	12.1795	147	13.6054	159	18.239	144	14.5833
C24T;A193C	223	0.44843	234	5.12821	231	19.4805	137	21.1679	82	28.0488	140	42.8571	107	28.0374
C24T;A193G	116	0	172	8.72093	161	11.8012	80	10	69	4.34783	88	25	72	22.2222
C24T;A193T	161	0.621118	255	8.23529	232	18.1034	133	18.797	105	18.0952	172	26.7442	130	24.6154
C24T;A194C	192	0	174	1.72414	207	11.1111	117	17.094	117	22.2222	121	11.5702	98	17.3469
C24T;A194G	152	0.657895	93	2.15054	79	12.6582	76	19.7368	61	22.9508	40	10	74	20.2703
C24T;A194T	196	0.510204	202	2.47525	179	4.46927	92	9.78261	68	8.82353	93	15.0538	107	15.8879
C24T;A195C	134	0	185	6.48649	204	9.80392	85	31.7647	68	10.2941	83	6.0241	102	14.7059
C24T;A195G	157	0	144	2.77778	160	13.125	90	15.5556	45	13.3333	98	26.5306	72	11.1111
C24T;A195T	212	0.943396	225	2.66667	206	11.6505	139	18.705	117	14.5299	157	18.4713	117	14.5299
C24T;C196A	132	0	243	3.7037	195	18.9744	127	17.3228	116	29.3103	177	27.6836	144	33.3333
C24T;C196G	100	2	185	11.3514	147	29.932	106	50	61	29.5082	125	54.4	118	38.9831
C24T;C196T	135	0.740741	182	6.04396	220	9.09091	103	22.3301	91	14.2857	108	15.7407	109	33.0275
C24T;C197A	159	0	241	3.73444	220	9.09091	149	22.1477	121	14.0496	172	16.2791	134	23.8806
C24T;C197G	142	1.40845	266	12.0301	202	30.6931	105	19.0476	102	29.4118	163	44.7853	130	32.3077
C24T;C197T	163	1.84049	215	2.32558	180	20	113	19.469	97	25.7732	110	32.7273	85	21.1765
C24T;T198A	89	0	137	3.64964	165	18.7879	103	18.4466	61	11.4754	66	15.1515	83	10.8434
C24T;T198C	96	1.04167	130	3.07692	136	4.41176	95	12.6316	58	13.7931	94	27.6596	76	18.4211
C24T;T198G	36	0	39	0	26	15.3846	24	16.6667	22	63.6364	23	21.7391	16	25
C24T;A199C	86	0	88	2.27273	126	3.96825	47	4.25532	65	3.07692	64	28.125	90	11.1111
C24T;A199G	107	0	104	2.88462	148	10.8108	65	9.23077	74	18.9189	96	20.8333	95	24.2105
C24T;A199T	158	0.632911	172	1.74419	220	7.27273	143	3.4965	106	17.9245	149	12.0805	128	14.8438
C24T;A200C	241	0.829876	322	2.17391	316	6.32911	228	12.2807	143	12.5874	208	17.3077	234	20.9402
C24T;A200G	129	0	160	0	147	2.04082	102	8.82353	93	22.5806	104	1.92308	120	16.6667
C24T;A200T	254	0	311	3.85852	345	6.37681	160	8.75	126	17.4603	225	12.8889	163	13.4969
C24T;G201A	85	0	143	5.59441	94	7.44681	59	3.38983	57	14.0351	71	18.3099	90	21.1111
C24T;G201C	184	2.71739	244	6.55738	321	5.919	115	15.6522	109	11.9266	172	19.7674	209	23.9234
C24T;G201T	176	1.13636	165	0.606061	234	7.26496	119	7.56303	140	8.57143	111	8.10811	125	12.8
C24T;A202C	297	0.673401	331	3.32326	301	8.30565	214	8.41121	136	10.2941	182	21.978	144	16.6667
C24T;A202G	148	2.7027	195	7.69231	169	8.87574	81	14.8148	73	8.21918	116	9.48276	101	16.8317
C24T;A202T	308	0.649351	322	9.00621	325	15.6923	153	22.2222	136	17.6471	160	24.375	210	24.7619
C24T;A203C	280	1.78571	367	8.17439	360	16.6667	206	13.5922	186	23.6559	203	18.2266	204	14.7059
C24T;A203G	98	1.02041	106	9.43396	145	9.65517	84	21.4286	75	16	118	14.4068	55	25.4545
C24T;A203T	287	0.348432	328	6.40244	294	13.2653	164	17.6829	122	18.0328	182	23.0769	164	28.6585
C24T;A204C	140	0	195	3.07692	141	14.1844	82	6.09756	88	5.68182	93	18.2796	83	15.6627
C24T;A204G	186	1.6129	261	9.57854	229	23.1441	148	18.9189	113	15.9292	185	29.7297	171	29.2398
C24T;A204T	131	0	131	4.58015	146	8.21918	85	5.88235	109	10.0917	110	15.4545	97	25.7732
C24T;T205A	104	0	93	4.30108	103	5.82524	73	32.8767	54	22.2222	55	29.0909	55	10.9091
C24T;T205C	103	0	147	4.7619	101	8.91089	46	17.3913	74	5.40541	112	17.8571	88	26.1364
C24T;T205G	103	0	137	2.91971	173	7.51445	54	7.40741	72	15.2778	97	27.8351	74	31.0811
C24T;T206A	111	0	151	5.29801	125	5.6	80	11.25	69	8.69565	72	2.77778	78	14.1026
C24T;T206C	93	0	113	13.2743	88	15.9091	65	12.3077	49	28.5714	69	14.4928	61	36.0656
C24T;T206G	60	0	69	8.69565	82	14.6341	44	6.81818	34	23.5294	61	29.5082	61	21.3115
C24T;T207A	107	0.934579	112	17.8571	205	34.1463	119	57.9832	118	67.7966	146	65.7534	117	57.265
C24T;T207C	83	1.20482	74	6.75676	80	45	88	46.5909	51	37.2549	86	27.907	85	61.1765
C24T;T207G	81	0	78	3.84615	120	30.8333	50	44	48	47.9167	56	55.3571	62	41.9355
C24T;A208C	27	0	31	0	47	8.51064	19	0	21	14.2857	43	41.8605	23	26.087
C24T;A208G	46	2.17391	60	6.66667	52	17.3077	44	31.8182	21	28.5714	42	16.6667	62	48.3871
C24T;A208T	40	0	51	0	62	11.2903	39	15.3846	35	28.5714	41	53.6585	24	25
C24T;C209A	98	0	131	0	136	0	88	0	75	0	93	0	64	0
C24T;C209G	69	0	99	0	87	0	58	1.72414	59	0	72	1.38889	75	0
C24T;C209T	65	0	98	1.02041	102	7.84314	48	6.25	42	0	54	0	72	8.33333
C24T;C210A	83	0	103	0	128	0	66	0	56	0	70	0	95	1.05263
C24T;C210G	37	0	87	0	92	0	61	0	57	0	81	0	74	0
C24T;C210T	64	0	66	0	75	0	62	0	46	0	78	10.2564	77	2.5974
C24T;T211A	91	0	135	0	207	0.483092	120	0	94	2.12766	147	2.04082	107	0
C24T;T211C	56	0	87	0	96	0	65	1.53846	44	0	83	1.20482	90	1.11111
C24T;T211G	51	0	110	0.909091	106	8.49057	38	0	44	2.27273	56	16.0714	53	20.7547
A25C;A26C	131	0	146	0.684932	104	5.76923	77	23.3766	62	12.9032	55	5.45455	94	20.2128
A25C;A26G	97	0	120	6.66667	96	11.4583	54	5.55556	46	4.34783	71	12.6761	49	20.4082
A25C;A26T	197	0.507614	244	0.409836	251	1.19522	136	1.47059	84	2.38095	129	4.65116	105	3.80952
A25C;A27C	124	0	134	0	142	0.704225	88	3.40909	63	1.5873	91	9.89011	57	5.26316
A25C;A27G	61	0	62	1.6129	73	4.10959	28	3.57143	27	11.1111	50	24	34	11.7647
A25C;A27T	96	0	85	0	76	3.94737	75	21.3333	75	10.6667	59	11.8644	86	18.6047
A25C;A28C	106	0	96	0	88	1.13636	60	3.33333	42	0	61	6.55738	45	17.7778
A25C;A28G	68	0	69	1.44928	92	0	31	3.22581	31	6.45161	61	3.27869	44	18.1818
A25C;A28T	84	0	96	2.08333	131	3.05344	73	9.58904	51	3.92157	57	7.01754	59	3.38983
A25C;A29C	160	0	204	2.94118	158	9.49367	83	7.22892	89	8.98876	96	25	81	25.9259
A25C;A29G	99	1.0101	81	0	86	4.65116	83	12.0482	53	9.43396	65	18.4615	63	6.34921
A25C;A29T	177	1.69492	195	1.02564	199	5.52764	95	20	69	10.1449	99	21.2121	91	8.79121
A25C;T30A	173	0	268	0.373134	266	10.1504	100	3	96	17.7083	92	7.6087	128	10.9375
A25C;T30C	135	0	150	2	190	11.5789	65	3.07692	68	7.35294	111	17.1171	103	14.5631
A25C;T30G	70	1.42857	128	1.5625	104	1.92308	63	6.34921	65	1.53846	65	3.07692	54	7.40741
A25C;G31A	269	0	261	2.68199	293	6.82594	147	17.6871	102	12.7451	123	11.3821	147	11.5646
A25C;G31C	179	0	190	3.15789	218	1.83486	120	10.8333	120	10	149	12.0805	120	16.6667
A25C;G31T	205	0	197	1.01523	254	3.14961	127	16.5354	117	12.8205	92	17.3913	82	23.1707
A25C;T38A	202	0	229	0	280	1.78571	168	2.97619	117	5.12821	124	7.25806	95	13.6842
A25C;T38C	190	0.526316	254	2.75591	212	7.07547	131	9.16031	113	7.07965	145	15.1724	124	12.0968
A25C;T38G	146	0	166	0	201	0.995025	88	1.13636	94	2.12766	115	0.869565	69	0
A25C;G39A	335	0	300	5	342	6.14035	205	5.85366	154	16.2338	192	18.2292	191	13.089
A25C;G39C	201	0.497512	170	4.70588	236	3.81356	108	6.48148	114	7.01754	189	5.29101	143	10.4895
A25C;G39T	245	0	275	3.63636	241	2.90456	151	9.93377	133	7.5188	151	14.5695	117	11.1111
A25C;C40A	160	0	260	0	246	0.406504	97	2.06186	136	0.735294	190	0	190	0
A25C;C40G	222	0	201	0.497512	253	0.395257	127	2.3622	145	0.689655	197	0	118	1.69492
A25C;C40T	149	0.671141	240	1.66667	274	1.09489	152	3.28947	130	9.23077	143	6.99301	130	3.07692
A25C;T41A	156	0	218	3.66972	237	10.1266	146	6.84932	112	1.78571	120	10	133	9.02256
A25C;T41C	179	0	140	2.14286	172	7.55814	106	8.49057	83	13.253	103	11.6505	92	28.2609
A25C;T41G	132	0	194	1.03093	191	7.8534	136	3.67647	100	8	104	16.3462	111	16.2162
A25C;T42A	132	0.757576	221	2.71493	192	1.5625	82	4.87805	76	10.5263	124	4.83871	125	10.4
A25C;T42C	153	0.653595	209	3.34928	183	3.27869	116	1.72414	104	17.3077	115	10.4348	140	17.1429
A25C;T42G	130	0	147	0.680272	175	0	136	0.735294	96	0	150	0	108	1.85185
A25C;G43A	101	0	137	0.729927	121	1.65289	63	0	85	1.17647	80	6.25	63	0
A25C;G43C	114	0	103	0	150	0	69	1.44928	56	1.78571	60	1.66667	72	0
A25C;G43T	100	1	137	0	172	0	55	5.45455	40	0	59	1.69492	77	5.19481
A25C;T44A	196	0.510204	276	3.26087	274	7.66423	173	8.09249	128	7.8125	159	6.91824	115	9.56522
A25C;T44C	184	0.543478	249	4.41767	205	6.82927	138	6.52174	134	12.6866	143	22.3776	136	11.0294
A25C;T44G	214	0.934579	194	3.09278	188	5.85106	122	13.9344	99	8.08081	125	12	89	10.1124
A25C;A45C	116	0	196	4.08163	172	8.13953	77	9.09091	55	25.4545	83	20.4819	61	18.0328
A25C;A45G	177	0	211	9.95261	222	15.7658	120	20	103	14.5631	139	15.8273	126	28.5714
A25C;A45T	171	0	163	7.36196	177	12.9944	93	15.0538	89	17.9775	57	26.3158	66	25.7576
A25C;A46C	190	0	177	2.25989	177	11.8644	70	15.7143	103	16.5049	87	20.6897	94	24.4681
A25C;A46G	201	1.49254	202	5.44554	228	3.50877	135	6.66667	89	20.2247	105	20.9524	110	11.8182
A25C;A46T	227	0	221	3.61991	229	7.42358	126	17.4603	117	17.094	150	12.6667	142	29.5775
A25C;A47C	211	0.473934	181	6.07735	224	4.46429	111	18.9189	101	12.8713	126	22.2222	83	19.2771
A25C;A47G	130	2.30769	200	6.5	172	14.5349	102	8.82353	64	12.5	112	25.8929	87	10.3448
A25C;A47T	193	0	242	7.43802	209	11.9617	108	12.037	114	16.6667	115	10.4348	93	16.129
A25C;T48A	240	0	217	14.2857	247	12.1457	148	11.4865	107	20.5607	152	13.1579	114	14.9123
A25C;T48C	221	0	278	7.55396	244	13.9344	145	10.3448	141	16.3121	191	9.42408	88	17.0455
A25C;T48G	204	0	278	3.23741	224	8.48214	152	17.1053	72	5.55556	120	2.5	102	12.7451
A25C;G57A	219	0.456621	299	0.334448	287	3.83275	205	5.36585	191	15.1832	249	9.23695	186	10.2151
A25C;G57C	188	0	266	0.37594	270	2.22222	169	4.73373	128	3.125	180	6.11111	143	11.1888
A25C;G57T	230	0	316	1.58228	281	2.84698	144	4.16667	147	4.7619	190	12.1053	215	9.76744
A25C;A58C	146	0	174	1.72414	214	9.81308	129	6.97674	97	6.18557	163	2.45399	144	6.25
A25C;A58G	177	0.564972	209	8.13397	180	7.77778	140	24.2857	119	24.3697	95	12.6316	122	21.3115
A25C;A58T	221	0.904977	266	6.39098	275	11.6364	174	18.3908	160	13.125	177	17.5141	160	19.375
A25C;G59A	220	0.454545	282	0.70922	295	6.10169	209	5.26316	182	4.3956	203	14.7783	173	5.78035
A25C;G59C	140	0	204	0.980392	251	0.796813	130	3.84615	161	4.96894	122	2.45902	115	9.56522
A25C;G59T	237	2.53165	342	0.584795	342	2.92398	198	5.55556	204	5.88235	226	7.07965	178	8.98876
A25C;A60C	99	0	144	0.694444	152	2.63158	92	10.8696	85	14.1176	83	16.8675	84	4.7619
A25C;A60G	136	1.47059	222	4.5045	165	8.48485	124	8.06452	111	10.8108	116	13.7931	123	21.9512
A25C;A60T	180	0	287	1.39373	208	7.69231	137	9.48905	111	8.10811	119	12.605	132	13.6364
A25C;G61A	270	0	343	1.16618	370	0.540541	190	5.78947	190	2.10526	225	4.88889	179	8.93855
A25C;G61C	204	0	215	1.86047	247	0.809717	134	0.746269	98	4.08163	173	1.7341	134	0
A25C;G61T	189	0.529101	256	0.78125	250	0.4	161	3.10559	141	12.0567	221	13.1222	189	8.99471
A25C;G62A	262	2.29008	333	2.7027	338	9.1716	163	12.8834	185	18.9189	228	19.7368	197	13.7056
A25C;G62C	147	0.680272	196	2.55102	186	2.15054	114	3.50877	81	7.40741	146	5.47945	102	10.7843
A25C;G62T	181	1.65746	196	2.04082	223	5.8296	142	10.5634	154	12.3377	126	13.4921	142	9.15493
A25C;A69C	183	3.82514	170	2.94118	170	8.82353	97	3.09278	90	3.33333	154	10.3896	119	9.2437
A25C;A69G	162	0.617284	187	3.20856	171	5.84795	87	19.5402	71	7.04225	73	19.1781	80	3.75
A25C;A69T	218	0.458716	172	0.581395	235	10.6383	94	6.38298	73	5.47945	109	10.0917	81	13.5802
A25C;A70C	209	0	184	13.0435	206	7.28155	123	22.7642	105	27.619	110	20.9091	107	27.1028
A25C;A70G	230	0	229	5.24017	244	14.3443	145	13.7931	116	17.2414	152	17.1053	134	15.6716
A25C;A70T	240	0	250	3.6	224	9.82143	114	12.2807	103	17.4757	131	16.7939	78	25.641
A25C;T71A	229	0	223	10.7623	231	19.9134	146	15.0685	92	14.1304	177	23.7288	167	28.7425
A25C;T71C	194	0	238	6.72269	256	13.2812	103	30.0971	104	9.61538	123	13.0081	103	21.3592
A25C;T71G	210	0.47619	208	4.32692	250	9.2	112	15.1786	111	18.9189	113	16.8142	89	21.3483
A25C;T72A	229	2.18341	271	5.16605	252	14.2857	142	19.0141	101	26.7327	147	11.5646	164	18.2927
A25C;T72C	104	0	161	0	197	6.09137	104	20.1923	87	1.14943	62	16.129	73	17.8082
A25C;T72G	159	0.628931	174	3.44828	186	9.67742	124	13.7097	107	25.2336	89	14.6067	99	16.1616
A25C;A73C	158	0	207	2.89855	185	11.3514	128	22.6562	111	20.7207	112	30.3571	89	16.8539
A25C;A73G	155	0	238	4.62185	208	7.69231	119	13.4454	131	13.7405	161	26.7081	137	18.9781
A25C;A73T	223	0	205	1.95122	212	15.0943	98	20.4082	97	11.3402	103	11.6505	78	26.9231
A25C;C74A	182	0	244	0	239	0	147	2.04082	114	2.63158	134	0.746269	132	8.33333
A25C;C74G	111	0	151	3.97351	190	8.42105	88	11.3636	101	7.92079	113	12.3894	53	18.8679
A25C;C74T	163	0	186	4.30108	157	10.828	121	13.2231	76	32.8947	148	14.1892	75	30.6667
A25C;A75C	130	0	200	7.5	223	7.17489	82	3.65854	73	20.5479	137	19.708	95	17.8947
A25C;A75G	175	0	159	3.77358	209	11.4833	81	22.2222	114	29.8246	143	26.5734	132	30.303
A25C;A75T	190	0	206	4.85437	224	10.2679	165	16.3636	83	14.4578	151	17.2185	119	23.5294
A25C;A76C	165	0.606061	186	1.6129	207	2.89855	119	3.36134	136	3.67647	86	1.16279	129	4.65116
A25C;A76G	227	1.76211	233	4.29185	274	5.47445	110	5.45455	97	13.4021	178	25.2809	147	12.2449
A25C;A76T	140	0	154	4.54545	138	7.97101	81	8.64198	97	3.09278	93	17.2043	85	16.4706
A25C;G77A	203	0.985222	224	0.892857	242	1.23967	160	5	139	2.15827	137	0.729927	149	3.3557
A25C;G77C	193	1.5544	284	2.11268	248	0.806452	138	0.724638	127	0	189	1.0582	128	2.34375
A25C;G77T	214	0	271	0.369004	286	0.699301	144	0	153	0.653595	175	1.14286	113	2.65487
A25C;T78A	257	0	283	0.706714	341	2.93255	209	7.17703	124	0.806452	122	3.27869	147	3.40136
A25C;T78C	169	0	270	4.44444	217	7.8341	128	12.5	93	6.45161	139	12.9496	143	28.6713
A25C;T78G	153	0.653595	225	0	243	2.88066	139	5.03597	107	6.54206	108	12.037	94	12.766
A25C;A79C	221	0.452489	228	0.438596	226	6.19469	166	9.03614	98	7.14286	159	9.43396	127	14.1732
A25C;A79G	231	0	279	0	247	4.8583	172	4.06977	142	7.04225	148	4.72973	120	15.8333
A25C;A79T	226	0	195	3.07692	251	1.59363	125	1.6	137	5.10949	144	11.1111	94	3.19149
A25C;T84A	192	0.520833	282	6.02837	225	5.77778	159	12.5786	126	7.14286	121	13.2231	139	15.1079
A25C;T84C	233	0	190	3.68421	231	7.35931	97	14.433	124	24.1935	158	13.9241	115	20.8696
A25C;T84G	185	1.08108	162	1.23457	186	6.45161	119	12.605	112	24.1071	89	10.1124	82	12.1951
A25C;A85C	122	0	166	2.40964	151	5.96026	95	7.36842	60	16.6667	99	14.1414	96	21.875
A25C;A85G	158	1.26582	243	6.17284	262	11.8321	137	6.56934	106	16.9811	149	17.4497	127	19.685
A25C;A85T	106	0	148	3.37838	141	7.0922	84	0	73	2.73973	80	6.25	82	4.87805
A25C;T86A	233	0.429185	300	3.66667	277	8.66426	125	7.2	149	16.1074	175	9.71429	142	18.3099
A25C;T86C	197	3.04569	240	1.66667	234	5.98291	133	17.2932	126	6.34921	125	16.8	145	26.8966
A25C;T86G	215	1.86047	298	3.69128	296	11.8243	138	10.1449	158	15.1899	167	11.3772	113	13.2743
A25C;T87A	218	0	228	0.877193	303	1.32013	108	5.55556	157	14.0127	104	0	119	7.56303
A25C;T87C	212	0	237	1.68776	275	4	123	5.69106	110	1.81818	129	10.0775	120	18.3333
A25C;T87G	170	0	198	2.52525	190	5.26316	137	6.56934	128	8.59375	115	15.6522	109	13.7615
A25C;T88A	185	0	238	2.94118	237	8.86076	137	5.10949	120	3.33333	146	12.3288	106	20.7547
A25C;T88C	169	0	236	0.847458	217	5.52995	146	4.79452	124	5.64516	151	13.9073	106	8.49057
A25C;T88G	168	0.595238	208	1.92308	219	8.21918	124	6.45161	110	14.5455	138	20.2899	136	11.0294
A25C;T89A	210	0	284	1.76056	265	7.92453	134	11.9403	89	12.3596	148	20.2703	137	27.0073
A25C;T89C	139	2.15827	219	4.56621	235	6.80851	140	12.8571	117	11.9658	142	14.7887	91	23.0769
A25C;T89G	208	0.961538	210	3.33333	283	9.54064	156	22.4359	103	5.82524	149	23.4899	129	22.4806
A25C;T90A	354	0.282486	375	7.2	391	20.2046	182	18.1319	171	17.5439	216	12.963	256	21.875
A25C;T90C	215	0	209	6.69856	199	12.0603	143	13.2867	106	15.0943	151	32.4503	116	20.6897
A25C;T90G	489	0.204499	549	7.65027	492	15.6504	298	22.8188	267	24.3446	309	28.479	312	23.3974
A25C;G91A	154	1.2987	154	0.649351	184	3.26087	104	8.65385	63	17.4603	116	17.2414	91	17.5824
A25C;G91C	142	0.704225	181	4.41989	184	1.63043	117	7.69231	50	18	80	13.75	98	24.4898
A25C;G91T	137	0	230	1.73913	191	4.71204	78	10.2564	132	9.84848	126	11.9048	83	24.0964
A25C;C160A	556	0.539568	723	5.94744	631	10.1426	435	19.7701	315	19.0476	457	24.5077	388	22.9381
A25C;C160G	432	0.462963	515	8.15534	483	8.69565	286	18.8811	221	15.8371	286	13.2867	297	18.1818
A25C;C160T	578	0.346021	600	3.5	536	9.88806	308	8.76623	289	9.68858	340	15	303	15.5116
A25C;C161A	501	1.39721	577	3.98614	588	13.9456	357	9.52381	312	15.3846	431	17.8654	353	17.847
A25C;C161G	329	0.303951	437	7.09382	403	12.4069	272	20.9559	223	21.0762	334	24.5509	312	28.5256
A25C;C161T	568	0	580	4.31034	583	13.3791	384	17.4479	288	12.5	364	20.0549	318	23.2704
A25C;T162A	324	1.23457	456	8.99123	458	10.917	293	16.3823	244	16.3934	268	19.7761	292	23.6301
A25C;T162C	173	0	248	9.67742	244	6.14754	138	2.89855	134	19.403	172	22.6744	152	25.6579
A25C;T162G	221	0.904977	309	4.53074	294	9.86395	200	17.5	152	19.7368	233	27.897	178	28.6517
A25C;C163A	431	1.16009	557	4.8474	561	13.1907	373	13.6729	256	22.2656	414	15.2174	286	11.8881
A25C;C163G	271	0.738007	349	0.286533	441	1.81406	262	4.19847	236	4.66102	320	7.5	260	13.8462
A25C;C163T	370	1.08108	403	5.45906	454	9.91189	290	18.2759	235	19.5745	356	23.5955	290	26.8966
A25C;T164A	337	0.296736	418	4.54545	419	3.34129	274	14.9635	243	8.64198	306	10.4575	252	16.2698
A25C;T164C	242	0.826446	248	0	263	6.46388	165	10.303	138	13.7681	148	6.08108	148	15.5405
A25C;T164G	182	0.549451	214	8.8785	187	12.8342	129	15.5039	113	15.9292	183	12.0219	146	13.6986
A25C;C165A	474	0.421941	603	4.47761	623	9.30979	361	8.03324	323	13.3127	434	16.3594	357	15.6863
A25C;C165G	385	1.55844	513	4.87329	420	5.71429	270	7.03704	276	11.9565	262	17.1756	325	16.6154
A25C;C165T	443	0.451467	528	5.49242	533	8.63039	303	21.1221	272	10.6618	355	23.662	285	19.6491
A25C;T166A	270	0.37037	347	2.59366	364	8.51648	209	7.17703	186	4.83871	247	15.3846	224	9.375
A25C;T166C	193	0.518135	274	8.75912	244	17.623	165	10.9091	129	13.1783	175	14.8571	171	22.807
A25C;T166G	250	0	323	1.85759	262	4.58015	106	2.83019	133	11.2782	206	11.165	225	15.5556
A25C;G167A	461	0.650759	605	7.27273	559	9.12343	298	8.72483	272	15.0735	354	24.5763	357	13.4454
A25C;G167C	307	0.325733	442	2.48869	442	7.46606	253	11.8577	262	9.54198	274	12.0438	223	13.9013
A25C;G167T	520	0.384615	595	2.18487	528	8.90152	286	15.7343	297	18.8552	383	18.2768	313	27.1565
A25C;C168A	325	0.615385	437	2.97483	482	9.95851	242	10.7438	196	12.7551	340	21.7647	289	19.3772
A25C;C168G	313	1.27796	363	5.23416	439	17.5399	221	19.457	211	22.2749	258	31.0078	266	33.0827
A25C;C168T	364	0.549451	471	3.60934	486	9.46502	272	12.8676	231	14.7186	348	16.092	288	23.2639
A25C;G169A	493	1.62272	618	4.20712	581	11.5318	311	21.865	248	20.5645	410	24.3902	317	23.6593
A25C;G169C	472	0	583	7.03259	597	16.9179	264	15.9091	293	21.5017	338	26.6272	321	20.2492
A25C;G169T	663	0.904977	753	6.2417	788	14.5939	440	18.8636	334	17.0659	419	16.7064	374	26.2032
A25C;G170A	426	0.704225	392	9.94898	442	17.6471	271	22.8782	231	21.645	276	13.7681	266	18.797
A25C;G170C	286	0	383	4.43864	368	8.42391	211	12.7962	157	22.9299	221	12.6697	145	8.27586
A25C;G170T	423	0.236407	560	9.10714	467	14.1328	307	22.4756	268	11.9403	329	24.924	289	19.3772
A25C;T171A	318	0.628931	348	7.75862	440	23.4091	206	24.7573	199	19.0955	191	21.466	211	19.9052
A25C;T171C	189	0.529101	178	1.68539	226	10.6195	130	13.0769	109	18.3486	133	25.5639	105	20
A25C;T171G	238	0.840336	290	21.7241	275	26.1818	194	35.567	148	27.7027	212	45.7547	199	45.2261
A25C;T172A	329	0	362	0.552486	371	2.96496	170	5.29412	126	3.96825	114	6.14035	150	8.66667
A25C;T172C	261	2.68199	340	12.6471	264	23.4848	180	32.7778	170	30	172	31.3953	183	31.1475
A25C;T172G	214	0	168	0.595238	215	13.4884	137	18.9781	103	18.4466	125	23.2	91	24.1758
A25C;T173A	289	1.38408	341	1.75953	334	14.9701	240	13.3333	166	15.0602	208	20.6731	191	12.0419
A25C;T173C	262	2.67176	221	4.97738	216	13.8889	89	6.74157	156	17.3077	155	18.0645	136	9.55882
A25C;T173G	198	0.505051	280	12.8571	266	19.5489	189	29.6296	146	31.5068	157	31.2102	173	33.526
A25C;T174A	335	0.298507	389	3.85604	281	7.47331	214	14.0187	169	10.0592	180	8.88889	186	5.91398
A25C;T174C	205	3.90244	243	19.7531	241	34.8548	162	40.1235	145	51.0345	175	51.4286	179	55.8659
A25C;T174G	211	2.36967	213	23.9437	244	22.541	166	28.9157	132	23.4848	141	26.2411	144	40.9722
A25C;T175A	340	0.882353	365	9.0411	397	24.6851	199	16.0804	187	33.6898	218	21.1009	171	32.7485
A25C;T175C	301	2.32558	354	19.4915	413	39.9516	230	45.6522	202	37.1287	270	51.1111	274	46.3504
A25C;T175G	263	0.380228	259	14.6718	308	25.6494	214	26.1682	150	39.3333	217	41.4747	208	38.9423
A25C;C176A	307	0.651466	353	6.51558	376	14.8936	181	17.1271	207	24.6377	252	27.381	246	31.7073
A25C;C176G	275	1.45455	288	5.55556	249	15.261	171	21.0526	190	9.47368	204	29.4118	166	24.0964
A25C;C176T	340	0	362	4.69613	369	7.85908	215	11.1628	145	15.1724	187	20.8556	179	15.0838
A25C;A177C	272	0.735294	340	8.23529	339	9.73451	185	24.8649	190	20.5263	193	17.6166	178	19.6629
A25C;A177G	87	1.14943	151	1.3245	130	2.30769	60	8.33333	73	23.2877	87	13.7931	69	27.5362
A25C;A177T	312	0	362	4.41989	360	13.3333	176	15.9091	190	19.4737	227	14.5374	217	15.2074
A25C;G178A	282	0	351	0.2849	317	0.630915	241	2.48963	257	2.33463	270	1.85185	238	1.2605
A25C;G178C	235	0	392	0	347	0.864553	216	1.85185	188	1.06383	334	0.898204	303	1.9802
A25C;G178T	401	0	406	0.492611	392	0.510204	313	0.638978	263	0.380228	425	6.82353	367	2.17984
A25C;A179C	199	0	254	2.75591	210	11.9048	106	15.0943	114	24.5614	134	29.8507	144	39.5833
A25C;A179G	152	0	229	5.67686	175	11.4286	132	31.0606	124	10.4839	133	28.5714	113	23.8938
A25C;A179T	272	0.735294	339	4.12979	327	19.5719	178	23.5955	177	16.9492	225	17.7778	213	28.6385
A25C;T180A	235	0.851064	308	5.19481	291	11.3402	202	18.8119	133	11.2782	158	17.0886	150	27.3333
A25C;T180C	72	0	107	0.934579	100	12	55	12.7273	46	26.087	70	7.14286	101	15.8416
A25C;T180G	172	0	184	6.52174	243	25.1029	138	35.5072	110	25.4545	184	34.2391	161	47.205
A25C;T181A	281	0.355872	273	0.3663	253	3.95257	182	15.3846	184	7.06522	214	8.41121	185	15.1351
A25C;T181C	209	0	270	0	283	1.06007	143	4.8951	132	5.30303	163	3.06748	147	8.84354
A25C;T181G	174	2.87356	238	13.4454	341	28.4457	175	44	180	45	287	54.3554	289	53.9792
A25C;A182C	193	0	162	0	218	0.458716	138	0.724638	115	0.869565	158	0.632911	168	0.595238
A25C;A182G	177	0	244	25	243	33.7449	147	53.0612	140	44.2857	206	39.8058	208	57.2115
A25C;A182T	253	1.18577	427	0	393	0	246	0.813008	216	0	293	0	275	0.363636
A25C;G183A	223	0	303	0.660066	319	1.25392	176	0	168	2.38095	280	0.714286	307	0.325733
A25C;G183C	193	0	245	0	250	0	154	0	157	0.636943	242	0	198	1.51515
[truncated: 39,988 more rows]

## Sheet: RBD Library Replicate 1
variant	0M_Reads	0M_PC	2M_Reads	2M_PC	5M_Reads	5M_PC	10M_Reads	10M_PC	15M_Reads	15M_PC	30M_Reads	30M_PC	60M_Reads	60M_PC
[truncated: 40,472 more rows]

[truncated: 2 more sheets: RBD Library Replicate 2, RRL PKI Library]
